# Supplementary material for: Cebp1 and Cebpβ transcriptional axis controls eosinophilopoiesis in zebrafish
Source: Nat Commun. 2024 Jan 27;15:811. doi: 10.1038/s41467-024-45029-0 (PMC10821951; doi:10.1038/s41467-024-45029-0)
Supplement: Supplementary file 4 — Supplementary Data 1 [file 41467_2024_45029_MOESM4_ESM.xlsx]

## Sheet: Table_delete_KM_eos_scRNA-Seq_m
	p_val	avg_logFC	pct.1	pct.2	p_val_adj	cluster	gene
smc4	5.91944215018548e-134	0.69382	0.435	0.021	1.02814790706572e-129	EoP	smc4
kiaa0101	1.95404514401879e-133	0.945641	0.498	0.043	3.39398101064624e-129	EoP	kiaa0101
mki67	2.01149526330663e-132	1.15164	0.486	0.039	3.49376612283728e-128	EoP	mki67
pcna	1.79022723308723e-124	1.44478	0.772	0.242	3.10944568114921e-120	EoP	pcna
rrm2	3.84882716358209e-123	1.125	0.53	0.068	6.68502790042574e-119	EoP	rrm2
ncapd2	6.5591899551693e-121	0.619624	0.358	0.009	1.13926570331336e-116	EoP	ncapd2
tyms	8.80780609796038e-119	0.566372	0.405	0.023	1.52982784115474e-114	EoP	tyms
LOC100330864	1.95117288890174e-115	1.18546	0.535	0.083	3.38899219073343e-111	EoP	LOC100330864
hist1h4l	1.7855861970065e-114	1.17173	0.386	0.022	3.10138466558059e-110	EoP	hist1h4l
mcm7	4.80799233843208e-113	1.01855	0.623	0.125	8.35100189262268e-109	EoP	mcm7
si:ch211-156b7.4	3.8898444530003e-108	0.457841	0.43	0.042	6.75627083041622e-104	EoP	si:ch211-156b7.4
clspn	1.19088836136443e-106	0.620195	0.444	0.047	2.06845399485388e-102	EoP	clspn
aurkb	2.51004363587934e-104	0.436085	0.3	0.005	4.35969479115883e-100	EoP	aurkb
dek	5.45428904084225e-104	0.469813	0.407	0.035	9.47355463503891e-100	EoP	dek
mad2l1	6.47551064061798e-103	0.490412	0.314	0.009	1.12473144316894e-98	EoP	mad2l1
zgc:110540	6.66195421920148e-101	0.494031	0.284	0.003	1.1571148283331e-96	EoP	zgc:110540
ing5b	2.24825919439337e-98	0.474986	0.391	0.035	3.90500139474185e-94	EoP	ing5b
incenp	3.17722237569687e-98	0.685445	0.333	0.017	5.5185175443479e-94	EoP	incenp
top2a	5.86330277735678e-97	0.834021	0.298	0.009	1.0183970593991e-92	EoP	top2a
pbk	2.29233786057309e-95	0.30196	0.279	0.006	3.9815616300294e-91	EoP	pbk
kif15	3.0611841743567e-95	0.319708	0.298	0.009	5.31697079244015e-91	EoP	kif15
ccna2	1.11615330464615e-94	0.439614	0.281	0.006	1.9386466748399e-90	EoP	ccna2
rrm1	1.58287588359258e-94	0.401727	0.374	0.034	2.74929712221196e-90	EoP	rrm1
stmn1a	1.61059505895999e-93	0.564241	0.295	0.011	2.79744255790761e-89	EoP	stmn1a
kpna2	7.3069559733856e-93	0.905818	0.349	0.026	1.26914518301735e-88	EoP	kpna2
hmgb2a	1.07849490304972e-91	1.11372	0.96	0.703	1.87323779710705e-87	EoP	hmgb2a
tpx2	2.92071295492703e-90	0.58408	0.358	0.032	5.07298633141275e-86	EoP	tpx2
si:ch211-161h7.4	2.46838403519874e-88	0.321191	0.314	0.019	4.2873362307367e-84	EoP	si:ch211-161h7.4
rpa2	2.54487281805967e-88	0.560521	0.507	0.106	4.42018959768783e-84	EoP	rpa2
sumo3b	2.06030022251546e-87	0.776928	0.593	0.16	3.5785354564871e-83	EoP	sumo3b
hmgb2b	4.3920576352064e-87	1.07391	0.737	0.272	7.62856490658999e-83	EoP	hmgb2b
ncaph2	1.30956432184768e-85	0.301218	0.258	0.006	2.27458227061723e-81	EoP	ncaph2
cks1b	6.42308436317821e-84	0.351447	0.349	0.034	1.11562552304042e-79	EoP	cks1b
dsn1	3.49086119398513e-83	0.297401	0.263	0.009	6.06327680783276e-79	EoP	dsn1
slbp	1.75149876618792e-82	0.57655	0.409	0.059	3.0421782069918e-78	EoP	slbp
cdca5	1.04827878878425e-81	0.256369	0.263	0.01	1.82075542823936e-77	EoP	cdca5
tuba8l	7.32789444139772e-81	1.26352	0.844	0.467	1.27278198552637e-76	EoP	tuba8l
dhfr	8.96485636779025e-81	0.334972	0.305	0.022	1.55710590252149e-76	EoP	dhfr
asf1ba	1.62780267460945e-79	0.342795	0.279	0.016	2.82733046552915e-75	EoP	asf1ba
si:ch211-288g17.3	2.62984681230848e-78	0.90175	0.74	0.296	4.5677809282986e-74	EoP	si:ch211-288g17.3
hmga1a	2.57130374307779e-76	0.93719	0.877	0.529	4.46609747135181e-72	EoP	hmga1a
suv39h1b	3.14490252719828e-76	0.326518	0.265	0.014	5.4623811994907e-72	EoP	suv39h1b
rpa1	2.55822233273478e-74	0.62833	0.481	0.108	4.44337636972704e-70	EoP	rpa1
rpa3	1.67842866361621e-73	0.581768	0.481	0.114	2.91526274583499e-69	EoP	rpa3
znf367	3.59469508674879e-72	0.33939	0.27	0.018	6.24362589617398e-68	EoP	znf367
armc1l	1.40654150894141e-71	0.262437	0.256	0.015	2.44302194688033e-67	EoP	armc1l
mcm3	1.72533376457145e-69	0.717049	0.442	0.095	2.99673221568414e-65	EoP	mcm3
dck	7.75702611860236e-69	0.320028	0.286	0.026	1.34731786654004e-64	EoP	dck
tuba8l4	1.19895979739368e-68	0.879016	0.872	0.687	2.08247327209308e-64	EoP	tuba8l4
kif22	1.68612359954953e-68	0.350768	0.305	0.034	2.92862808005757e-64	EoP	kif22
atad5a	3.81884568031835e-67	0.324647	0.279	0.026	6.63295306214494e-63	EoP	atad5a
bub3	5.53640268890918e-67	0.525789	0.509	0.132	9.61617783036636e-63	EoP	bub3
h3f3a	8.69282810561202e-67	0.794698	0.916	0.725	1.50985731366375e-62	EoP	h3f3a
dnmt1	2.97435107580381e-66	0.43782	0.379	0.068	5.16615038356363e-62	EoP	dnmt1
tubb2b	1.13783910905618e-65	0.938863	0.791	0.491	1.97631274851968e-61	EoP	tubb2b
cse1l	1.92593832501877e-65	0.404343	0.451	0.097	3.34516227672511e-61	EoP	cse1l
mcm5	1.87434908796004e-63	0.750619	0.481	0.135	3.25555693087779e-59	EoP	mcm5
mcm2	4.64624274869027e-63	0.811221	0.516	0.155	8.07005903020013e-59	EoP	mcm2
orc4	6.6057990854844e-63	0.26477	0.251	0.021	1.14736124315779e-58	EoP	orc4
arhgap11a	9.26037120015258e-63	0.272715	0.293	0.034	1.6084338737545e-58	EoP	arhgap11a
banf1	9.2979636748901e-63	0.769988	0.693	0.332	1.61496331069166e-58	EoP	banf1
lbr	8.79020953656707e-62	0.391443	0.4	0.077	1.52677149440633e-57	EoP	lbr
shmt1	2.43963327992159e-59	0.341013	0.372	0.075	4.2373990438958e-55	EoP	shmt1
lin52	1.97662368038377e-58	0.401196	0.423	0.1	3.43319767045858e-54	EoP	lin52
rbbp4	9.15291763607399e-58	0.642191	0.512	0.166	1.58977026420969e-53	EoP	rbbp4
vrk1	3.58680190301707e-56	0.271181	0.34	0.06	6.22991622535035e-52	EoP	vrk1
calm2b	6.43573193002705e-55	0.748085	0.653	0.291	1.1178222789264e-50	EoP	calm2b
hirip3.1	7.48953711573237e-55	0.332809	0.274	0.037	1.30085770163155e-50	EoP	hirip3.1
h2afx	2.68298390850009e-53	0.315047	0.326	0.06	4.66007475067381e-49	EoP	h2afx
anp32b	1.61623385828256e-52	0.474617	0.444	0.13	2.80723658845097e-48	EoP	anp32b
mcm6	2.02980639729524e-52	0.628714	0.428	0.126	3.5255707314621e-48	EoP	mcm6
rnaseh2a	1.26791604318747e-51	0.364995	0.409	0.11	2.20224337541232e-47	EoP	rnaseh2a
cirbpa	2.00814823144246e-51	0.607535	0.977	0.805	3.4879526631924e-47	EoP	cirbpa
gins4	3.25438476986437e-51	0.297817	0.293	0.049	5.65254090677743e-47	EoP	gins4
chaf1a	7.54612993634736e-51	0.27146	0.281	0.044	1.31068730864417e-46	EoP	chaf1a
si:ch211-222l21.1	9.96491912462333e-51	0.652311	0.984	0.854	1.73080680275583e-46	EoP	si:ch211-222l21.1
fen1	4.29490782207125e-50	0.562968	0.453	0.153	7.45982539615556e-46	EoP	fen1
dnajc9	9.62768991740925e-50	0.386475	0.374	0.093	1.67223346175481e-45	EoP	dnajc9
nucks1b	1.21435105428373e-48	0.443387	0.477	0.153	2.10920634618541e-44	EoP	nucks1b
lmnb2	2.02690591867754e-48	0.418203	0.577	0.214	3.52053289015103e-44	EoP	lmnb2
h2afva	5.68851258618823e-46	0.529091	0.616	0.29	9.88037751095034e-42	EoP	h2afva
mibp	2.9166673797702e-45	0.548633	0.472	0.167	5.06595957192286e-41	EoP	mibp
stra13	3.10835856928771e-45	0.277235	0.342	0.082	5.39890799899583e-41	EoP	stra13
cad	9.94851947448178e-45	0.259428	0.298	0.059	1.72795834752274e-40	EoP	cad
nutf2l	1.62426483852879e-44	0.498337	0.533	0.224	2.82118559804065e-40	EoP	nutf2l
sub1a	5.89813938143734e-44	0.541996	0.705	0.4	1.02444782916185e-39	EoP	sub1a
cdk2	1.08886850673332e-43	0.286719	0.3	0.064	1.89125570934511e-39	EoP	cdk2
dkc1	1.56927062787136e-43	0.522409	0.486	0.182	2.72566615354977e-39	EoP	dkc1
nop58	2.82245089313247e-43	0.522761	0.609	0.276	4.90231495628179e-39	EoP	nop58
calm3b	2.39296949083167e-41	0.539219	0.779	0.453	4.15634870862553e-37	EoP	calm3b
smc1al	2.86513022420359e-41	0.348911	0.516	0.191	4.97644468641922e-37	EoP	smc1al
nap1l1	1.33538288258995e-40	0.500807	0.74	0.415	2.31942652877048e-36	EoP	nap1l1
ubr7	2.5023558118174e-40	0.330992	0.363	0.103	4.34634180954564e-36	EoP	ubr7
lsm7	2.98880631890576e-40	0.366079	0.414	0.136	5.19125769530741e-36	EoP	lsm7
seta	5.03193536624746e-40	0.474526	0.653	0.349	8.73996853763521e-36	EoP	seta
cnbpa	1.95890977782858e-39	0.508092	0.607	0.3	3.40243039311045e-35	EoP	cnbpa
nucks1a	5.2575599418004e-39	0.503808	0.663	0.326	9.13185586291311e-35	EoP	nucks1a
si:dkeyp-120h9.1	5.62486433061744e-39	0.387948	0.56	0.236	9.76982685584942e-35	EoP	si:dkeyp-120h9.1
hcfc1b	5.01611931224651e-38	0.330242	0.505	0.187	8.71249763344097e-34	EoP	hcfc1b
snrpd1	5.91567767279941e-38	0.499603	0.621	0.327	1.02749405498853e-33	EoP	snrpd1
rfc4	7.80150491209661e-38	0.302336	0.323	0.088	1.35504338818206e-33	EoP	rfc4
ranbp1	1.67936887320511e-37	0.456753	0.602	0.303	2.91689579586996e-33	EoP	ranbp1
znf346	4.47073294710772e-37	0.322581	0.372	0.115	7.76521605583139e-33	EoP	znf346
nup107	6.67893647355712e-37	0.272171	0.351	0.1	1.16006447609214e-32	EoP	nup107
hnrnpr	1.77164012862451e-36	0.335201	0.479	0.179	3.07716173940791e-32	EoP	hnrnpr
khsrp	1.11234392362723e-35	0.384768	0.602	0.285	1.93203016094813e-31	EoP	khsrp
setb	1.25575844870215e-35	0.490779	0.777	0.493	2.18112684955076e-31	EoP	setb
arpp19b	1.77464654823506e-35	0.253898	0.342	0.101	3.08238358962948e-31	EoP	arpp19b
taf15	2.64233476165718e-35	0.347773	0.572	0.262	4.58947124752236e-31	EoP	taf15
si:ch73-281n10.2.1	7.0811571017196e-35	0.30096	0.335	0.102	1.22992617699768e-30	EoP	si:ch73-281n10.2.1
xpo1a	8.5903510517751e-35	0.256098	0.388	0.127	1.49205807418282e-30	EoP	xpo1a
hnrnpabb	9.34101217827932e-35	0.475166	0.837	0.575	1.62244040524533e-30	EoP	hnrnpabb
syncrip	2.72442876067975e-34	0.435158	0.805	0.473	4.73206031442466e-30	EoP	syncrip
mcm4	5.41751427905521e-34	0.371246	0.353	0.118	9.40968055129099e-30	EoP	mcm4
anp32a	6.56891779352718e-34	0.510653	0.679	0.374	1.14095533155774e-29	EoP	anp32a
usp10	3.33964962995266e-33	0.439976	0.649	0.329	5.80063744226478e-29	EoP	usp10
hmgn2	3.68603673788061e-33	0.673807	0.965	0.809	6.40227721002483e-29	EoP	hmgn2
nop56	4.66502766646197e-32	0.532274	0.677	0.39	8.1026865538778e-28	EoP	nop56
cbx5	3.22674787162259e-31	0.361312	0.635	0.337	5.60453837822128e-27	EoP	cbx5
tma7	3.44213186225992e-31	0.436034	0.637	0.369	5.97863883155926e-27	EoP	tma7
cbx3a	3.8252098286642e-31	0.366872	0.549	0.276	6.64400695140684e-27	EoP	cbx3a
ppm1g	3.30081884060639e-30	0.251331	0.426	0.167	5.73319224424924e-26	EoP	ppm1g
prpf39	2.00895626674781e-29	0.331583	0.509	0.23	3.48935613971427e-25	EoP	prpf39
prmt1	2.3494392954304e-29	0.386342	0.57	0.284	4.08074111223307e-25	EoP	prmt1
h2afvb	3.17538955451518e-29	0.644763	0.626	0.367	5.51533411723742e-25	EoP	h2afvb
snrpe	3.31823336733462e-29	0.408	0.547	0.285	5.76343953572351e-25	EoP	snrpe
snrpg	4.88476027651867e-29	0.405468	0.526	0.272	8.48434012428527e-25	EoP	snrpg
dynll1	7.41625166205871e-29	0.434263	0.567	0.285	1.28812875118298e-24	EoP	dynll1
ahcy	1.55925810164371e-28	0.358411	0.479	0.223	2.70827539674495e-24	EoP	ahcy
hdac1	2.39194019402414e-28	0.324742	0.593	0.319	4.15456092300052e-24	EoP	hdac1
nono	2.84677093542615e-28	0.290617	0.488	0.222	4.94455643774168e-24	EoP	nono
si:ch211-51e12.7	1.06749485132491e-27	0.254429	0.449	0.187	1.85413180726624e-23	EoP	si:ch211-51e12.7
fbl	1.26508951826375e-27	0.334666	0.505	0.245	2.19733398427232e-23	EoP	fbl
ckap5	1.61805186329984e-27	0.334772	0.274	0.083	2.8103942813655e-23	EoP	ckap5
chd4a	2.48988510946877e-27	0.299534	0.553	0.27	4.3246814466363e-23	EoP	chd4a
hnrnpa0b	2.72250613584875e-27	0.464442	0.626	0.379	4.7287209073557e-23	EoP	hnrnpa0b
rpl7l1	4.67673412221826e-27	0.256502	0.412	0.176	8.1230194968809e-23	EoP	rpl7l1
abce1	2.70552497986283e-25	0.287146	0.493	0.249	4.69922633752375e-21	EoP	abce1
srsf2a	3.15157181583196e-25	0.296503	0.674	0.4	5.47396508691853e-21	EoP	srsf2a
ywhaqa	5.09663153870878e-25	0.363596	0.709	0.451	8.85233931958328e-21	EoP	ywhaqa
cnbpb	5.35524270328796e-25	0.293435	0.567	0.306	9.30152105134085e-21	EoP	cnbpb
tuba1b	8.37309095671198e-25	0.301988	0.323	0.118	1.4543221682713e-20	EoP	tuba1b
srsf1a	1.29587502342926e-24	0.337561	0.537	0.277	2.25080532819428e-20	EoP	srsf1a
eif3ja	4.3833194038776e-24	0.324972	0.572	0.314	7.61338747259501e-20	EoP	eif3ja
ywhaqb	4.64044674183487e-24	0.402806	0.865	0.621	8.05999194589299e-20	EoP	ywhaqb
baz1a	5.06531023325323e-24	0.351453	0.54	0.275	8.79793734413754e-20	EoP	baz1a
abcf1	5.52227348679598e-24	0.345265	0.553	0.294	9.59163681921594e-20	EoP	abcf1
kpnb3	6.89384135214041e-24	0.287805	0.549	0.29	1.19739130445327e-19	EoP	kpnb3
srsf3b	8.88404935512851e-24	0.333789	0.663	0.396	1.54307053249227e-19	EoP	srsf3b
sumo3a	1.64194617901116e-23	0.323044	0.626	0.388	2.85189631832449e-19	EoP	sumo3a
hnrnpa1b	5.22997370359598e-23	0.258589	0.644	0.38	9.08394132577585e-19	EoP	hnrnpa1b
ube2nb	7.70528672031939e-23	0.267754	0.447	0.213	1.33833125045228e-18	EoP	ube2nb
npm1a	9.50177711309509e-23	0.333904	0.381	0.169	1.65036366677349e-18	EoP	npm1a
ptges3b	3.5653693243513e-22	0.30097	0.512	0.272	6.19268997946578e-18	EoP	ptges3b
snrpb	6.52292790476908e-22	0.342328	0.588	0.356	1.13296734777934e-17	EoP	snrpb
npm1a.1	8.13452814095919e-22	0.437879	0.465	0.248	1.4128861928032e-17	EoP	npm1a.1
snrpf.1	2.82108895847063e-21	0.28709	0.421	0.214	4.89994941196764e-17	EoP	snrpf.1
ddx39aa	4.4109732842944e-21	0.262287	0.53	0.291	7.66141949749094e-17	EoP	ddx39aa
cpsf6	2.12105218100816e-20	0.2599	0.379	0.167	3.68405553319308e-16	EoP	cpsf6
denr	4.76561916309763e-20	0.274285	0.437	0.232	8.27740392438427e-16	EoP	denr
fkbp3	5.92683056469451e-20	0.260937	0.623	0.37	1.02943120078179e-15	EoP	fkbp3
hnrnpaba	9.40448262980233e-20	0.387614	0.688	0.506	1.63346458797037e-15	EoP	hnrnpaba
ilf3b	1.6919305596134e-19	0.298862	0.43	0.211	2.93871418899251e-15	EoP	ilf3b
pa2g4b.1	1.86213985356179e-19	0.259879	0.463	0.253	3.23435071165147e-15	EoP	pa2g4b.1
rbm8a	2.45384462462918e-19	0.274572	0.547	0.323	4.26208272851841e-15	EoP	rbm8a
rad21a	3.83186195388917e-19	0.270422	0.437	0.232	6.65556102771011e-15	EoP	rad21a
eif4g1a	5.01554889332941e-19	0.30832	0.779	0.517	8.71150687282385e-15	EoP	eif4g1a
rpl22l1	1.70581652707195e-18	0.327477	0.902	0.713	2.96283272587127e-14	EoP	rpl22l1
larp4ab.1	2.08360510844379e-17	0.274248	0.419	0.212	3.61901371285601e-13	EoP	larp4ab.1
pho	3.94271752245327e-17	0.278693	0.423	0.214	6.84810606474909e-13	EoP	pho
atp5a1	6.10104079439039e-17	0.27902	0.793	0.567	1.05968977557767e-12	EoP	atp5a1
hspe1	8.03134028410932e-17	0.297932	0.414	0.224	1.39496349394695e-12	EoP	hspe1
ndufa6	1.65290721798654e-16	0.252074	0.514	0.301	2.87093454692081e-12	EoP	ndufa6
nop10	2.80045146299365e-16	0.265814	0.43	0.243	4.86410414607367e-12	EoP	nop10
cdc14b	4.61846763615286e-16	0.365338	0.321	0.15	8.02181643723391e-12	EoP	cdc14b
eif5b	1.20050698289711e-15	0.261713	0.626	0.391	2.08516057859398e-11	EoP	eif5b
cct4	2.15716265493656e-15	0.278088	0.681	0.476	3.74677581535931e-11	EoP	cct4
ran	3.35518271787856e-15	0.336023	0.786	0.63	5.82761686268328e-11	EoP	ran
ppiab	1.10103402944531e-14	0.307776	0.916	0.826	1.91238600574356e-10	EoP	ppiab
ckbb	4.3983395364869e-14	0.304902	0.663	0.435	7.6394759409241e-10	EoP	ckbb
dnajc1	4.98956795179467e-14	0.263317	0.642	0.448	8.66638057547216e-10	EoP	dnajc1
cct7	6.59253630165875e-14	0.272076	0.63	0.427	1.14505763023511e-09	EoP	cct7
macf1a	1.21943877600003e-13	0.332651	0.447	0.249	2.11804321003445e-09	EoP	macf1a
top1l	1.60088994923094e-13	0.254657	0.556	0.357	2.78058575281923e-09	EoP	top1l
atp5g1	2.57885257143185e-13	0.322689	0.56	0.374	4.47920903131999e-09	EoP	atp5g1
calr3b	6.08757879888614e-11	0.296231	0.784	0.587	1.05735156157853e-06	EoP	calr3b
prdx2	1.18445883279619e-10	0.261561	0.609	0.429	2.05728654668371e-06	EoP	prdx2
pycard	2.48992277493504e-10	0.269011	0.512	0.356	4.32474686778468e-06	EoP	pycard
tubb4b	4.89152093465403e-10	0.377768	0.819	0.752	8.49608271140059e-06	EoP	tubb4b
blvrb	7.50021201097306e-10	0.276609	0.356	0.209	1.30271182418591e-05	EoP	blvrb
atp5b	5.92441772617963e-09	0.272557	0.595	0.447	0.000102901	EoP	atp5b
timp4.2	8.1211106093036e-09	0.304305	0.826	0.716	0.000141056	EoP	timp4.2
igfbp1a	9.73388571485941e-09	0.363698	0.416	0.271	0.000169068	EoP	igfbp1a
ptmab	4.18804103652489e-07	0.264092	0.947	0.892	0.00727421	EoP	ptmab
zbtb20	5.72115768300733e-07	0.272336	0.928	0.828	0.00993708	EoP	zbtb20
rps9	6.17085371706065e-06	0.273559	0.856	0.77	0.107182	EoP	rps9
faua	6.65569152567432e-06	0.272312	0.851	0.728	0.115603	EoP	faua
rps7	3.86116312042537e-05	0.261417	0.849	0.783	0.670645	EoP	rps7
rpl10.2	0.00026989	0.256687	0.751	0.694	1	EoP	rpl10.2
rps23	0.000406114	0.283253	0.747	0.668	1	EoP	rps23
LOC110438439	0.00125641	0.295701	0.935	0.846	1	EoP	LOC110438439
grn1	0.00493366	0.266054	0.333	0.243	1	EoP	grn1
agr2	9.33912222100772e-169	1.26622	0.998	0.936	1.62211213856683e-164	pre.Eos	agr2
ckbb1	1.00324905621373e-158	1.2188	0.958	0.349	1.74254328573763e-154	pre.Eos	ckbb
pdia2	5.92514365524082e-157	1.16219	0.996	0.762	1.02913820147878e-152	pre.Eos	pdia2
hmgn3	2.11371867589244e-147	0.702643	0.802	0.171	3.67131796815759e-143	pre.Eos	hmgn3
dbi	8.38783750541092e-147	1.19359	0.964	0.494	1.45688349631482e-142	pre.Eos	dbi
igfbp1a1	1.45892207367119e-145	1.24452	0.802	0.16	2.5340017497595e-141	pre.Eos	igfbp1a
LOC561325	3.25890756836381e-143	0.874115	0.846	0.214	5.66039655549109e-139	pre.Eos	LOC561325
zgc:158852	4.54882223372728e-143	1.33583	0.987	0.666	7.90084933776091e-139	pre.Eos	zgc:158852
hsp90b1	1.2838855112786e-127	1.02048	0.996	0.656	2.2299807445398e-123	pre.Eos	hsp90b1
ppib	5.5485427723444e-127	0.840111	0.989	0.783	9.63726394128499e-123	pre.Eos	ppib
pdia6	6.39805416033566e-126	1.10393	0.929	0.36	1.1112780271087e-121	pre.Eos	pdia6
timp4.21	3.73359703153841e-125	1.21809	0.984	0.67	6.48488468407906e-121	pre.Eos	timp4.2
ssr4	8.7702750722753e-124	0.842136	0.973	0.764	1.5233090773035e-119	pre.Eos	ssr4
ssr2	5.21516178826402e-123	0.930231	0.967	0.554	9.05821451003577e-119	pre.Eos	ssr2
hspa5	1.16557824972228e-122	1.00842	1	0.805	2.02449286194263e-118	pre.Eos	hspa5
kdelr3	2.5181852817181e-121	0.582133	0.786	0.195	4.37383601581617e-117	pre.Eos	kdelr3
ufc1	8.59234604959213e-120	0.622328	0.788	0.202	1.49240458535366e-115	pre.Eos	ufc1
lman1	2.01991178275744e-118	0.523825	0.731	0.159	3.5083847754714e-114	pre.Eos	lman1
ostc	1.34661982454241e-112	0.826712	0.906	0.362	2.33894397324772e-108	pre.Eos	ostc
aldh1l2	1.89110545168728e-111	0.313699	0.541	0.078	3.28466105903564e-107	pre.Eos	aldh1l2
krtcap2	7.47080800340796e-111	0.819396	0.976	0.527	1.29760464211193e-106	pre.Eos	krtcap2
tmem258	5.35478901285387e-110	0.846262	0.938	0.495	9.30073303642589e-106	pre.Eos	tmem258
LOC110438722	2.50129461405571e-108	0.631619	0.675	0.143	4.34449861515336e-104	pre.Eos	LOC110438722
sdf2l1	1.14554684626016e-106	0.803253	0.949	0.398	1.98970031726926e-102	pre.Eos	sdf2l1
gmppb	5.28905878697987e-105	0.368527	0.713	0.164	9.18656620710534e-101	pre.Eos	gmppb
pdap1b	1.44949438671692e-103	0.417119	0.726	0.171	2.51762680028862e-99	pre.Eos	pdap1b
rrbp1b	1.13911604955151e-102	0.413272	0.724	0.171	1.97853066646602e-98	pre.Eos	rrbp1b
calua	8.87669145704234e-102	0.411026	0.753	0.187	1.54179253917368e-97	pre.Eos	calua
blvrb1	2.1684191231087e-100	0.34961	0.63	0.129	3.7663271749275e-96	pre.Eos	blvrb
si:zfos-2330d3.1	2.32522847247825e-100	0.986631	0.94	0.456	4.03868933384747e-96	pre.Eos	si:zfos-2330d3.1
hsbp1a	6.03461654828523e-99	0.339183	0.541	0.093	1.04815254827166e-94	pre.Eos	hsbp1a
sel1l	6.93998080121138e-99	0.345901	0.679	0.154	1.2054052653624e-94	pre.Eos	sel1l
hyou1	7.67898280138381e-99	0.79895	0.989	0.592	1.33376252277235e-94	pre.Eos	hyou1
nars	1.23511739307173e-98	0.659593	0.88	0.31	2.14527540002628e-94	pre.Eos	nars
znf395a	7.59911595187129e-98	0.358439	0.612	0.125	1.31989044968052e-93	pre.Eos	znf395a
fkbp2	9.02317498616749e-98	0.582204	0.844	0.284	1.56723526334743e-93	pre.Eos	fkbp2
mesdc2	1.29521838186439e-96	0.344657	0.726	0.178	2.24966480746027e-92	pre.Eos	mesdc2
rplp2l	1.7061026225006e-96	0.577873	0.987	0.955	2.96332964502129e-92	pre.Eos	rplp2l
slc39a7	2.26961241607269e-96	0.489782	0.795	0.227	3.94208980547666e-92	pre.Eos	slc39a7
prdx4	1.20709798529876e-95	0.651854	0.88	0.322	2.09660849066541e-91	pre.Eos	prdx4
mydgf	1.59319294988168e-95	0.445928	0.78	0.21	2.7672168346495e-91	pre.Eos	mydgf
kdelr2b	4.72933658392795e-95	0.663341	0.918	0.378	8.21438471262446e-91	pre.Eos	kdelr2b
slc1a4	2.12866192488713e-94	0.268655	0.437	0.053	3.69727289733645e-90	pre.Eos	slc1a4
ddost	6.83733920251405e-94	0.717426	0.909	0.393	1.18757744608467e-89	pre.Eos	ddost
rps71	1.98068371266301e-93	0.889682	0.971	0.748	3.44024954052439e-89	pre.Eos	rps7
c23h20orf24	5.94455165616671e-93	0.606444	0.909	0.335	1.0325091771596e-88	pre.Eos	c23h20orf24
atp5g11	6.20245023583009e-93	0.608186	0.853	0.289	1.07730358146133e-88	pre.Eos	atp5g1
g3bp2	4.62147865484249e-91	0.315132	0.586	0.122	8.02704627559593e-87	pre.Eos	g3bp2
cnpy1	7.52701344198677e-91	0.704207	0.967	0.445	1.30736696473868e-86	pre.Eos	cnpy1
alg5	8.19717294241367e-91	0.322541	0.802	0.226	1.42376696836783e-86	pre.Eos	alg5
cth	1.85786433109289e-90	0.286261	0.641	0.147	3.22692455667524e-86	pre.Eos	cth
sec61b	4.60610201605132e-90	0.634008	0.976	0.679	8.00033859167955e-86	pre.Eos	sec61b
rps16	2.97833907880146e-89	0.659124	0.984	0.851	5.17307714597026e-85	pre.Eos	rps16
pycr1b	6.32079185397119e-89	0.382638	0.751	0.208	1.09785833711626e-84	pre.Eos	pycr1b
golt1bb	1.3446226002531e-88	0.257162	0.599	0.125	2.33547499437961e-84	pre.Eos	golt1bb
rnls	4.68609828947664e-88	0.299806	0.555	0.111	8.13928411899197e-84	pre.Eos	rnls
mogs	5.08666588665025e-88	0.272757	0.57	0.117	8.83502997852282e-84	pre.Eos	mogs
rps231	5.88071097312328e-88	0.928243	0.949	0.61	1.02142068892178e-83	pre.Eos	rps23
gars	8.03769193945895e-88	0.38256	0.795	0.239	1.39606671296463e-83	pre.Eos	gars
calr3b1	6.55812715877632e-87	0.701479	0.987	0.527	1.13908110620786e-82	pre.Eos	calr3b
rps91	1.51140873815817e-86	0.788983	0.973	0.735	2.62516583730693e-82	pre.Eos	rps9
os9.1	2.0164741010127e-86	0.305396	0.517	0.1	3.50241386604895e-82	pre.Eos	os9.1
zgc:153675	1.13468357411081e-85	0.399411	0.78	0.236	1.97083189987307e-81	pre.Eos	zgc:153675
endou.1	1.85037114621571e-85	0.742184	0.942	0.436	3.21390964386207e-81	pre.Eos	endou.1
faua1	2.03728371978309e-85	0.869827	0.949	0.699	3.53855809289124e-81	pre.Eos	faua
smdt1b	3.82401835403585e-85	0.40921	0.777	0.242	6.64193747912486e-81	pre.Eos	smdt1b
pdia4	4.32779075381787e-85	0.774704	0.998	0.658	7.51693976030627e-81	pre.Eos	pdia4
ndufab1a	2.14380901648778e-84	0.274515	0.579	0.127	3.72358188073763e-80	pre.Eos	ndufab1a
rpl22l11	5.24888513484348e-84	0.664495	0.967	0.693	9.11678859070964e-80	pre.Eos	rpl22l1
zgc:56676	5.69438535284622e-84	0.339383	0.653	0.163	9.89057791935859e-80	pre.Eos	zgc:56676
prkcsh	7.47171865345548e-84	0.332262	0.737	0.204	1.29776281291868e-79	pre.Eos	prkcsh
rpl10.21	1.62234858491541e-83	0.847918	0.947	0.638	2.81785725713958e-79	pre.Eos	rpl10.2
jagn1b	2.01070898645265e-83	0.257158	0.615	0.142	3.49240043856961e-79	pre.Eos	jagn1b
ndufb2	2.58189074884044e-83	0.258357	0.63	0.15	4.48448604166096e-79	pre.Eos	ndufb2
srp14	3.73183219502732e-83	0.436567	0.793	0.249	6.48181933954295e-79	pre.Eos	srp14
calr	4.51953058952647e-83	0.684795	0.976	0.461	7.84997268094853e-79	pre.Eos	calr
rpl19	4.62796082682617e-83	0.728545	0.971	0.843	8.03830516011438e-79	pre.Eos	rpl19
psma2	4.82669346013485e-83	0.317023	0.719	0.194	8.38348387090822e-79	pre.Eos	psma2
hspe11	5.58632421777727e-83	0.317118	0.648	0.156	9.70288653385735e-79	pre.Eos	hspe1
lrpap1.1	9.80730730204189e-83	0.351705	0.791	0.242	1.70343120529166e-78	pre.Eos	lrpap1.1
rpl18a	1.96906877644302e-82	0.653367	0.982	0.854	3.42007555780389e-78	pre.Eos	rpl18a
pin4	2.75358767170838e-82	0.269192	0.552	0.114	4.78270642699029e-78	pre.Eos	pin4
rpl15	4.67831551724114e-82	0.665768	0.964	0.799	8.12576622189613e-78	pre.Eos	rpl15
dhrs9	1.18209439477422e-81	0.541056	0.875	0.323	2.05317975428334e-77	pre.Eos	dhrs9
rpl8	5.82534775436968e-81	0.621373	0.976	0.875	1.01180465145647e-76	pre.Eos	rpl8
si:dkey-203a12.3	6.70563834304491e-81	0.345794	1	0.995	1.16470232380347e-76	pre.Eos	si:dkey-203a12.3
fb06f03.2	7.93913151456213e-81	0.389586	0.684	0.193	1.3789477527643e-76	pre.Eos	fb06f03.2
srprb	1.67752829312143e-80	0.340335	0.748	0.229	2.91369889232262e-76	pre.Eos	srprb
srp19	2.33435633272485e-80	0.42382	0.804	0.26	4.05454351430979e-76	pre.Eos	srp19
tbca	3.50710019318443e-80	0.2835	0.695	0.19	6.09148232554204e-76	pre.Eos	tbca
fabp3	1.62589500150774e-79	0.531886	0.717	0.217	2.82401702811879e-75	pre.Eos	fabp3
gmds	1.74374686647973e-79	0.53502	0.893	0.359	3.02871393238864e-75	pre.Eos	gmds
sec11a.2	1.97252504245362e-79	0.263796	0.628	0.156	3.4260787462377e-75	pre.Eos	sec11a.2
atp5b1	9.55640300874768e-79	0.59066	0.878	0.365	1.65985163858938e-74	pre.Eos	atp5b
si:dkeyp-75b4.10	8.58948530430172e-78	0.634463	1	1	1.49190770250417e-73	pre.Eos	si:dkeyp-75b4.10
rpl37	2.40618650005198e-77	0.59893	0.991	0.896	4.17930533194029e-73	pre.Eos	rpl37
sod1	2.51742249426187e-77	0.534399	0.833	0.328	4.37251113028345e-73	pre.Eos	sod1
hars	4.36037501752624e-77	0.276631	0.55	0.124	7.57353536794133e-73	pre.Eos	hars
lsm6	5.80268266186599e-77	0.329107	0.726	0.21	1.0078679515395e-72	pre.Eos	lsm6
ost4	9.66597242578861e-77	0.580843	0.947	0.472	1.67888275063522e-72	pre.Eos	ost4
ndufab1b	1.01883315428315e-75	0.263193	0.666	0.176	1.7696113056744e-71	pre.Eos	ndufab1b
ybx1	1.48702192396634e-75	0.571854	0.98	0.794	2.58280837973714e-71	pre.Eos	ybx1
nop101	7.48045321899119e-75	0.358303	0.657	0.176	1.29927991960658e-70	pre.Eos	nop10
rpl17	7.58694344198797e-75	0.528403	0.987	0.919	1.31777620643889e-70	pre.Eos	rpl17
si:ch1073-429i10.1	3.18773228432069e-74	0.3455	0.474	0.095	5.53677220463661e-70	pre.Eos	si:ch1073-429i10.1
erlec1	3.43134311971852e-74	0.279424	0.702	0.204	5.95989986463909e-70	pre.Eos	erlec1
acp1	1.12211918432341e-73	0.270718	0.65	0.179	1.94900881125133e-69	pre.Eos	acp1
kars	1.64057472162607e-73	0.538058	0.862	0.341	2.84951423399232e-69	pre.Eos	kars
ier3ip1	2.6037263804116e-73	0.261396	0.724	0.22	4.52241235013691e-69	pre.Eos	ier3ip1
pycard1	4.59711048590575e-73	0.452518	0.797	0.273	7.9847212029697e-69	pre.Eos	pycard
rps19	1.19476518101439e-72	0.498929	0.991	0.935	2.0751876429039e-68	pre.Eos	rps19
iars	1.87561456379793e-72	0.251394	0.49	0.104	3.25775493586062e-68	pre.Eos	iars
npm1a.11	1.97557545686316e-72	0.379897	0.673	0.187	3.43137701102562e-68	pre.Eos	npm1a.1
txndc5	2.64422228559864e-72	0.300348	0.791	0.254	4.59274968785627e-68	pre.Eos	txndc5
psmb3	3.84796776140285e-72	0.318853	0.784	0.249	6.6835352047806e-68	pre.Eos	psmb3
rps15a	5.3781728503119e-72	0.547635	0.991	0.917	9.34134842370674e-68	pre.Eos	rps15a
atp5c1	9.06410296239972e-72	0.366752	0.824	0.286	1.57434404353921e-67	pre.Eos	atp5c1
rpl32.1	1.93780683787863e-71	0.678867	0.924	0.629	3.36577669671139e-67	pre.Eos	rpl32.1
cox6a2	2.62278904225814e-71	0.474755	0.724	0.24	4.55552228749817e-67	pre.Eos	cox6a2
pdia3	6.71214025400933e-71	0.55815	0.998	0.827	1.16583164071888e-66	pre.Eos	pdia3
pfdn4	7.00596295495182e-71	0.255773	0.641	0.176	1.21686570564558e-66	pre.Eos	pfdn4
hspd1	9.47414167613659e-71	0.296943	0.597	0.154	1.64556366772817e-66	pre.Eos	hspd1
clpp	8.08315722319102e-70	0.321633	0.755	0.248	1.40396357809605e-65	pre.Eos	clpp
rps2	8.86521493245693e-70	0.494499	0.976	0.913	1.53979918161844e-65	pre.Eos	rps2
rps26	1.12173184850094e-69	0.5939	0.96	0.766	1.94833604766129e-65	pre.Eos	rps26
dad1	1.65800215270454e-69	0.563147	0.949	0.57	2.87978393903252e-65	pre.Eos	dad1
srp72	2.05173410103018e-69	0.299219	0.737	0.231	3.56365696007933e-65	pre.Eos	srp72
dnajc3b	4.46588871712183e-69	0.311004	0.795	0.271	7.7568021127689e-65	pre.Eos	dnajc3b
ufm1	5.4678849726968e-69	0.42784	0.886	0.367	9.49716940907707e-65	pre.Eos	ufm1
mgst3b	8.67673199015637e-69	0.259657	0.65	0.192	1.50706157937026e-64	pre.Eos	mgst3b
spcs1	1.03604849274793e-68	0.543328	0.938	0.475	1.79951262705387e-64	pre.Eos	spcs1
phb	1.41340133277265e-68	0.256327	0.655	0.183	2.45493677489282e-64	pre.Eos	phb
rpl7	2.2784024125411e-68	0.515383	0.982	0.903	3.95735715034264e-64	pre.Eos	rpl7
tcp1	2.82591183573201e-68	0.341168	0.768	0.25	4.90832626748294e-64	pre.Eos	tcp1
uqcrc2a	3.08823023223213e-68	0.257517	0.733	0.237	5.36394709036398e-64	pre.Eos	uqcrc2a
eef1g	1.03182319428634e-67	0.488164	0.984	0.873	1.79217370615594e-63	pre.Eos	eef1g
eef1b2	1.20712730324052e-67	0.623048	0.944	0.679	2.09665941299846e-63	pre.Eos	eef1b2
uqcrh	3.53674485030306e-67	0.321743	0.764	0.258	6.14297213049139e-63	pre.Eos	uqcrh
gpx4b	3.9648942378447e-67	0.291746	0.78	0.266	6.88662480171245e-63	pre.Eos	gpx4b
psmb2	4.05876535116456e-67	0.276808	0.724	0.227	7.04966953843773e-63	pre.Eos	psmb2
cox17	5.3620472915267e-67	0.389418	0.822	0.306	9.31333994065273e-63	pre.Eos	cox17
cox5ab	6.47056948399786e-67	0.323356	0.768	0.26	1.12387321367559e-62	pre.Eos	cox5ab
rps5	8.64928473632471e-67	0.469389	0.987	0.933	1.50229426585224e-62	pre.Eos	rps5
si:dkeyp-80c12.10	9.56293420393754e-67	0.320515	0.717	0.236	1.66098604188191e-62	pre.Eos	si:dkeyp-80c12.10
uba5	9.8289146587676e-67	0.292158	0.766	0.255	1.70718418708134e-62	pre.Eos	uba5
calm1a	1.44467266821629e-66	0.326687	0.757	0.249	2.50925195742487e-62	pre.Eos	calm1a
psmd7	1.9969562526712e-66	0.254175	0.755	0.246	3.46851331526461e-62	pre.Eos	psmd7
rplp1	1.43285316074672e-65	0.365678	1	0.994	2.48872265490098e-61	pre.Eos	rplp1
slc35b1	1.56067851979949e-65	0.356821	0.886	0.34	2.71074252103974e-61	pre.Eos	slc35b1
cep112	1.739718453412e-65	0.339941	0.439	0.091	3.0217169817313e-61	pre.Eos	cep112
cst14b.1	4.05958742435993e-65	0.866894	0.886	0.433	7.05109739737076e-61	pre.Eos	cst14b.1
rpl31	7.72582091566096e-65	0.419426	0.989	0.949	1.34189783484115e-60	pre.Eos	rpl31
si:ch211-149e23.4.1	1.27572462118788e-64	0.305134	0.376	0.067	2.21580609454123e-60	pre.Eos	si:ch211-149e23.4.1
spcs3	2.21808265733884e-64	0.490657	0.909	0.423	3.85258776753182e-60	pre.Eos	spcs3
rpl13	1.22714942113964e-63	0.391747	0.991	0.967	2.13143582957744e-59	pre.Eos	rpl13
abcf11	1.35210179450521e-63	0.323231	0.728	0.241	2.3484656068761e-59	pre.Eos	abcf1
rbm8a1	2.58637464274748e-63	0.336784	0.755	0.261	4.49227411698811e-59	pre.Eos	rbm8a
rpl35	4.86581219816827e-63	0.476444	0.998	0.904	8.45142920699847e-59	pre.Eos	rpl35
atp5e	1.36476648191004e-62	0.473415	0.833	0.351	2.37046290242955e-58	pre.Eos	atp5e
serp1	1.07018370866787e-61	0.503925	0.955	0.645	1.85880208358522e-57	pre.Eos	serp1
rpl18	2.11332105949578e-61	0.415912	1	0.948	3.67062734823822e-57	pre.Eos	rpl18
rplp0	2.7611715662842e-61	0.396849	0.993	0.97	4.79587889347902e-57	pre.Eos	rplp0
cmpk	6.87847098326191e-61	0.275453	0.744	0.255	1.19472162508276e-56	pre.Eos	cmpk
rps17	7.12039776592043e-61	0.468375	0.982	0.875	1.23674188796272e-56	pre.Eos	rps17
si:ch1073-325m22.2	9.80086961278666e-61	0.320589	0.795	0.293	1.70231304304491e-56	pre.Eos	si:ch1073-325m22.2
cycsb	1.12830042438322e-60	0.475998	0.882	0.384	1.95974500711121e-56	pre.Eos	cycsb
snrpg1	2.03029950032918e-60	0.250292	0.704	0.219	3.52642720212175e-56	pre.Eos	snrpg
psmb6	4.11179849155462e-60	0.281253	0.753	0.263	7.14178279998122e-56	pre.Eos	psmb6
cox7a2a	6.75067182224833e-60	0.437225	0.86	0.375	1.17252418880631e-55	pre.Eos	cox7a2a
anxa11a	9.19091206160072e-60	0.251752	0.831	0.309	1.59636951597943e-55	pre.Eos	anxa11a
cope	1.23694046950561e-59	0.362096	0.864	0.348	2.14844190148429e-55	pre.Eos	cope
sec22ba	1.51640662163514e-59	0.252621	0.824	0.303	2.63384666111807e-55	pre.Eos	sec22ba
herpud1	2.09287756154441e-59	0.514632	0.944	0.457	3.63511903664649e-55	pre.Eos	herpud1
dnajb11	2.29310447305078e-59	0.500191	0.962	0.491	3.9828931592419e-55	pre.Eos	dnajb11
rps24	6.62677846005485e-59	0.398918	0.998	0.962	1.15100515072693e-54	pre.Eos	rps24
pomp	8.66745031844557e-59	0.407957	0.864	0.367	1.50544944581081e-54	pre.Eos	pomp
cfd.2	3.69443657707021e-58	0.415727	0.305	0.044	6.41686689071325e-54	pre.Eos	cfd.2
rps25	6.05902187855266e-58	0.431294	0.973	0.938	1.05239151008581e-53	pre.Eos	rps25
asph	7.75596306541169e-58	0.320044	0.866	0.345	1.34713322483136e-53	pre.Eos	asph
h2afvb1	2.10688221487237e-57	0.412943	0.806	0.313	3.65944371901181e-53	pre.Eos	h2afvb
rpl7a	2.47303704485752e-57	0.391414	0.991	0.94	4.29541804321302e-53	pre.Eos	rpl7a
psma3	3.69089547591468e-57	0.262992	0.766	0.279	6.41071635211621e-53	pre.Eos	psma3
rps20	6.44768492046143e-57	0.375522	0.989	0.983	1.11989839383495e-52	pre.Eos	rps20
rps26l	7.26612595528057e-57	0.359265	0.991	0.961	1.26205341717268e-52	pre.Eos	rps26l
arpc3	2.56382706301014e-56	0.494786	0.913	0.531	4.45311122574231e-52	pre.Eos	arpc3
rpl35a	2.64630293964263e-56	0.363906	0.998	0.956	4.59636357586528e-52	pre.Eos	rpl35a
stt3b	2.83454203198431e-56	0.273147	0.842	0.326	4.92331605535354e-52	pre.Eos	stt3b
copz2.1	3.71002472249811e-56	0.307494	0.891	0.38	6.44394194050696e-52	pre.Eos	copz2.1
eif5b1	3.71249383343757e-56	0.33257	0.842	0.327	6.44823053929771e-52	pre.Eos	eif5b
psmb1	6.37976486110361e-56	0.257566	0.833	0.321	1.10810135872509e-51	pre.Eos	psmb1
rps29	6.82629796878457e-56	0.389827	0.987	0.943	1.18565969419819e-51	pre.Eos	rps29
selk	1.55754572504686e-55	0.268947	0.84	0.343	2.7053011698339e-51	pre.Eos	selk
cox6a1	2.32112233572103e-55	0.436347	0.862	0.413	4.03155738491385e-51	pre.Eos	cox6a1
eif2s1b	4.59666564445325e-55	0.355578	0.862	0.361	7.98394855785085e-51	pre.Eos	eif2s1b
rpl23	7.04394796669212e-55	0.372949	0.991	0.974	1.22346332233475e-50	pre.Eos	rpl23
cox6b2	9.47269674296881e-55	0.452427	0.9	0.456	1.64531269728625e-50	pre.Eos	cox6b2
rps21	1.29893071656654e-54	0.379573	0.989	0.96	2.25611276160443e-50	pre.Eos	rps21
si:dkey-100n23.5	1.37036528208992e-54	0.294974	0.808	0.335	2.38018745846198e-50	pre.Eos	si:dkey-100n23.5
rps8a	9.3139350270376e-54	0.368893	0.982	0.96	1.61773737484616e-49	pre.Eos	rps8a
rpl22	1.19673264629924e-53	0.53424	0.947	0.718	2.07860493335715e-49	pre.Eos	rpl22
atp5g3b	1.52047510360803e-53	0.512032	0.942	0.594	2.64091320745679e-49	pre.Eos	atp5g3b
eif3ha	1.90164941314966e-53	0.353469	0.795	0.329	3.30297486569964e-49	pre.Eos	eif3ha
zgc:136826	4.61117144534231e-53	0.326895	0.497	0.142	8.00914368341505e-49	pre.Eos	zgc:136826
zgc:86599	8.56783659052416e-53	0.456864	0.911	0.491	1.48814753740814e-48	pre.Eos	zgc:86599
slc3a2b	1.05588495443809e-52	0.319442	0.893	0.377	1.83396657736352e-48	pre.Eos	slc3a2b
psma8	8.96461311922276e-52	0.252551	0.802	0.316	1.5570636526778e-47	pre.Eos	psma8
rpl27a	7.08825127583121e-51	0.464929	0.942	0.537	1.23115836409912e-46	pre.Eos	rpl27a
rpl28	7.39950336624562e-51	0.376788	0.989	0.945	1.2852197396832e-46	pre.Eos	rpl28
cox6c	9.90424127439522e-51	0.413792	0.886	0.434	1.72026766694971e-46	pre.Eos	cox6c
copz1	2.33245224998265e-50	0.34564	0.864	0.397	4.05123631299487e-46	pre.Eos	copz1
erh	8.69174885299015e-50	0.30363	0.873	0.391	1.50966985827586e-45	pre.Eos	erh
cox7b	3.05938868204364e-49	0.331576	0.862	0.384	5.3138522018416e-45	pre.Eos	cox7b
rpl5a	3.30225081726446e-49	0.408885	0.969	0.779	5.73567944450664e-45	pre.Eos	rpl5a
rpl27	1.11491873660784e-48	0.361692	0.987	0.924	1.93650235361416e-44	pre.Eos	rpl27
atp5j2	4.93410927881536e-48	0.332759	0.895	0.413	8.5700544063744e-44	pre.Eos	atp5j2
mdh1aa	2.93383322125824e-47	0.282948	0.86	0.376	5.09577492200345e-43	pre.Eos	mdh1aa
LOC555374	1.25326480424746e-46	0.490435	0.962	0.631	2.17679563849741e-42	pre.Eos	LOC555374
rpl11	1.34714202719882e-46	0.346999	0.991	0.967	2.33985098704164e-42	pre.Eos	rpl11
zgc:193541	3.35764106917074e-46	0.284348	0.842	0.369	5.83188677304267e-42	pre.Eos	zgc:193541
eif2s3	5.19540484452149e-45	0.312204	0.855	0.392	9.02389867444937e-41	pre.Eos	eif2s3
LOC108179162	2.30881577094391e-44	0.414102	0.913	0.464	4.01018211255248e-40	pre.Eos	LOC108179162
dnajc11	2.57026314402937e-43	0.273068	0.871	0.381	4.46429005486461e-39	pre.Eos	dnajc1
calr3a	2.72334445779171e-43	0.469189	0.984	0.653	4.73017698873841e-39	pre.Eos	calr3a
hnrnpa0b1	8.18779806980841e-43	0.271667	0.791	0.33	1.42213864674502e-38	pre.Eos	hnrnpa0b
zgc:171772	6.32449383733017e-42	0.278871	0.991	0.97	1.09850133460588e-37	pre.Eos	zgc:171772
atp5j	6.44823172844401e-42	0.313602	0.913	0.459	1.11999336891344e-37	pre.Eos	atp5j
hdlbpa	1.29234097677897e-41	0.461959	0.973	0.719	2.24466704256739e-37	pre.Eos	hdlbpa
si:ch73-359m17.2	1.85967198301608e-41	0.432556	0.96	0.604	3.23006426730063e-37	pre.Eos	si:ch73-359m17.2
rpl36	2.05217184246583e-40	0.34184	0.982	0.917	3.56441727317889e-36	pre.Eos	rpl36
tram1.1	5.82663362488469e-40	0.357881	0.938	0.541	1.01202799430622e-35	pre.Eos	tram1.1
eif5a2	4.47833758958983e-39	0.299841	0.862	0.401	7.77842455935857e-35	pre.Eos	eif5a2
atp5h	7.56926686499398e-39	0.252416	0.88	0.425	1.3147059617808e-34	pre.Eos	atp5h
ssr1	3.5170843722044e-38	0.334762	0.938	0.503	6.10882384608182e-34	pre.Eos	ssr1
rps11	4.28808461752114e-38	0.305745	0.973	0.946	7.44797417217247e-34	pre.Eos	rps11
zgc:56493	7.46759519525353e-38	0.395223	0.9	0.526	1.29704660946359e-33	pre.Eos	zgc:56493
aldoaa	1.1935905323425e-37	0.376877	0.922	0.558	2.07314739562568e-33	pre.Eos	aldoaa
serf2	2.45404856906496e-37	0.375083	0.902	0.528	4.26243695960892e-33	pre.Eos	serf2
si:ch1073-110a20.1	5.76494721218741e-37	0.473908	0.993	0.941	1.00131368128483e-32	pre.Eos	si:ch1073-110a20.1
si:ch211-194m7.8	7.2755606262644e-37	0.366694	0.976	0.708	1.26369212517586e-32	pre.Eos	si:ch211-194m7.8
sec61a1	1.58564410141828e-36	0.338455	0.92	0.521	2.75410523975342e-32	pre.Eos	sec61a1
rps10	3.70652967070425e-36	0.267957	0.993	0.974	6.43787138504622e-32	pre.Eos	rps10
ppiab1	1.40930940811551e-35	0.289233	0.971	0.809	2.44782951095583e-31	pre.Eos	ppiab
si:dkey-203a12.2	4.33648542953473e-35	0.279071	1	0.993	7.53204154255887e-31	pre.Eos	si:dkey-203a12.2
rpl29	6.29221404171424e-35	0.304608	0.98	0.916	1.09289465690535e-30	pre.Eos	rpl29
rpl34	4.36091828019121e-34	0.256819	0.991	0.949	7.57447896086411e-30	pre.Eos	rpl34
rps4x	9.07497254260409e-34	0.27413	0.998	0.948	1.5762319809249e-29	pre.Eos	rps4x
LOC108192158	3.02544819475301e-33	0.822603	0.501	0.207	5.25490096946651e-29	pre.Eos	LOC108192158
rpn1	3.84447086833966e-32	0.299878	0.94	0.551	6.67746145121916e-28	pre.Eos	rpn1
sep15	1.4423891694639e-30	0.286185	0.944	0.571	2.50528574844184e-26	pre.Eos	sep15
hmgn21	1.15929720794196e-29	0.392641	0.984	0.802	2.0135833204744e-25	pre.Eos	hmgn2
uba52	1.17364129085967e-29	0.26907	0.989	0.96	2.03849755809417e-25	pre.Eos	uba52
tmed2	1.36294465255984e-29	0.29497	0.942	0.614	2.36729856703118e-25	pre.Eos	tmed2
ak2	2.47975523904711e-29	0.315258	0.9	0.549	4.30708687470093e-25	pre.Eos	ak2
rpl5b.1	6.22670377616506e-29	0.274143	0.884	0.496	1.08151617888211e-24	pre.Eos	rpl5b.1
p4hb.1	1.24588654832709e-27	0.316626	0.991	0.769	2.16398034578932e-23	pre.Eos	p4hb.1
si:zfos-2330d3.6	3.78010032393826e-26	0.416876	0.996	0.878	6.56565625264836e-22	pre.Eos	si:zfos-2330d3.6
h1fx	5.97569921808727e-24	0.255304	0.829	0.447	1.03791919718958e-19	pre.Eos	h1fx
ran1	1.28910556099253e-23	0.255267	0.929	0.587	2.23904744888793e-19	pre.Eos	ran
si:ch1073-110a20.2	1.32747519943787e-23	0.27908	0.982	0.859	2.30569167390364e-19	pre.Eos	si:ch1073-110a20.2
cst14b.2	3.78748337398951e-22	0.284011	0.998	0.991	6.57847987228237e-18	pre.Eos	cst14b.2
coro1a	4.48828340117012e-22	0.266134	0.953	0.698	7.79569943949239e-18	pre.Eos	coro1a
si:dkey-203a12.9	1.09614705597806e-15	0.466264	0.321	0.144	1.90389782152829e-11	pre.Eos	si:dkey-203a12.9
actb2	9.84584635306464e-200	0.800132	0.999	1	1.7101250530638e-195	mat.Eos	actb2
socs3a	1.24189923699559e-152	1.23612	0.963	0.874	2.15705478473765e-148	mat.Eos	socs3a
nfkbiaa	7.60977337668769e-144	1.18518	0.965	0.899	1.32174153779689e-139	mat.Eos	nfkbiaa
si:dkey-77g12.1	2.67298054522714e-123	1.40107	0.916	0.817	4.64269990900502e-119	mat.Eos	si:dkey-77g12.1
tmsb4x	2.12614548405009e-122	0.373506	0.999	0.998	3.69290209124661e-118	mat.Eos	tmsb4x
gyg1a	7.61855153726327e-92	1.28166	0.77	0.661	1.32326621650726e-87	mat.Eos	gyg1a
nfkbiab	1.48193020673304e-87	0.890684	0.906	0.875	2.57396457607462e-83	mat.Eos	nfkbiab
cdaa	3.24426576610801e-78	1.00596	0.781	0.603	5.63496520915301e-74	mat.Eos	cdaa
LOC110437731	3.77264365538193e-76	0.535553	0.964	0.951	6.55270476503287e-72	mat.Eos	LOC110437731
junba	3.75973215375253e-73	1.03751	0.771	0.568	6.53027877785276e-69	mat.Eos	junba
ccni	2.60851867438536e-72	0.822602	0.855	0.902	4.53073608553994e-68	mat.Eos	ccni
pfn1	5.91561811388588e-71	0.29724	0.997	0.999	1.02748371020084e-66	mat.Eos	pfn1
ncf1	1.98908932965396e-68	0.835821	0.86	0.846	3.45484925667596e-64	mat.Eos	ncf1
zgc:158463	1.11239732958802e-67	0.419485	1	1	1.93212292176143e-63	mat.Eos	zgc:158463
LOC100331492	9.62477388368286e-66	0.7126	0.846	0.835	1.67172697585688e-61	mat.Eos	LOC100331492
mt-rnr2	5.93963227843527e-58	0.44954	0.998	0.998	1.03165473044142e-53	mat.Eos	mt-rnr2
slc7a3a	1.29084306077485e-55	0.987807	0.784	0.809	2.24206531225984e-51	mat.Eos	slc7a3a
zgc:162730	2.300122442114e-53	0.925445	0.788	0.795	3.99508266970781e-49	mat.Eos	zgc:162730
ccng2	2.87812560986251e-53	1.07864	0.696	0.584	4.99901637177019e-49	mat.Eos	ccng2
btg2	6.56884341972175e-53	1.03183	0.702	0.633	1.14094241357147e-48	mat.Eos	btg2
limd2	5.13347530782444e-49	0.540922	0.903	0.939	8.91633326216026e-45	mat.Eos	limd2
mt-rnr1	3.88063201484122e-48	0.724664	0.812	0.832	6.74026974657771e-44	mat.Eos	mt-rnr1
fcer1gl	5.03883354883319e-46	0.711365	0.753	0.853	8.75194999096837e-42	mat.Eos	fcer1gl
arl5c	6.13737040116846e-46	0.925239	0.68	0.605	1.06599986497895e-41	mat.Eos	arl5c
cebpb	1.3812612159768e-45	0.586209	0.966	0.981	2.39911260603011e-41	mat.Eos	cebpb
hbaa1	6.8691847063198e-42	0.49433	0.79	0.845	1.19310869164069e-37	mat.Eos	hbaa1
cfi	1.15073671803463e-40	0.599775	0.78	0.797	1.99871460555434e-36	mat.Eos	cfi
scinlb	5.50105040044727e-39	0.863123	0.528	0.329	9.55477444053686e-35	mat.Eos	scinlb
zgc:158446.1	1.28069678333679e-38	0.703926	0.73	0.79	2.22444224297768e-34	mat.Eos	zgc:158446.1
midn	1.33959444955976e-38	0.900551	0.741	0.782	2.32674159944034e-34	mat.Eos	midn
pim2	1.3564377953062e-37	0.799441	0.597	0.452	2.35599680666734e-33	mat.Eos	pim2
klf6a	4.58364672635082e-36	0.869045	0.745	0.809	7.96133599899874e-32	mat.Eos	klf6a
cd81a	1.84173568521595e-34	0.36157	0.931	0.961	3.19891071165159e-30	mat.Eos	cd81a
fth1a	4.52886493178042e-34	0.533047	0.86	0.956	7.86618550000941e-30	mat.Eos	fth1a
nr4a1	3.40023932488232e-33	0.470946	0.897	0.923	5.9058756833881e-29	mat.Eos	nr4a1
cfh.1	1.54034644754971e-32	0.858433	0.715	0.778	2.67542774474909e-28	mat.Eos	cfh.1
zfand5b	3.66332359675755e-31	0.825131	0.724	0.805	6.3628267552082e-27	mat.Eos	zfand5b
mcl1a	1.50513405810162e-30	0.40514	0.842	0.936	2.61426734551671e-26	mat.Eos	mcl1a
tdh	2.88615143294013e-30	0.772085	0.703	0.803	5.0129564238737e-26	mat.Eos	tdh
marcksl1b	6.79990794630163e-30	0.636103	0.73	0.68	1.18107601119313e-25	mat.Eos	marcksl1b
icn	8.06807537236124e-30	0.290515	0.981	0.978	1.40134401142542e-25	mat.Eos	icn
oaz1b	1.22088218590827e-29	0.476749	0.815	0.929	2.12055026870408e-25	mat.Eos	oaz1b
f5	2.50650765728584e-29	0.789109	0.459	0.282	4.35355314993977e-25	mat.Eos	f5
irf2bp2a	3.70762197422145e-29	0.58764	0.78	0.893	6.43976860702523e-25	mat.Eos	irf2bp2a
LOC101886910	1.37789136697792e-28	0.346177	0.986	0.978	2.39325951530395e-24	mat.Eos	LOC101886910
gata2a	1.60528333068148e-28	0.48281	0.845	0.931	2.78821661706067e-24	mat.Eos	gata2a
chac1	2.89954980364498e-28	0.456329	0.859	0.933	5.03622805395096e-24	mat.Eos	chac1
itgb2	1.3269953738627e-27	0.706764	0.697	0.793	2.30485826486213e-23	mat.Eos	itgb2
si:dkey-102g19.3	1.43021448422502e-27	0.551502	0.744	0.85	2.48413953765044e-23	mat.Eos	si:dkey-102g19.3
zgc:153073	1.86603075431452e-27	0.907362	0.62	0.62	3.24110881716888e-23	mat.Eos	zgc:153073
arpc1b	1.94340333497243e-27	0.380325	0.866	0.936	3.37549725251362e-23	mat.Eos	arpc1b
ddit3	6.46229528273677e-27	0.816643	0.679	0.712	1.12243606765855e-22	mat.Eos	ddit3
sepw1	2.07129208694774e-25	0.597129	0.704	0.844	3.59762722581953e-21	mat.Eos	sepw1
fosab	2.33309058357547e-24	0.939144	0.598	0.579	4.05234503461223e-20	mat.Eos	fosab
ptprc	7.43920129150922e-24	0.529087	0.781	0.896	1.29211487232224e-19	mat.Eos	ptprc
kdm6ba	7.9275085113081e-24	0.729471	0.691	0.774	1.3769289533291e-19	mat.Eos	kdm6ba
ba1	2.91106015401108e-23	0.483349	0.689	0.76	5.05622038150184e-19	mat.Eos	ba1
cd59	5.72751267931957e-22	0.69195	0.436	0.298	9.94811677271017e-18	mat.Eos	cd59
rab44	8.38091312992089e-22	0.802586	0.562	0.528	1.45568080153596e-17	mat.Eos	rab44
cotl1	1.22066401044298e-19	0.25457	0.925	0.967	2.12017131973841e-15	mat.Eos	cotl1
caprin1b	1.69060077197935e-19	0.786202	0.617	0.689	2.93640448085094e-15	mat.Eos	caprin1b
tnip2	2.35428245779888e-19	0.752478	0.464	0.362	4.08915320095087e-15	mat.Eos	tnip2
irak3	3.24243757514176e-19	0.692389	0.425	0.291	5.63178982426372e-15	mat.Eos	irak3
clstn1	6.86404563280208e-19	0.67266	0.369	0.233	1.19221608596139e-14	mat.Eos	clstn1
b2ml	9.96472567962302e-19	0.603709	0.702	0.84	1.73077320329372e-14	mat.Eos	b2ml
si:dkey-206d17.12	1.06698524021079e-18	0.707523	0.608	0.644	1.85324666372212e-14	mat.Eos	si:dkey-206d17.12
b2m	1.50447395564204e-18	0.45973	0.761	0.883	2.61312081355466e-14	mat.Eos	b2m
LOC100332723	1.00454902316654e-17	0.251466	0.935	0.961	1.74480119833797e-13	mat.Eos	LOC100332723
gadd45aa	2.93701680479384e-17	0.667711	0.253	0.122	5.10130448824642e-13	mat.Eos	gadd45aa
cd74a	4.2939519856198e-17	1.18844	0.343	0.23	7.45816520382304e-13	mat.Eos	cd74a
LOC100150882	7.32344548818825e-17	1.33015	0.397	0.298	1.27200924684342e-12	mat.Eos	LOC100150882
grasp	1.39831606486843e-16	0.565222	0.693	0.829	2.42873517306998e-12	mat.Eos	grasp
rgs2.1	1.45045599648818e-16	0.832364	0.31	0.176	2.51929702030032e-12	mat.Eos	rgs2.1
calm1b	1.76832370649295e-15	0.2622	0.869	0.95	3.07140144580760e-11	mat.Eos	calm1b
n4bp1	2.56703945880552e-15	0.826446	0.54	0.553	4.4586908359993e-11	mat.Eos	n4bp1
cfp	8.13033879388746e-15	0.435422	0.722	0.828	1.41215854511031e-10	mat.Eos	cfp
si:ch211-212g7.6	8.63650873192378e-15	0.255242	0.153	0.345	1.50007520164784e-10	mat.Eos	si:ch211-212g7.6
eno3	1.83700772765665e-14	0.381754	0.757	0.896	3.19069872216683e-10	mat.Eos	eno3
rab1ba	1.57202827509811e-13	0.286289	0.258	0.526	2.73045591101791e-09	mat.Eos	rab1ba
srgn.1	2.25705956348212e-13	0.475944	0.668	0.821	3.9202867558121e-09	mat.Eos	srgn.1
si:dkey-79d12.5	3.04777281304137e-13	0.652511	0.608	0.714	5.29367659897156e-09	mat.Eos	si:dkey-79d12.5
cd74b	4.33298236893557e-13	0.809309	0.454	0.429	7.5259570766042e-09	mat.Eos	cd74b
eif1b	4.9541440495309e-13	0.469727	0.708	0.858	8.60485279963022e-09	mat.Eos	eif1b
fybb	7.43014905834862e-13	0.664412	0.543	0.585	1.29054258994457e-08	mat.Eos	fybb
stx11a	9.62063739018703e-13	0.570641	0.644	0.788	1.67100850830158e-08	mat.Eos	stx11a
mhc1zba	1.03364779113979e-12	0.588483	0.604	0.706	1.7953428484307e-08	mat.Eos	mhc1zba
celf2	1.425751235323e-12	0.367778	0.799	0.919	2.47638732063252e-08	mat.Eos	celf2
tagapa	1.4442058239459e-12	0.711694	0.475	0.449	2.50844109561163e-08	mat.Eos	tagapa
wasb	2.6321441590103e-12	0.591969	0.61	0.758	4.571771189785e-08	mat.Eos	wasb
cmip	2.75556982300071e-12	0.598314	0.643	0.78	4.78614922556994e-08	mat.Eos	cmip
ccr9a	4.45773174213629e-12	0.477639	0.82	0.914	7.74263426291653e-08	mat.Eos	ccr9a
si:dkey-27b3.2	5.37357270749204e-12	0.261759	0.247	0.49	9.33335843564293e-08	mat.Eos	si:dkey-27b3.2
kpna6	3.6345840556796e-11	0.253207	0.192	0.379	6.31290904630989e-07	mat.Eos	kpna6
myh9a	1.39168822647754e-10	0.544725	0.623	0.757	2.41722328056884e-06	mat.Eos	myh9a
slc6a6b	1.48261699755553e-10	0.680323	0.451	0.435	2.5751574630542e-06	mat.Eos	slc6a6b
si:ch1073-67j19.1	1.95739183965225e-10	0.335335	0.905	0.948	3.39979388629199e-06	mat.Eos	si:ch1073-67j19.1
nfil3-6	2.43771585558099e-10	0.67248	0.51	0.546	4.23406866955862e-06	mat.Eos	nfil3-6
cxcr4b	3.23595655832656e-10	0.291519	0.874	0.941	5.62053294615741e-06	mat.Eos	cxcr4b
cahz	7.86475672172922e-10	0.386629	0.689	0.811	1.36602959499715e-05	mat.Eos	cahz
plekhj1	1.54396107311102e-09	0.278942	0.238	0.445	2.68170598788654e-05	mat.Eos	plekhj1
pnp5b	1.59775556938531e-09	0.316181	0.333	0.608	2.77514164846534e-05	mat.Eos	pnp5b
slc5a3b	1.92273079057609e-09	0.250663	0.169	0.328	3.33959111015161e-05	mat.Eos	slc5a3b
atf4a	2.08580462174747e-09	0.297625	0.764	0.91	3.62283404751319e-05	mat.Eos	atf4a
baz2ba	3.02661207236414e-09	0.256488	0.305	0.557	5.25692250848927e-05	mat.Eos	baz2ba
snx17	3.44319509036857e-09	0.277059	0.283	0.522	5.98048555246116e-05	mat.Eos	snx17
rnf10	3.66254114441664e-09	0.29919	0.309	0.565	6.36146771373727e-05	mat.Eos	rnf10
rbm4.2	6.12154232694908e-09	0.27895	0.326	0.587	0.000106325	mat.Eos	rbm4.2
zyx	7.45772306460848e-09	0.618707	0.583	0.732	0.000129533	mat.Eos	zyx
larp6	8.14156390217252e-09	0.259809	0.24	0.446	0.000141411	mat.Eos	larp6
tagapb	8.42197173677415e-09	0.272937	0.181	0.342	0.000146281	mat.Eos	tagapb
plcl1	8.89816363851228e-09	0.307416	0.232	0.428	0.000154552	mat.Eos	plcl1
LOC100149241	1.13026582985214e-08	0.269925	0.295	0.538	0.000196316	mat.Eos	LOC100149241
atp6v0e1	1.25740654061169e-08	0.266686	0.341	0.61	0.000218399	mat.Eos	atp6v0e1
id3	1.48750910574284e-08	0.256692	0.283	0.506	0.000258365	mat.Eos	id3
adam8a	1.88942059996281e-08	0.60663	0.517	0.587	0.000328173	mat.Eos	adam8a
susd1	1.94361163677306e-08	0.555169	0.371	0.317	0.000337586	mat.Eos	susd1
slc25a25a	2.04268400705434e-08	0.659355	0.305	0.242	0.000354794	mat.Eos	slc25a25a
actn4	2.15248563547759e-08	0.511188	0.62	0.784	0.000373865	mat.Eos	actn4
sptlc2b	2.76023293905246e-08	0.329371	0.285	0.512	0.000479425	mat.Eos	sptlc2b
arf6b	3.04953189610098e-08	0.295539	0.297	0.538	0.000529673	mat.Eos	arf6b
si:dkeyp-69e1.8	3.40138478814942e-08	0.250571	0.147	0.281	0.000590787	mat.Eos	si:dkeyp-69e1.8
rhoab	3.47584331196249e-08	0.423136	0.646	0.826	0.000603719	mat.Eos	rhoab
si:ch211-102c2.4	4.88775665764574e-08	0.278461	0.324	0.592	0.000848954	mat.Eos	si:ch211-102c2.4
rell1	5.47378386826241e-08	0.295484	0.28	0.502	0.000950742	mat.Eos	rell1
grb2b	5.9265433928892e-08	0.540272	0.591	0.729	0.00102938	mat.Eos	grb2b
stat1a	6.12767009214886e-08	0.265128	0.203	0.366	0.00106432	mat.Eos	stat1a
chmp4bb	6.80911283280576e-08	0.27653	0.277	0.493	0.00118267	mat.Eos	chmp4bb
si:dkey-85p17.3.1	7.27513701086829e-08	0.301288	0.343	0.612	0.00126362	mat.Eos	si:dkey-85p17.3.1
LOC101886064	8.67830210267091e-08	0.278708	0.273	0.478	0.00150733	mat.Eos	LOC101886064
si:zfos-1425h8.1	1.09592701483694e-07	0.384448	0.697	0.854	0.00190352	mat.Eos	si:zfos-1425h8.1
nfe2l2a	1.39945098429792e-07	0.65223	0.545	0.673	0.00243071	mat.Eos	nfe2l2a
tsc22d3	1.87473393185529e-07	0.619691	0.51	0.589	0.00325623	mat.Eos	tsc22d3
def8	2.5940906657867e-07	0.27569	0.233	0.407	0.00450568	mat.Eos	def8
lxn	2.82971628338325e-07	0.517605	0.579	0.755	0.00491493	mat.Eos	lxn
bhlhe40	3.17793068830975e-07	0.659749	0.341	0.3	0.00551975	mat.Eos	bhlhe40
syne2b	3.86511226378858e-07	0.624869	0.438	0.46	0.00671331	mat.Eos	syne2b
zgc:158564	4.1283317873955e-07	0.310118	0.312	0.545	0.0071705	mat.Eos	zgc:158564
ubl3b	4.12838863448356e-07	0.25378	0.216	0.38	0.0071706	mat.Eos	ubl3b
rhogb	4.26323560174033e-07	0.285932	0.404	0.716	0.00740481	mat.Eos	rhogb
si:ch211-136m16.8	4.4651474866668e-07	0.540312	0.617	0.767	0.00775551	mat.Eos	si:ch211-136m16.8
adam10a	4.67799595781568e-07	0.293187	0.269	0.472	0.00812521	mat.Eos	adam10a
zgc:77112	6.7579710667706e-07	0.649117	0.402	0.4	0.0117379	mat.Eos	zgc:77112
hnrnpa0a.1	7.17145383687503e-07	0.280609	0.301	0.523	0.0124561	mat.Eos	hnrnpa0a.1
pnrc2	8.68665327070432e-07	0.306164	0.293	0.514	0.0150878	mat.Eos	pnrc2
LOC100334443	1.02857173143275e-06	0.263735	0.163	0.292	0.0178653	mat.Eos	LOC100334443
gcnt3	1.53137565303034e-06	0.25729	0.347	0.604	0.0265985	mat.Eos	gcnt3
csrnp1b	2.16161280349649e-06	0.747012	0.383	0.385	0.0375451	mat.Eos	csrnp1b
psap	2.94040160679533e-06	0.276796	0.284	0.486	0.0510718	mat.Eos	psap
pxk	3.25074621584271e-06	0.273313	0.228	0.385	0.0564622	mat.Eos	pxk
tob1a	3.3881260880268e-06	0.331603	0.182	0.319	0.0588484	mat.Eos	tob1a
ywhaba	3.5984043454574e-06	0.262559	0.411	0.701	0.0625007	mat.Eos	ywhaba
si:ch73-233k15.2	3.80471768993746e-06	0.27196	0.248	0.42	0.0660841	mat.Eos	si:ch73-233k15.2
si:dkey-27i16.2	3.9466375330277e-06	0.29155	0.199	0.34	0.0685491	mat.Eos	si:dkey-27i16.2
unkl	4.26908391727959e-06	0.277328	0.215	0.365	0.0741497	mat.Eos	unkl
rca2.1	4.81252698367936e-06	0.26532	0.36	0.615	0.0835888	mat.Eos	rca2.1
il1rl1	5.04015534180489e-06	0.496261	0.254	0.192	0.0875425	mat.Eos	il1rl1
LOC100000863	6.56023285893834e-06	0.265025	0.162	0.281	0.113945	mat.Eos	LOC100000863
rab5aa	7.53378224164587e-06	0.260115	0.368	0.623	0.130854	mat.Eos	rab5aa
sik1	8.41202032514081e-06	0.507785	0.619	0.763	0.146108	mat.Eos	sik1
atp6v0ca	8.96551140249168e-06	0.259535	0.406	0.692	0.155722	mat.Eos	atp6v0ca
vps4b	9.5427483738411e-06	0.357405	0.305	0.522	0.165748	mat.Eos	vps4b
tnfaip8l2b	1.00936511430912e-05	0.319598	0.248	0.424	0.175317	mat.Eos	tnfaip8l2b
jun	1.04192869584688e-05	0.443571	0.264	0.203	0.180973	mat.Eos	jun
sqstm1	1.17847718374579e-05	0.643205	0.292	0.262	0.20469	mat.Eos	sqstm1
si:ch211-214j24.10	1.1917355986083e-05	0.318071	0.34	0.589	0.206993	mat.Eos	si:ch211-214j24.10
mid1ip1l	1.44108424300231e-05	0.341348	0.322	0.546	0.250302	mat.Eos	mid1ip1l
arhgef3l	1.48372334163042e-05	0.26992	0.2	0.337	0.257708	mat.Eos	arhgef3l
wipf1a	1.50249117376339e-05	0.268069	0.376	0.638	0.260968	mat.Eos	wipf1a
fmnl1a	1.65643844303452e-05	0.283667	0.371	0.629	0.287707	mat.Eos	fmnl1a
tmem131l	1.87849351558675e-05	0.298101	0.247	0.411	0.326276	mat.Eos	tmem131l
erbb2ip	1.94564050283752e-05	0.261365	0.264	0.438	0.337938	mat.Eos	erbb2ip
tnfrsf1b	2.23462828121571e-05	0.30255	0.179	0.3	0.388133	mat.Eos	tnfrsf1b
LOC100332177	2.2774245483443e-05	0.359628	0.216	0.362	0.395566	mat.Eos	LOC100332177
marcksl1a	2.40274635308058e-05	0.587783	0.52	0.633	0.417333	mat.Eos	marcksl1a
itpkcb	2.44094291765328e-05	0.682558	0.347	0.35	0.423967	mat.Eos	itpkcb
flna.1	2.48811781806199e-05	0.600312	0.285	0.249	0.432161	mat.Eos	flna.1
ponzr1	2.51817494179151e-05	0.533085	0.463	0.53	0.437382	mat.Eos	ponzr1
gnb1a	2.56404487399581e-05	0.338124	0.695	0.881	0.445349	mat.Eos	gnb1a
dedd1	3.08564632110452e-05	0.304037	0.245	0.404	0.535946	mat.Eos	dedd1
wbp2nl	3.17989120554574e-05	0.317072	0.306	0.512	0.552315	mat.Eos	wbp2nl
zfand6	3.52298057262594e-05	0.373513	0.29	0.487	0.611906	mat.Eos	zfand6
mylk5	3.63480014100105e-05	0.259256	0.19	0.317	0.631328	mat.Eos	mylk5
LOC103910438	4.41460513213172e-05	0.25656	0.253	0.407	0.766773	mat.Eos	LOC103910438
gmip	4.90346550747035e-05	0.312403	0.234	0.389	0.851683	mat.Eos	gmip
LOC100535428	5.0540721921668e-05	0.281919	0.172	0.283	0.877842	mat.Eos	LOC100535428
ppp1r15a	6.10731389507054e-05	0.310901	0.213	0.352	1	mat.Eos	ppp1r15a
ncor2	6.34921132126542e-05	0.293984	0.379	0.626	1	mat.Eos	ncor2
tnfaip8l2a	6.36806688276667e-05	0.379113	0.62	0.804	1	mat.Eos	tnfaip8l2a
dock8	6.52572426140299e-05	0.288767	0.369	0.613	1	mat.Eos	dock8
ccdc28a	7.25835868366627e-05	0.338444	0.305	0.514	1	mat.Eos	ccdc28a
tollip	7.73354356240244e-05	0.253647	0.151	0.251	1	mat.Eos	tollip
mmp25b	8.48285084068191e-05	0.558681	0.522	0.642	1	mat.Eos	mmp25b
LOC566587	8.88881860956892e-05	0.36099	0.151	0.251	1	mat.Eos	LOC566587
ctsba	0.00010368	0.331048	0.245	0.398	1	mat.Eos	ctsba
gstp1	0.000116175	0.511034	0.305	0.291	1	mat.Eos	gstp1
LOC110438407	0.0001279	0.28065	0.352	0.564	1	mat.Eos	LOC110438407
dok2	0.000149974	0.269319	0.161	0.259	1	mat.Eos	dok2
chp1	0.000163769	0.31295	0.209	0.339	1	mat.Eos	chp1
etnk1	0.000179479	0.283123	0.224	0.356	1	mat.Eos	etnk1
gpia	0.000208519	0.297121	0.409	0.675	1	mat.Eos	gpia
bach1b	0.000230535	0.322364	0.204	0.324	1	mat.Eos	bach1b
ppp3r1a	0.000235712	0.3213	0.322	0.526	1	mat.Eos	ppp3r1a
actr2a	0.000243466	0.302729	0.675	0.882	1	mat.Eos	actr2a
actn1	0.000252352	0.277057	0.404	0.663	1	mat.Eos	actn1
sat1a.2	0.000256624	0.414946	0.62	0.807	1	mat.Eos	sat1a.2
far1	0.000323372	0.306619	0.283	0.451	1	mat.Eos	far1
si:dkey-112a7.4.2	0.000352455	0.583126	0.509	0.67	1	mat.Eos	si:dkey-112a7.4.2
dock11	0.000409086	0.31377	0.277	0.439	1	mat.Eos	dock11
grk6	0.000425617	0.560429	0.471	0.563	1	mat.Eos	grk6
zgc:66427.1	0.000440992	0.257291	0.167	0.263	1	mat.Eos	zgc:66427.1
tnfrsf9b	0.000452932	0.518876	0.253	0.222	1	mat.Eos	tnfrsf9b
capzb	0.00048368	0.263296	0.685	0.893	1	mat.Eos	capzb
si:ch211-281l24.3	0.000494006	0.299904	0.161	0.256	1	mat.Eos	si:ch211-281l24.3
hnrnpa1a	0.000505909	0.30501	0.425	0.696	1	mat.Eos	hnrnpa1a
spi1b	0.000536062	0.268416	0.705	0.893	1	mat.Eos	spi1b
si:ch211-165e15.1	0.00053664	0.530163	0.322	0.314	1	mat.Eos	si:ch211-165e15.1
mafk	0.000551081	0.317449	0.201	0.314	1	mat.Eos	mafk
plek	0.000552749	0.287306	0.363	0.593	1	mat.Eos	plek
rgs14a	0.000571363	0.341213	0.271	0.431	1	mat.Eos	rgs14a
rsrp1	0.000591206	0.591089	0.504	0.602	1	mat.Eos	rsrp1
bzw1b	0.000613378	0.335086	0.408	0.666	1	mat.Eos	bzw1b
itm2bb	0.000632957	0.460478	0.596	0.805	1	mat.Eos	itm2bb
LOC103911430	0.000679631	0.357118	0.332	0.542	1	mat.Eos	LOC103911430
dusp1	0.000946589	0.65268	0.313	0.315	1	mat.Eos	dusp1
si:ch211-5k11.8	0.000969671	0.392073	0.515	0.658	1	mat.Eos	si:ch211-5k11.8
rasgef1ba	0.00101332	0.31691	0.234	0.362	1	mat.Eos	rasgef1ba
sgk1	0.0010185	0.276296	0.2	0.305	1	mat.Eos	sgk1
slc7a3b	0.00106341	0.291427	0.213	0.329	1	mat.Eos	slc7a3b
zmp:0000001082	0.00112923	0.556843	0.46	0.559	1	mat.Eos	zmp:0000001082
slc16a3	0.00116532	0.34046	0.24	0.374	1	mat.Eos	slc16a3
fosl2	0.00117374	0.624118	0.513	0.66	1	mat.Eos	fosl2
osbpl9	0.00122603	0.360014	0.292	0.464	1	mat.Eos	osbpl9
litaf	0.00129384	0.395723	0.267	0.423	1	mat.Eos	litaf
inpp5d.1	0.00133201	0.26957	0.258	0.398	1	mat.Eos	inpp5d.1
samsn1a	0.00149055	0.587126	0.506	0.637	1	mat.Eos	samsn1a
alox5ap	0.00170685	0.302777	0.386	0.626	1	mat.Eos	alox5ap
wu:fb05h10	0.00180075	0.542723	0.456	0.543	1	mat.Eos	wu:fb05h10
slc25a22.1	0.00191233	0.27684	0.179	0.273	1	mat.Eos	slc25a22.1
gadd45ba	0.00238371	0.289599	0.183	0.276	1	mat.Eos	gadd45ba
nfil3-5	0.00268167	0.302932	0.432	0.694	1	mat.Eos	nfil3-5
ralgapa1	0.0029446	0.266988	0.256	0.385	1	mat.Eos	ralgapa1
pik3cg	0.00295796	0.287406	0.249	0.373	1	mat.Eos	pik3cg
nlk2	0.00317621	0.27857	0.236	0.354	1	mat.Eos	nlk2
si:dkey-25e12.3	0.00323492	0.331204	0.231	0.354	1	mat.Eos	si:dkey-25e12.3
si:dkey-199f5.8	0.00367273	0.264884	0.19	0.287	1	mat.Eos	si:dkey-199f5.8
rps6ka1	0.0042082	0.264158	0.181	0.267	1	mat.Eos	rps6ka1
LOC101883939	0.00461654	0.304875	0.225	0.338	1	mat.Eos	LOC101883939
gnaz	0.00499987	0.354804	0.296	0.453	1	mat.Eos	gnaz
slc9a1a	0.0051913	0.53108	0.354	0.377	1	mat.Eos	slc9a1a
zgc:92066	0.00524981	0.28388	0.44	0.686	1	mat.Eos	zgc:92066
dgkzb	0.00529785	0.323253	0.281	0.427	1	mat.Eos	dgkzb
ank3b	0.00649468	0.364583	0.595	0.785	1	mat.Eos	ank3b
ankrd11	0.00715912	0.293314	0.417	0.646	1	mat.Eos	ankrd11
stk40	0.00731521	0.293389	0.175	0.259	1	mat.Eos	stk40
slmapa	0.00738024	0.381738	0.308	0.471	1	mat.Eos	slmapa
ist1	0.00745611	0.381362	0.247	0.371	1	mat.Eos	ist1
ablim1a	0.00834517	0.29226	0.262	0.388	1	mat.Eos	ablim1a
furina	0.00876848	0.369343	0.415	0.658	1	mat.Eos	furina
chmp1b	0.00891206	0.379448	0.244	0.362	1	mat.Eos	chmp1b
