# Supplementary material for: Cebp1 and Cebpβ transcriptional axis controls eosinophilopoiesis in zebrafish
Source: Nat Commun. 2024 Jan 27;15:811. doi: 10.1038/s41467-024-45029-0 (PMC10821951; doi:10.1038/s41467-024-45029-0)
Supplement: Supplementary file 5 — Supplementary Data 2 [file 41467_2024_45029_MOESM5_ESM.xlsx]

## Sheet: Table_S2_Cebp1_7deos_DESeq2
	baseMean	log2FoldChange	lfcSE	stat	pvalue	padj
trnF	33.7276	-1.03584	0.785939	-1.31797	0.187515	0.449243
mt-rnr1	5942.03	-0.294403	0.37538	-0.784279	0.432876	0.68673
trnV	3.05166	-1.84339	1.99616	-0.923471	0.355762	NA
mt-rnr2	909978	1.28606	0.326272	3.94168	8.09135e-05	0.00150813
trnL1	20.4249	0.260371	0.815615	0.319232	0.74955	NA
trnI	27.5678	-0.839004	0.750595	-1.11779	0.263658	NA
trnQ	1.69009	0.215922	2.71796	0.0794425	0.936681	NA
trnM	41.3565	-0.243946	0.664917	-0.366882	0.713707	0.864763
trnW	11.943	-0.192789	1.17269	-0.164399	0.869417	NA
trnA	1.29911	-3.96426	3.68655	-1.07533	0.282226	NA
trnN	5.11968	-2.21499	1.6296	-1.35923	0.174075	NA
trnC	3.17655	0.495894	1.93682	0.256035	0.797924	NA
trnY	538.151	0.184065	0.367594	0.50073	0.616561	0.810796
trnS1	2295.11	1.27376	0.351388	3.62494	0.000289024	0.00428969
trnD	21.3039	-1.29346	0.896442	-1.44288	0.149054	NA
trnK	48.4492	-0.331601	0.644826	-0.514248	0.607078	0.805068
trnG	56.5431	-1.21227	0.614834	-1.97171	0.0486425	0.202346
trnR	69.3786	-0.618013	0.554772	-1.11399	0.265282	0.539174
trnH	26.7945	-1.22395	0.75433	-1.62257	0.104681	NA
trnS2	2.57952	-1.32581	2.3528	-0.563503	0.573093	NA
trnL2	28.8801	-0.484054	0.709339	-0.682402	0.494985	NA
trnE	56.9472	-1.00764	0.583185	-1.72782	0.084021	0.284535
trnT	26.5606	-1.00599	0.784345	-1.28259	0.199637	NA
trnP	0.99849	-1.84188	3.49336	-0.527252	0.598018	NA
rpl24	4593.37	1.14184	0.310384	3.67879	0.000234341	0.00364917
cep97	12.675	0.335293	1.04468	0.320954	0.748245	NA
nfkbiz	66.9666	0.527694	0.576678	0.915059	0.360161	0.62517
eed	59.2333	1.21123	0.592979	2.04262	0.0410901	0.181013
hikeshi	78.3674	1.25984	0.510833	2.46626	0.0136534	0.0843046
tmem39a	87.2462	2.06477	0.501992	4.11316	3.90284e-05	0.000827511
ildr1a	15.2479	0.291524	0.958547	0.304131	0.761028	NA
LOC100332762	26.5886	-0.0216048	0.847772	-0.0254842	0.979669	NA
si:zfos-1011f11.1	11.822	0.182632	1.05845	0.172546	0.863008	NA
zgc:163025	14.317	-1.28528	0.975745	-1.31723	0.187761	NA
f7	10.4509	-1.40337	1.25984	-1.11393	0.265309	NA
f7i	10.5762	-0.751581	1.10716	-0.67884	0.497239	NA
f10	31.3595	-0.621286	0.729231	-0.851974	0.394229	0.654344
prozb	8.0269	1.2304	1.28208	0.959691	0.337211	NA
pcid2	65.8676	-0.252679	0.569116	-0.443985	0.657054	0.834242
cul4a	60.379	0.733085	0.539514	1.35879	0.174214	0.430591
zgc:64072	96.6886	0.383244	0.521571	0.734788	0.462469	0.708074
grtp1a	17.3837	-0.579595	0.919281	-0.630488	0.528375	NA
adprhl1	16.2119	1.00165	0.985643	1.01624	0.309513	NA
dcun1d2b	58.1306	0.676031	0.550204	1.22869	0.219187	0.487978
tmco3	20.8528	0.543616	0.810828	0.670446	0.502574	NA
tfdp1b	48.4071	0.79149	0.622307	1.27186	0.203421	0.470332
grk1a	17.934	-0.510218	0.991437	-0.514625	0.606815	NA
cenpe	104.235	0.255429	0.455221	0.56111	0.574722	0.784375
tmem255b	2.13627	-0.64959	2.49681	-0.260168	0.794734	NA
LOC108187164	24.7496	-0.721849	0.754801	-0.956343	0.338899	NA
gas6	40.5247	-0.526025	0.668769	-0.786557	0.431541	0.685607
pros1	24.9673	0.105372	0.914958	0.115166	0.908313	NA
rasa3	54.3659	0.576499	0.657827	0.876369	0.38083	0.642303
tpp2	76.1877	-0.0841018	0.559309	-0.150367	0.880475	0.949172
LOC100149425	26.3149	0.511572	0.752306	0.680005	0.496501	NA
zgc:92518	9.11611	0.91313	1.29661	0.704246	0.48128	NA
ercc5	39.7035	0.69735	0.760443	0.917031	0.359127	0.624717
blzf1	72.8974	1.43699	0.543085	2.64598	0.00814556	0.0581163
trmt10c	51.341	1.66256	0.624955	2.66029	0.00780741	0.0563728
txnl4b	43.3802	1.20978	0.638819	1.89378	0.0582539	0.226278
si:ch73-41e3.7	6.44151	0.22986	1.39978	0.164212	0.869564	NA
mrpl16	52.1423	0.816856	0.574657	1.42147	0.155181	0.404069
cenpq	35.9945	-0.278993	0.642431	-0.434277	0.664087	0.838972
LOC101885604	394.645	1.791	0.350106	5.1156	3.12753e-07	1.44612e-05
mir155	0.704574	2.84217	4.28128	0.663861	0.50678	NA
mrpl39	61.6819	0.666162	0.561211	1.18701	0.235225	0.507783
jam2a	18.5746	-0.713385	0.938926	-0.759788	0.447381	NA
atp5j	149.641	0.336807	0.440199	0.765125	0.444197	0.695773
appa	260.079	-0.568396	0.380466	-1.49395	0.13519	0.376477
cyyr1	30.8251	1.04324	0.756412	1.37919	0.167835	0.422734
adamts1	52.3408	1.43271	0.644385	2.22337	0.0261906	0.132602
adamts5	15.6594	0.454425	0.964947	0.470932	0.637689	NA
n6amt1	32.7905	0.363172	0.67339	0.53932	0.589666	0.793839
gart	74.0796	-0.297785	0.515088	-0.578125	0.56318	0.776301
LOC100332351	12.6621	1.59152	1.09582	1.45236	0.146403	NA
LOC101886071	10.9249	-0.264369	1.18915	-0.222318	0.824067	NA
donson	1.72902	0.158589	2.69679	0.0588066	0.953106	NA
runx1	33.0975	-0.222	0.765787	-0.289897	0.771895	0.897759
mir459	0.661357	2.75808	4.38848	0.628481	0.529689	NA
urp2	14.3041	-0.574836	0.958849	-0.599506	0.548835	NA
LOC100333907	6.92131	0.463756	1.32641	0.349633	0.726614	NA
atp1a1a.4	20.0612	1.59475	1.04384	1.52778	0.126568	NA
atp1a1a.1	576.974	0.744645	0.390414	1.90732	0.0564789	0.222182
LOC108187381	3.7481	-0.0194465	1.77531	-0.0109539	0.99126	NA
atp1a1a.2	28.7166	-0.539401	0.843801	-0.639251	0.52266	NA
atp1a1a.3	23.4996	-2.08969	0.886241	-2.35793	0.0183772	NA
atp1a1a.5	48.1386	-1.38516	0.604633	-2.29091	0.0219685	0.117261
si:ch211-132g1.3	21.7798	0.34122	0.80781	0.422401	0.672732	NA
LOC103911757	7.20086	-0.808015	1.3938	-0.57972	0.562104	NA
si:ch211-132g1.6	11.5421	-0.618523	1.07403	-0.575889	0.56469	NA
si:ch211-132g1.4	14.4168	-1.31894	0.999279	-1.3199	0.18687	NA
si:ch211-132g1.1	7.32182	-0.718252	1.29765	-0.553502	0.57992	NA
si:ch211-132g1.7	11.9502	-1.4233	1.09949	-1.2945	0.195492	NA
slc5a3a	3.86529	-0.285858	1.73612	-0.164653	0.869217	NA
oxgr1a.1	7.80602	-0.49546	1.33455	-0.371257	0.710446	NA
oxgr1a.3	0	NA	NA	NA	NA	NA
oxgr1a.2	4.58618	-0.181647	1.68005	-0.10812	0.913901	NA
mbnl2	115.275	-0.08366	0.470527	-0.177801	0.85888	0.940098
rap2ab	6.28297	0.188396	1.43743	0.131064	0.895724	NA
kpnb3	259.818	1.03952	0.409589	2.53796	0.01115	0.0720801
farp1	69.6065	0.034017	0.573603	0.0593041	0.95271	0.980684
si:ch211-235f1.3	36.3045	-2.2055	0.724043	-3.0461	0.00231834	0.0224171
ggact.3	1.84471	-4.4689	2.93626	-1.52197	0.128016	NA
ggact.2	3.1381	-1.71364	2.11585	-0.809906	0.417994	NA
ggact.1	1.20454	-0.91566	3.16361	-0.289435	0.772249	NA
gpc6a	24.2755	-1.19808	0.785552	-1.52515	0.127222	NA
LOC110439758	4.06844	-4.02891	2.44168	-1.65006	0.0989311	NA
gpc5a	8.73728	0.26055	1.21911	0.213722	0.830764	NA
mir92a-1	0.987931	-0.228709	3.21353	-0.0711706	0.943262	NA
mir19b	0.259822	-1.66474	4.9957	-0.333234	0.738958	NA
mir20a	0	NA	NA	NA	NA	NA
mir19a	0.545597	-2.70698	4.88996	-0.553578	0.579867	NA
mir18a	2.27505	0.920712	2.68504	0.342905	0.73167	NA
mir17a-1	1.02873	-1.70487	3.75153	-0.454446	0.649508	NA
LOC103910100	9.64919	-0.418988	1.20029	-0.349072	0.727035	NA
slitrk6	15.098	-0.387777	0.931387	-0.416344	0.677158	NA
LOC101887188	3.48102	-1.08155	1.85787	-0.582145	0.560469	NA
slitrk1	32.7779	-0.391212	0.676007	-0.57871	0.562785	0.776301
LOC101882161	2.66746	0.609659	2.07703	0.293524	0.769122	NA
LOC103911774	4.80036	-0.663741	1.57189	-0.422255	0.672839	NA
spry2	26.5324	-1.29567	0.761455	-1.70157	0.0888358	NA
ndfip2	237.589	1.33677	0.43456	3.07614	0.00209698	0.0207831
tuba8l2	204.128	2.74942	0.530665	5.18109	2.20591e-07	1.09133e-05
stk16	42.0013	0.990287	0.778706	1.27171	0.203477	0.470332
mnx2b	5.98763	-0.744739	1.42237	-0.52359	0.600564	NA
atic	57.0157	0.134138	0.626366	0.214152	0.830429	0.927322
fn1b	100.339	-0.157682	0.476691	-0.330784	0.740808	0.880822
cpo	5.58654	-0.686732	1.52379	-0.450673	0.652225	NA
nrp2a	53.2047	-0.233754	0.628795	-0.371748	0.71008	0.86363
pard3ba	69.6806	0.576281	0.514707	1.11963	0.262872	0.536453
abcb6a	75.2553	-0.211067	0.515668	-0.409309	0.682313	0.848094
cnppd1	210.836	1.52492	0.419936	3.63131	0.000281984	0.00421643
prkag3a	27.4654	0.538447	0.746899	0.720911	0.470964	NA
retreg2	37.5365	0.303249	0.737457	0.411209	0.680919	0.847437
mdh1b	13.4319	-0.634953	1.01539	-0.625331	0.531754	NA
fastkd2	63.7851	0.473619	0.528376	0.896367	0.370057	0.632111
gtf3c3	52.7796	-0.185976	0.569803	-0.326386	0.744132	0.882871
hecw2b	64.0099	0.624676	0.549172	1.13749	0.255335	0.529066
klf7a	52.6133	-0.686743	0.622883	-1.10252	0.270235	0.544272
si:ch211-93g23.2	9.90527	-0.234131	1.12275	-0.208534	0.834812	NA
ube2f	90.4135	0.101419	0.46547	0.217885	0.827519	0.925608
erbb4a	47.7991	-0.859118	0.59973	-1.43251	0.151998	0.400569
LOC108184914	2.61369	1.19572	2.10975	0.566761	0.570877	NA
si:ch73-383l1.1	85.1332	-0.318674	0.526493	-0.605277	0.544995	0.765949
lancl1	72.0497	-0.0699042	0.565334	-0.123651	0.901592	0.959113
mylz3	120.002	2.95375	1.63484	1.80676	0.0707999	0.257926
pcnp	48.046	0.427021	0.642131	0.665006	0.506047	0.738791
mxa	24.5923	0.0401971	0.835645	0.0481031	0.961634	NA
mxb	31.3309	-0.332438	0.70772	-0.469732	0.638547	0.8227
efnb2b	10.3932	0.0551475	1.11118	0.0496297	0.960418	NA
arglu1b	84.0269	0.208771	0.504194	0.41407	0.678823	0.846206
en1b	18.9163	0.0570873	0.862841	0.066162	0.947249	NA
radil	39.934	-0.336002	0.6367	-0.527724	0.597691	0.799034
wu:fc47e11	138.579	1.60982	0.442475	3.63821	0.000274537	0.00414634
si:dkey-79f11.10	33.7718	-1.0311	0.766003	-1.34608	0.178278	0.435976
si:dkey-79f11.9	6.18371	0.889235	1.70147	0.522628	0.601233	NA
si:dkey-79f11.7	21.6506	-0.158279	0.89743	-0.176369	0.860004	NA
si:dkey-79f11.5	16.9029	1.55181	1.05591	1.46964	0.14166	NA
si:dkeyp-9d4.2	22.5275	-1.08808	0.828913	-1.31266	0.189299	NA
si:dkeyp-9d4.3	53.3425	-0.318023	0.559904	-0.567995	0.570038	0.781057
si:dkeyp-9d4.5	27.008	0.0413986	0.719882	0.0575075	0.954141	NA
LOC101882918	69.6717	0.442266	0.50697	0.87237	0.383006	0.644708
grapb	12.6668	-1.33164	1.01515	-1.31177	0.189597	NA
LOC103911848	10.9297	-0.753701	1.14731	-0.656928	0.511227	NA
cacna1hb	49.3323	-0.266599	0.575451	-0.463287	0.643159	0.825417
syngr3b	41.1582	0.605488	0.634513	0.954256	0.339954	0.609353
myo15ab	131.11	-0.204578	0.428052	-0.477927	0.632702	0.819655
alkbh5	36.1305	0.867779	0.66662	1.30176	0.192998	0.456109
mief2	27.9186	0.639567	0.724879	0.882308	0.37761	NA
smcr8b	10.3471	-0.93624	1.26847	-0.738084	0.460463	NA
zgc:112980	1.34046	-2.1906	3.40546	-0.643263	0.520054	NA
ptcd1	36.6707	0.258878	0.651136	0.397579	0.690941	0.852997
LOC110439701	2.05317	-1.81533	2.38939	-0.759747	0.447406	NA
si:ch211-160d14.9	3.64483	0.800976	1.79268	0.446804	0.655017	NA
si:ch211-160d14.6	33.4198	-0.413756	0.722272	-0.572854	0.566744	0.779653
zgc:153118	11.254	-0.291097	1.26304	-0.230473	0.817724	NA
LOC101883376	6.98364	-3.3023	1.58146	-2.08813	0.0367862	NA
LOC103911895	5.27583	-1.36287	1.76289	-0.773091	0.439469	NA
fbxl18	36.7468	-0.218843	0.69997	-0.312647	0.754549	0.888098
actb1	3234.3	1.96182	0.326825	6.00267	1.94104e-09	1.96093e-07
fscn1b	14.003	0.0294696	0.956283	0.0308168	0.975416	NA
abcg2b	14.2891	-1.12749	1.03065	-1.09396	0.273972	NA
zgc:77849	0	NA	NA	NA	NA	NA
grin2ab	36.4232	-1.16635	0.702565	-1.66013	0.096889	0.310117
si:ch73-191k20.1	0.249264	1.31025	4.98147	0.263025	0.792531	NA
socs1b	0.974955	-0.199099	3.47106	-0.0573596	0.954259	NA
si:ch73-191k20.4	44.0188	-0.240976	0.62221	-0.387291	0.698541	0.857799
LOC103911865	2.88165	-0.237239	2.19197	-0.108231	0.913812	NA
tlr2	4.44113	-0.578365	1.61477	-0.358172	0.720214	NA
prkcba	55.7332	1.41909	0.576634	2.46098	0.0138557	0.0852036
cacng3a	19.4196	-0.191114	0.838306	-0.227976	0.819665	NA
si:ch211-14k19.8	32.5065	-0.544421	0.744402	-0.731354	0.464563	0.709348
ndufab1a	27.4581	0.554997	0.730043	0.760225	0.44712	NA
palb2	33.2602	-0.463589	0.683327	-0.678429	0.497499	0.733028
LOC110439775	2.67131	-0.559162	2.06925	-0.270225	0.786987	NA
zgc:152698	5.59331	1.3421	1.56963	0.855045	0.392526	NA
plk1	1.95618	-1.08344	2.55635	-0.423823	0.671695	NA
ern2	45.6805	0.0486703	0.640605	0.0759756	0.939439	0.975022
chtf18	38.1162	-1.09532	0.653714	-1.67554	0.0938292	0.30458
gng13a	4.29128	-0.733912	1.65305	-0.443975	0.657061	NA
si:dkeyp-57d7.4	2.23569	-0.544927	2.21466	-0.246054	0.80564	NA
zgc:136472	25.8951	-0.600231	0.805042	-0.74559	0.455915	NA
ubn1	0	NA	NA	NA	NA	NA
uncx4.1	11.6506	-0.32669	1.11955	-0.291804	0.770436	NA
LOC101883884	14.6205	-1.90837	1.03912	-1.83652	0.0662805	NA
micall2b	23.7709	0.341826	0.818386	0.417683	0.676179	NA
si:ch73-12o23.1	60.6962	0.0297403	0.53185	0.0559186	0.955407	0.981533
elfn1b	88.6354	2.0196	0.491171	4.11182	3.9256e-05	0.000830872
ugt5b5	19.5084	-0.314158	0.88361	-0.35554	0.722185	NA
ugt5b4	19.8057	0.580152	0.84729	0.684714	0.493524	NA
ugt5b3	25.01	0.12961	0.758184	0.170948	0.864265	NA
ugt5b2	77.9044	0.620081	0.630884	0.982876	0.325668	0.598927
ugt5b1	30.1508	-0.500704	0.716338	-0.698977	0.484566	NA
mad1l1	51.5812	-0.188636	0.60193	-0.313385	0.753988	0.887929
pmm2	29.7548	0.0694526	0.741273	0.0936936	0.925353	NA
zgc:56409	42.3465	0.70495	0.649601	1.0852	0.277831	0.552683
rgs11	28.2883	-0.443053	0.724367	-0.611641	0.540775	NA
tmem8a	58.9817	0.338258	0.535547	0.631612	0.527641	0.75354
LOC110439781	10.2132	1.49144	1.1627	1.28274	0.199584	NA
pdia2	5257.88	2.39374	0.317385	7.54206	4.62621e-14	2.31734e-11
si:dkeyp-75b4.8	12.1795	1.50801	1.07452	1.40343	0.16049	NA
LOC101884154	0	NA	NA	NA	NA	NA
LOC101884122	0.779467	-3.22738	4.52003	-0.714018	0.475216	NA
si:dkeyp-75b4.9	0.779467	-3.22738	4.52003	-0.714018	0.475216	NA
si:dkeyp-75b4.10	31107.8	1.80898	0.326365	5.54283	2.97619e-08	2.05631e-06
trim2b	33.3602	-0.192474	0.690243	-0.278849	0.780361	0.90198
rnf175	65.0218	0.626802	0.59908	1.04627	0.295434	0.571347
fgb	15.3631	-0.290974	0.93549	-0.311039	0.755771	NA
LOC100536670	10.13	-0.199451	1.20876	-0.165005	0.86894	NA
fga	17.0908	-0.018181	0.920543	-0.0197503	0.984243	NA
lratb	50.057	0.23508	0.597246	0.393606	0.693872	0.854721
lratb.2	9.31499	-0.0403946	1.21298	-0.0333019	0.973434	NA
rbm46	16.6585	0.747548	1.01515	0.736392	0.461492	NA
npy2rl	36.0878	-1.36361	0.656863	-2.07595	0.0378988	0.172453
eif3f	1251.79	1.39786	0.332085	4.20933	2.56124e-05	0.000572328
zgc:77880	53.0055	0.355868	0.580452	0.613088	0.539818	0.76188
tmem55bb	7.34873	-0.44985	1.28367	-0.350441	0.726008	NA
LOC557811	0	NA	NA	NA	NA	NA
dachb	0	NA	NA	NA	NA	NA
tnrc5	0	NA	NA	NA	NA	NA
trpc5a	34.2622	-0.87547	0.786639	-1.11293	0.265741	0.539252
zgc:174945	4.70824	1.36104	1.68974	0.805474	0.420546	NA
si:dkey-31e10.1	0.545597	-2.70698	4.88996	-0.553578	0.579867	NA
si:dkey-31e10.5	7.4697	-0.369396	1.34737	-0.27416	0.783962	NA
si:dkey-31e10.6p	1.19156	-0.899013	3.45637	-0.260103	0.794784	NA
zgc:103678	32.9249	1.26699	0.738041	1.7167	0.0860341	0.288684
atp1b1b	86.4021	1.04873	0.548035	1.91361	0.0556695	0.220368
LOC100334711	35.0892	-1.66235	0.706296	-2.35361	0.0185921	0.104365
si:ch73-222h13.1	52.2352	-0.525322	0.617024	-0.85138	0.394558	0.654711
crfb15	26.988	-0.353895	0.85526	-0.413787	0.67903	NA
dmd	143.189	-0.421898	0.423276	-0.996744	0.318889	0.592887
casc5	41.7337	-0.812841	0.656831	-1.23752	0.215895	0.483552
knstrn	25.7519	0.428715	0.860486	0.498225	0.618326	NA
sdk1b	48.8835	-0.543888	0.579945	-0.937826	0.348334	0.615991
si:dkey-26i13.7	5.42327	-1.52453	1.52919	-0.996955	0.318786	NA
si:dkey-26i13.6	13.2817	-0.238374	1.01393	-0.2351	0.814131	NA
si:dkey-26i13.5	5.97701	-2.48074	1.51362	-1.63894	0.101225	NA
si:dkey-26i13.3	6.86178	0.70711	1.49329	0.473523	0.63584	NA
si:dkey-26i13.4	13.5189	-1.19102	1.07591	-1.10699	0.2683	NA
LOC797518	29.5335	0.180259	0.783708	0.230007	0.818086	NA
brat1	68.0961	0.38888	1.45675	0.26695	0.789508	0.90666
eif3bb	21.4141	-1.6751	0.835786	-2.00422	0.045046	NA
si:dkey-26i13.8	58.0907	-0.0860496	0.544727	-0.157968	0.874482	0.946613
chst12b	19.4444	-1.27033	0.865693	-1.46741	0.142265	NA
zmp:0000001069	15.782	0.475657	0.930305	0.511291	0.609147	NA
ttyh3b	67.1536	0.388569	0.525795	0.739013	0.459899	0.706613
iqce	48.9507	-1.23275	0.577417	-2.13494	0.0327656	0.155511
snx8b	26.6962	-1.00704	0.739062	-1.3626	0.17301	NA
grk4	92.9962	0.113227	0.498886	0.226959	0.820456	0.921787
tspan5b	16.7301	0.631902	0.964506	0.655156	0.512368	NA
slc24a2	31.7899	-1.3663	0.687012	-1.98876	0.0467274	0.19673
saraf	125.282	2.49879	0.47695	5.2391	1.61361e-07	8.2548e-06
pla2g12a	27.785	-0.787065	0.728539	-1.08033	0.279994	NA
LOC110439783	12.214	0.604956	1.10145	0.549238	0.582842	NA
xpa	40.4789	-1.30399	0.646661	-2.0165	0.043748	0.188441
mtp	36.0559	-1.0518	0.675702	-1.5566	0.119566	0.351106
spink4	18.3205	-1.25294	0.906673	-1.38191	0.167	NA
b4galt1	47.4015	1.53843	0.637558	2.413	0.015822	0.094071
stra6l	36.7934	-0.524909	0.664416	-0.790031	0.42951	0.683735
tdrd7a	89.5018	-1.43417	0.551653	-2.59977	0.00932866	0.0640852
tmod1	28.8953	0.413005	0.823782	0.501352	0.616124	NA
cplx2l	34.5371	1.19125	0.754069	1.57976	0.114161	0.342169
gne	46.8577	0.122599	0.620008	0.197738	0.84325	0.932731
nansa	15.6509	0.123512	0.940846	0.131277	0.895556	NA
clta	13.4445	0.52694	1.05462	0.499648	0.617323	NA
sclt1	0	NA	NA	NA	NA	NA
zgc:77739	1.15988	3.56277	3.4818	1.02325	0.306188	NA
LOC103911926	1.21751	-0.935509	3.15186	-0.296812	0.76661	NA
pcdh10a	188.289	-0.158555	0.471535	-0.336254	0.736679	0.878607
si:dkeyp-7b3.2	10.385	-0.551259	1.13067	-0.487551	0.625868	NA
si:dkeyp-106c3.2	4.98771	0.375046	1.63689	0.229122	0.818774	NA
pcdh18a	91.5575	0.560815	0.480393	1.16741	0.243046	0.51715
LOC101886760	3.70246	-0.437164	1.75067	-0.249712	0.80281	NA
LOC101886790	0.715133	0.781904	3.99182	0.195876	0.844707	NA
LOC101886839	34.2452	-0.427292	0.657901	-0.649477	0.51603	0.745638
noctb	0	NA	NA	NA	NA	NA
elf2b	8.57346	-0.613475	1.46905	-0.4176	0.67624	NA
mgarp	15.5596	-0.136427	1.0817	-0.126123	0.899635	NA
hpf1	47.1749	-0.885625	0.65104	-1.36032	0.173727	0.429854
ank2a	202.722	-0.570115	0.385957	-1.47715	0.139636	0.382567
LOC101887098	1.19156	-0.899013	3.45637	-0.260103	0.794784	NA
camk2d2	90.1988	0.143092	0.466005	0.307061	0.758797	0.890803
cxcl8a	1.47348	0.858286	2.92468	0.293463	0.769168	NA
pde5aa	40.5776	-0.995062	0.637716	-1.56035	0.118677	0.349916
ppp2r2ca	29.1233	-0.585352	0.788021	-0.742812	0.457596	NA
wfs1a	33.8167	-0.98613	0.686221	-1.43705	0.150705	0.398671
crmp1	44.4922	-1.56797	0.604041	-2.5958	0.00943699	0.0643028
LOC567498	9.93122	-0.239988	1.14373	-0.20983	0.833801	NA
fip1l1b	157.842	0.438946	0.47948	0.915464	0.359948	0.625045
LOC553528	17.3279	-0.942374	0.896516	-1.05115	0.293189	NA
chic2	123.288	1.4208	0.439324	3.23405	0.00122049	0.0136145
slc34a2aas	6.50824	-0.613699	1.43584	-0.427415	0.669077	NA
slc34a2a	16.2699	-0.273239	0.9628	-0.283796	0.776567	NA
rbpja	77.4582	0.686032	0.511478	1.34127	0.179831	0.438192
stim2a	37.4331	-1.11275	0.675734	-1.64673	0.0996146	0.314983
LOC101882365	6.18069	1.86212	1.55589	1.19682	0.231377	NA
si:dkey-194g4.1	21.8176	-1.92429	0.893964	-2.15254	0.0313549	NA
LOC100004921	5.46799	-0.528898	1.5036	-0.351754	0.725023	NA
LOC110439785	1.51814	-2.56747	3.01088	-0.85273	0.393809	NA
LOC100004978	17.8538	-0.863291	0.879211	-0.981892	0.326153	NA
LOC110437782	77.6643	1.84805	0.575412	3.2117	0.00131953	0.0145004
LOC100329816	1.04171	-1.73383	3.44144	-0.503809	0.614395	NA
LOC100332745	5.82245	0.485719	1.47014	0.330389	0.741106	NA
LOC101884963	0	NA	NA	NA	NA	NA
LOC100005071	2.00852	0.5686	2.39561	0.237351	0.812385	NA
LOC110439784	1.51912	2.19763	3.27428	0.671178	0.502107	NA
LOC110438559	0.519645	-2.64306	4.89467	-0.539987	0.589206	NA
LOC108189345	0	NA	NA	NA	NA	NA
LOC108189470	0	NA	NA	NA	NA	NA
LOC108189376	0	NA	NA	NA	NA	NA
LOC110438560	0	NA	NA	NA	NA	NA
LOC100330143	0	NA	NA	NA	NA	NA
LOC108185170	0	NA	NA	NA	NA	NA
LOC100537170	0.272799	-1.70019	4.9932	-0.340502	0.733479	NA
LOC100330009	0	NA	NA	NA	NA	NA
LOC101886102	8.86693	0.29409	1.17824	0.249601	0.802896	NA
LOC100330441	0.249264	1.31025	4.98147	0.263025	0.792531	NA
LOC110438568	0	NA	NA	NA	NA	NA
LOC103911961	0	NA	NA	NA	NA	NA
pcdh7a	47.1464	-0.921887	0.608119	-1.51597	0.129528	0.367842
itln1	5835.61	1.94461	0.322511	6.02961	1.64359e-09	1.73786e-07
hgsnat	212.551	0.721598	0.404997	1.78174	0.074792	0.265595
pi4k2b	145.705	0.548671	0.418904	1.30978	0.190271	0.452828
dlc1	269.793	0.450552	0.376907	1.19539	0.231934	0.503941
sgcz	23.7949	-0.510045	0.815607	-0.625356	0.531737	NA
tusc3	35.901	0.0568194	0.794055	0.0715561	0.942955	0.975829
fgf20a	0	NA	NA	NA	NA	NA
micu3a	22.8457	-0.728649	0.811608	-0.897784	0.369301	NA
LOC794952	14.8795	-0.526617	0.96739	-0.544369	0.586188	NA
vps37a	100.997	0.380347	0.500133	0.760491	0.446961	0.69775
LOC110439786	6.08238	4.46093	2.01156	2.21765	0.0265786	NA
mtmr7b	63.6641	1.38859	0.572104	2.42716	0.0152173	0.0911979
mtus1b	85.0294	-0.568467	0.564435	-1.00714	0.313866	0.588551
pcm1	128.121	0.446222	0.50752	0.87922	0.379282	0.640787
asah1b	62.1299	1.40785	0.545424	2.5812	0.00984568	0.0661995
LOC103912018	1.50758	-1.21461	2.71323	-0.447661	0.654398	NA
LOC110439707	7.17956	-1.75574	1.40353	-1.25095	0.210952	NA
frg1	33.7237	-0.938793	0.67923	-1.38214	0.166928	0.421675
fat1a	29.6403	-0.984919	0.712772	-1.38182	0.167028	NA
casp3a	0	NA	NA	NA	NA	NA
acsl1a	2.26351	-1.16193	2.48195	-0.468151	0.639676	NA
helt	16.5515	0.277895	0.960619	0.289287	0.772362	NA
si:ch211-197n1.2	18.8249	-1.18877	0.857994	-1.38552	0.165894	NA
slc25a4	7.11908	-1.81852	1.35717	-1.33994	0.180265	NA
cfap97	21.4131	-0.707604	0.828584	-0.853992	0.39311	NA
ankrd37	19.9663	0.754446	0.842508	0.895476	0.370532	NA
ufsp2	81.2587	0.230435	0.50223	0.458824	0.64636	0.82656
si:dkey-256e7.8	3.36339	-2.01707	1.97372	-1.02196	0.306798	NA
pdlim3a	1.58489	-4.2496	3.09826	-1.37161	0.170185	NA
sorbs2a	74.4896	-1.67756	0.52362	-3.20378	0.00135637	0.0148164
tlr3	0	NA	NA	NA	NA	NA
cyp4v8	0	NA	NA	NA	NA	NA
LOC101885541	0	NA	NA	NA	NA	NA
LOC101885801	0	NA	NA	NA	NA	NA
LOC101885905	0	NA	NA	NA	NA	NA
LOC101885961	5.75949	-1.50118	1.51848	-0.988607	0.322856	NA
mtnr1aa	1.78858	2.53413	2.81862	0.899067	0.368617	NA
klhl5	4.33787	0.0848235	1.656	0.0512218	0.959149	NA
si:dkey-192k22.2	100.303	1.498	0.503945	2.97255	0.00295341	0.0270768
fam114a1	236.009	1.62591	0.398313	4.08198	4.46542e-05	0.000925575
trnap-agg	171.824	0.0457135	0.398441	0.114731	0.908658	0.962346
klf3	26.6495	-0.961722	0.752273	-1.27842	0.201101	NA
tbc1d1	4.22929	-2.2626	1.89346	-1.19495	0.232105	NA
pgm2	26.3887	-0.421535	0.754709	-0.558539	0.576476	NA
si:dkey-167i21.2	2.19397	1.61526	2.74591	0.58824	0.556371	NA
slc25a51a	7.80979	-0.291082	1.27827	-0.227716	0.819867	NA
LOC100535985	1.38705	0.738801	2.98337	0.24764	0.804413	NA
zgc:195282	57.4191	2.20988	0.631809	3.4977	0.000469293	0.00637497
rnf38	151.641	-0.0455477	0.432612	-0.105285	0.916149	0.965939
LOC101886347	9.18772	-0.472529	1.15591	-0.408795	0.68269	NA
limch1a	99.1075	-0.653444	0.45522	-1.43545	0.15116	0.399482
phox2ba	5.80314	-0.817106	1.47522	-0.553888	0.579655	NA
exosc9	29.0258	1.60571	0.724548	2.21615	0.0266811	NA
trnai-aau	146.931	-0.429348	0.43214	-0.993539	0.320447	0.594326
ptpn9b	49.1347	0.205016	0.646163	0.317283	0.751029	0.886139
ptprdb	128.263	-0.871526	0.44718	-1.94894	0.051303	0.20879
LOC108190005	11.5457	-3.4669	1.33126	-2.60423	0.00920798	NA
si:dkeyp-118a3.2	27.0708	-0.0570621	0.760637	-0.0750188	0.9402	NA
tyrp1b	6511.02	0.0270832	0.360249	0.075179	0.940072	0.975022
rbm47	79.886	-1.15244	0.551818	-2.08844	0.0367581	0.169118
lap3	50.1923	0.72179	0.758675	0.951384	0.34141	0.610484
clockb	76.0382	1.46834	0.504698	2.90934	0.00362191	0.0316904
kitb	0	NA	NA	NA	NA	NA
clrn2	0	NA	NA	NA	NA	NA
si:dkey-245p14.4	0	NA	NA	NA	NA	NA
smc2	0	NA	NA	NA	NA	NA
kiaa0368	1.52876	3.96792	3.13303	1.26648	0.205341	NA
fbxo10	0	NA	NA	NA	NA	NA
polr1e	0	NA	NA	NA	NA	NA
tmem192	0	NA	NA	NA	NA	NA
apela	0	NA	NA	NA	NA	NA
LOC100536104	0	NA	NA	NA	NA	NA
2023-03-01	0	NA	NA	NA	NA	NA
tma16	0	NA	NA	NA	NA	NA
si:ch211-42i9.8	0.545597	-2.70698	4.88996	-0.553578	0.579867	NA
zbtb5	3.25294	0.569458	1.93385	0.294468	0.7684	NA
grhprb	0	NA	NA	NA	NA	NA
si:dkey-82j4.2	1.46436	-1.32154	2.92957	-0.451104	0.651915	NA
apbb2b	88.2333	-0.34336	0.473925	-0.724503	0.468757	0.71226
LOC101882573	11.7601	0.118195	1.08318	0.109119	0.913108	NA
mettl14	7.54565	-0.774142	1.3308	-0.581713	0.56076	NA
prss12	12.1789	-0.803512	1.03413	-0.776996	0.437161	NA
ndst3	9.75875	-0.472358	1.24591	-0.379126	0.704594	NA
ugt8	91.7378	-0.964103	0.60954	-1.58169	0.113721	0.341524
spock3	0	NA	NA	NA	NA	NA
tll1	17.7261	-0.420724	0.871419	-0.482803	0.629235	NA
cpe	80.8077	0.218104	0.496892	0.438937	0.660707	0.836724
msmo1	10.4052	-0.525834	1.09528	-0.480092	0.631162	NA
klhl2	5.76861	-0.882638	1.43915	-0.613306	0.539674	NA
LOC101882260	5.17118	1.18975	1.5825	0.751817	0.452161	NA
si:dkey-253i9.4	29.1687	0.026732	0.779879	0.0342771	0.972656	NA
npy1r	2.65496	-2.15529	2.32673	-0.926317	0.354281	NA
med28	20.505	-0.371899	0.854238	-0.435358	0.663303	NA
tmem144a	14.2537	-0.952841	1.00801	-0.94527	0.344521	NA
gria2a	5.9017	1.42904	1.45331	0.983303	0.325458	NA
glrba	21.1025	-0.170185	0.797294	-0.213453	0.830974	NA
wdr19	58.3997	-0.839456	0.539716	-1.55537	0.119859	0.351509
ncapd3	52.9372	0.23499	0.585301	0.401485	0.688063	0.851281
primpol	73.7823	-0.732484	0.59054	-1.24036	0.214841	0.482619
adamtsl7	24.4803	-0.367695	0.787551	-0.466884	0.640583	NA
zcchc7	64.5795	0.494286	0.541439	0.912913	0.361288	0.625942
LOC103908753	4.09102	0.267111	1.67537	0.159434	0.873327	NA
pax5	52.0244	0.13549	0.566419	0.239205	0.810947	0.917584
melk	36.2082	0.0887162	0.640003	0.138618	0.889752	0.953606
frmpd1	34.0318	-0.589402	0.716632	-0.82246	0.410815	0.66822
kdm4c	0	NA	NA	NA	NA	NA
dnah6	80.648	-0.553697	0.495616	-1.11719	0.263913	0.537404
LOC110439140	0	NA	NA	NA	NA	NA
LOC103908754	0	NA	NA	NA	NA	NA
si:ch73-380n15.2	13.2701	-0.224785	0.987124	-0.227717	0.819866	NA
chrnb3a	18.3841	-0.712081	0.886851	-0.802933	0.422014	NA
LOC108190615	13.2719	-1.57955	1.08099	-1.46121	0.143957	NA
chrna6	11.1448	-0.880329	1.077	-0.817392	0.413704	NA
chrnb2a	0	NA	NA	NA	NA	NA
uchl1	33.5657	-0.375327	0.777071	-0.483002	0.629094	0.817486
anxa5b	78.8151	0.260756	0.520465	0.501006	0.616367	0.810796
fgfbp1b	0	NA	NA	NA	NA	NA
fgfbp2b	0.272799	-1.70019	4.9932	-0.340502	0.733479	NA
zmynd10	14.7136	0.11941	1.2421	0.0961357	0.923413	NA
prom1b	59.7439	-0.572061	0.559194	-1.02301	0.306303	0.580907
tapt1b	20.5983	0.411202	0.826444	0.497555	0.618797	NA
ldb2b	32.5506	0.577763	0.673276	0.858137	0.390817	0.651356
qdprb1	30.3188	0.728061	0.714825	1.01852	0.308433	NA
gtf2e2	58.3528	0.528037	0.572256	0.922729	0.356149	0.622193
si:dkey-92j12.6	0	NA	NA	NA	NA	NA
adgrl3.1	88.6473	0.56958	0.471223	1.20873	0.226767	0.496969
si:dkey-92j12.5	98.9097	-0.216497	0.466321	-0.464265	0.642458	0.824822
rfc1	102.482	-0.164066	0.542079	-0.30266	0.762149	0.893152
rpl9	3646.71	1.17413	0.309878	3.78902	0.000151243	0.0025185
lias	0	NA	NA	NA	NA	NA
ugdh	0	NA	NA	NA	NA	NA
LOC108190011	0	NA	NA	NA	NA	NA
smim14	0	NA	NA	NA	NA	NA
ube2kb	0.249264	1.31025	4.98147	0.263025	0.792531	NA
pds5a	0	NA	NA	NA	NA	NA
LOC108190012	0	NA	NA	NA	NA	NA
LOC101886711	0	NA	NA	NA	NA	NA
n4bp2	0.249264	1.31025	4.98147	0.263025	0.792531	NA
rhoh	11.0171	-1.10779	1.15154	-0.962001	0.336049	NA
chrna9	18.6147	0.832813	0.865524	0.962206	0.335946	NA
LOC101886843	2.73565	-1.7403	2.23036	-0.780274	0.43523	NA
trnar-ccg	40.734	-0.550825	0.691467	-0.796602	0.425682	0.680254
trnar-ucg	81.6576	-0.81033	0.488845	-1.65764	0.0973893	0.310675
trnaq-cug	144.167	-0.552909	0.426283	-1.29705	0.194615	0.458488
trnaq-uug	27.8057	-0.502365	0.719232	-0.698475	0.48488	NA
trnastop-uca	6.2273	-0.0464471	1.40605	-0.0330338	0.973648	NA
LOC110439258	0	NA	NA	NA	NA	NA
LOC110439257	0	NA	NA	NA	NA	NA
si:dkeyp-26a9.2	46.902	-0.352579	0.582425	-0.605364	0.544937	0.765949
fam184b	9.45816	0.273094	1.15014	0.237445	0.812311	NA
ncapg	14.6337	-0.075572	0.967737	-0.0780914	0.937755	NA
lcorl	71.0338	1.13278	0.548507	2.0652	0.0389037	0.175432
LOC108190619	0	NA	NA	NA	NA	NA
LOC110439261	2.54935	3.08346	2.49871	1.23402	0.217196	NA
slit2	131.745	-0.0479495	0.463436	-0.103465	0.917594	0.966665
mir218a-2	0.249264	1.31025	4.98147	0.263025	0.792531	NA
im:7138144	183.576	0.264512	0.416301	0.635388	0.525175	0.752073
LOC108190014	0	NA	NA	NA	NA	NA
mab21l2	110.107	-0.2426	0.442162	-0.548668	0.583233	0.789228
LOC103908771	0	NA	NA	NA	NA	NA
rps3a	316.748	1.37584	0.35662	3.858	0.000114316	0.0020063
zgc:171517	3.04737	-1.93383	2.17336	-0.889787	0.37358	NA
qdprb2	28.8324	-0.804429	0.711015	-1.13138	0.257895	NA
sh3d19	19.9536	-0.255651	0.832088	-0.307241	0.75866	NA
LOC103908775	0	NA	NA	NA	NA	NA
fam160a1a	42.038	-0.0834133	0.62525	-0.133408	0.893871	0.954871
gatb	15.172	-0.461513	0.940496	-0.490712	0.62363	NA
dctpp1	3.52182	-1.52657	1.93381	-0.789409	0.429873	NA
LOC101882397	2.22127	1.69059	2.53021	0.668161	0.504031	NA
fbxw7	22.8612	-0.935304	0.805314	-1.16141	0.245473	NA
tmem154	32.0891	-0.0085985	0.750624	-0.0114551	0.99086	0.997159
mnd1	39.7295	0.875224	0.70176	1.24718	0.21233	0.48018
tmem131l	359.421	1.23924	0.390322	3.17493	0.00149873	0.0160016
trim2a	39.0302	-0.00571711	0.653672	-0.00874615	0.993022	0.997663
fhdc1	1.47348	0.858286	2.92468	0.293463	0.769168	NA
arfip1	83.9689	0.734303	0.496767	1.47816	0.139364	0.382338
sfrp2	9.34428	-0.22969	1.14603	-0.200422	0.841151	NA
LOC101882989	9.95282	-1.25384	1.18609	-1.05712	0.290457	NA
si:dkey-30k22.10	6.61152	-0.434058	1.45347	-0.298636	0.765218	NA
dchs2	24.3183	-0.74208	0.75915	-0.977515	0.328314	NA
plrg1	72.6745	0.748944	0.567639	1.3194	0.187035	0.448541
fgg	20.9799	-1.74157	0.875783	-1.98858	0.0467474	NA
lrata	2.79426	-1.04933	2.03663	-0.515228	0.606394	NA
LOC101883163	2.2804	1.68563	2.44489	0.689451	0.490539	NA
LOC110439814	3.72794	1.36336	1.95031	0.699047	0.484523	NA
LOC100537259	3.95608	2.70815	1.98835	1.36201	0.173196	NA
si:dkey-30k22.5	2.49701	1.08572	2.21292	0.490626	0.623691	NA
npy2r	8.95957	-0.912247	1.17923	-0.773596	0.43917	NA
map9	25.1295	-0.0559667	0.769109	-0.0727682	0.941991	NA
gucy1a3	8.08167	0.0123607	1.24012	0.00996732	0.992047	NA
gucy1b3	0	NA	NA	NA	NA	NA
fabp2	0	NA	NA	NA	NA	NA
usp53b	36.26	-0.447384	0.688252	-0.650029	0.515673	0.745447
myoz2b	11.4813	-2.82627	1.22269	-2.31153	0.0208037	NA
synpo2b	12.8743	-0.843834	1.02246	-0.825298	0.409203	NA
si:ch211-145b13.5	30.7238	-1.40164	0.731454	-1.91624	0.0553342	0.21933
si:ch211-145b13.6	30.5689	-0.181245	0.828439	-0.218779	0.826822	0.925345
gpank1	58.6885	-0.678615	0.619943	-1.09464	0.273673	0.54868
pdcd4a	585.999	2.45664	0.395952	6.20439	5.49078e-10	7.05406e-08
mxd4	104.871	0.202428	0.509329	0.39744	0.691043	0.853036
ndufb6	37.4125	0.994012	0.639624	1.55406	0.120171	0.351678
toporsa	78.4306	0.153748	0.588228	0.261375	0.793804	0.908089
mtap	270.116	1.17893	0.37544	3.14012	0.0016888	0.0175023
cdkn2a/b	37.0119	1.10823	0.644149	1.72046	0.0853485	0.287172
LOC108190622	1.03929	-3.64237	4.02089	-0.905862	0.365009	NA
cxxc4	32.6653	0.809389	0.71377	1.13396	0.25681	0.530021
tet2	79.4584	-0.824053	0.488231	-1.68783	0.0914431	0.299953
ppa2	56.979	0.125602	0.651379	0.192824	0.847096	0.935009
arhgef38	38.1521	-1.87245	0.661009	-2.83272	0.00461532	0.0379777
ints12	31.6192	-0.0222011	0.690355	-0.032159	0.974345	0.989766
g3bp2	101.086	-0.252771	0.510193	-0.495441	0.620289	0.812461
uso1	187.052	1.35478	0.399766	3.38894	0.000701636	0.00888837
LOC108185367	11.6257	0.637955	1.05137	0.606786	0.543993	NA
LOC110439708	2.49459	0.468208	2.36651	0.197847	0.843165	NA
coro2a	58.2856	-0.235553	0.553695	-0.425421	0.67053	0.842507
anp32b	207.972	0.225795	0.408589	0.552621	0.580523	0.787883
si:dkey-25o16.2	27.762	-0.270909	0.711975	-0.380504	0.703571	NA
trmo	40.9812	0.248523	0.793025	0.313386	0.753987	0.887929
si:dkey-25o16.4	116.368	-0.761988	0.553341	-1.37707	0.168491	0.423677
foxe1	20.5744	0.825324	0.877938	0.940072	0.347181	NA
sh3gl2a	50.2048	-0.516566	0.647969	-0.797208	0.42533	0.679872
cntln	18.021	0.253558	0.86567	0.292904	0.769595	NA
bnc2	55.4653	-0.321667	0.621614	-0.51747	0.604828	0.80363
LOC101882912	0	NA	NA	NA	NA	NA
LOC110439825	5.49333	-4.56515	2.02575	-2.25356	0.0242242	NA
si:ch211-76m11.7	4.98281	-2.55177	1.78178	-1.43215	0.152101	NA
LOC108190634	0	NA	NA	NA	NA	NA
LOC101883046	0	NA	NA	NA	NA	NA
pspc1	79.6156	-0.205115	0.502396	-0.408272	0.683074	0.84825
dnajb14	49.6095	-0.0930312	0.572627	-0.162464	0.870941	0.945584
LOC110439743	8.97932	0.308214	1.17344	0.262659	0.792814	NA
sgut1	122.729	1.61106	0.455037	3.5405	0.000399365	0.0056154
chst10	34.8119	-0.552736	0.65518	-0.84364	0.398871	0.658414
snapc3	31.602	0.230253	0.744108	0.309435	0.75699	0.889506
psip1a	16.4625	-0.085417	0.900088	-0.0948986	0.924395	NA
LOC110439709	8.91158	-0.20255	1.19466	-0.169546	0.865367	NA
si:ch1073-440b2.1	34.5634	0.583376	0.653915	0.892128	0.372325	0.634096
LOC108182421	4.04487	0.236382	1.80903	0.130668	0.896038	NA
LOC110439834	2.75775	-0.469936	2.0141	-0.233323	0.81551	NA
LOC103908832	17.7139	-1.39298	0.986886	-1.41149	0.1581	NA
LOC108190024	5.01213	-1.47296	1.58535	-0.929104	0.352835	NA
LOC108185504	5.33152	-0.796981	1.64276	-0.485147	0.627572	NA
ednrba	136.827	-0.00906435	0.545088	-0.0166292	0.986732	0.994926
LOC108190026	0.519645	-2.64306	4.89467	-0.539987	0.589206	NA
LOC103908835	6.39679	-0.509979	1.44134	-0.353824	0.723471	NA
zgc:172295	79.0427	-0.79325	0.608234	-1.30419	0.19217	0.455002
LOC103908837	23.7787	-1.18979	0.925736	-1.28524	0.198708	NA
timmdc1	49.3887	0.593943	0.575148	1.03268	0.301754	0.577658
poglut1	53.1726	-0.308021	0.586578	-0.525115	0.599504	0.800092
pwp2h	13.9843	-1.05099	1.01823	-1.03217	0.301992	NA
gpm6ba	4.66015	-0.424081	1.58752	-0.267134	0.789366	NA
gemin8	38.3923	0.789514	0.662796	1.19119	0.23358	0.505894
cbsa	31.2248	-1.07143	0.710513	-1.50797	0.131563	0.370686
cryaa	3.90707	0.936646	1.75032	0.535128	0.592562	NA
hsf2bp	15.7568	-0.629554	0.991498	-0.634952	0.52546	NA
ankrd10a	20.5656	0.78339	0.924815	0.847078	0.396952	NA
zgc:173948	7.06923	-0.589625	1.33334	-0.442215	0.658334	NA
cars2	53.4434	-0.0270085	0.578555	-0.0466826	0.962766	0.985305
irs2a	86.9834	0.193937	0.559222	0.346797	0.728743	0.874791
lig4	20.6893	0.587298	0.991802	0.592152	0.553749	NA
fam155a	74.1867	0.769153	0.501953	1.53232	0.125443	0.360784
si:dkey-1h24.2	13.1087	-1.45966	1.042	-1.40082	0.161267	NA
si:dkey-1h24.6	2.1675	2.8411	2.66586	1.06573	0.286544	NA
raph1b	72.4393	-0.696112	0.502897	-1.3842	0.166296	0.42102
spp2	15.7771	-1.00828	1.03696	-0.972348	0.330878	NA
alg11	0	NA	NA	NA	NA	NA
cpb2	0	NA	NA	NA	NA	NA
zc3h13	6.63131	2.35861	1.57455	1.49796	0.134143	NA
tm9sf2	0	NA	NA	NA	NA	NA
zic2b	0	NA	NA	NA	NA	NA
pcca	42.5171	1.31203	0.642085	2.04338	0.0410144	0.180945
zgc:153256	3.63142	-0.115162	1.85834	-0.0619701	0.950587	NA
im:7148405	0	NA	NA	NA	NA	NA
vps8	17.546	-0.137282	0.939628	-0.146103	0.88384	NA
mir740	0	NA	NA	NA	NA	NA
si:dkey-22o12.2	7.3112	-2.04199	1.40358	-1.45484	0.145712	NA
LOC103908879	7.24155	-0.908581	1.37114	-0.662648	0.507556	NA
tmem41ab	5.48617	-1.1252	1.69703	-0.663041	0.507304	NA
igf2bp2b	98.1018	0.319383	0.499119	0.639894	0.522241	0.749588
ubac2	4.8038	2.33711	1.69374	1.37986	0.167631	NA
gpr183b	0	NA	NA	NA	NA	NA
dachc	2.51669	1.90148	2.21719	0.85761	0.391108	NA
si:dkey-15d12.2	0.206047	1.17136	4.99058	0.234715	0.81443	NA
bora	13.4549	-0.645441	0.990246	-0.651799	0.514531	NA
dis3	26.1944	-0.845958	0.747227	-1.13213	0.25758	NA
metap1d	0	NA	NA	NA	NA	NA
dlx2b	0	NA	NA	NA	NA	NA
itga6b	0	NA	NA	NA	NA	NA
si:ch211-269i23.2	20.0414	-0.680726	0.897007	-0.758887	0.44792	NA
eef1a1b	26.04	-1.43929	0.783486	-1.83703	0.0662052	NA
kcnq5b	39.0708	0.827271	0.627166	1.31906	0.187148	0.448723
LOC103908890	0	NA	NA	NA	NA	NA
LOC568486	62.0638	-1.19088	0.564542	-2.10947	0.034904	0.162642
cenpk	42.2628	-0.49621	0.679603	-0.730146	0.465301	0.709916
LOC110439710	4.59919	0.933328	1.6488	0.566064	0.57135	NA
lbx1b	15.7414	0.211491	1.16706	0.181217	0.856197	NA
slc2a15b	368.196	-0.452995	0.391431	-1.15728	0.247158	0.52083
fgf8b	28.0023	0.151275	0.73197	0.206669	0.836268	NA
dpcd	19.18	0.0674976	0.851597	0.0792601	0.936826	NA
poll	31.5599	0.919366	0.710375	1.2942	0.195597	0.45963
wbp1lb	66.4415	0.629029	0.587482	1.07072	0.284296	0.55883
as3mt	35.9493	-0.0894935	0.656533	-0.136312	0.891574	0.954283
cnnm2b	41.5221	0.111509	0.615808	0.181077	0.856307	0.939356
nt5c2b	178.233	0.23913	0.431224	0.554538	0.579211	0.787522
inab	10.1939	0.659872	1.14	0.578835	0.5627	NA
anos1a	48.3456	-0.25006	0.58573	-0.42692	0.669438	0.842456
LOC101885607	11.5973	-1.17107	1.06951	-1.09495	0.273538	NA
sts	36.4262	1.15276	0.729048	1.58119	0.113836	0.341524
pnpla4	9.94413	-1.22808	1.14257	-1.07484	0.282445	NA
LOC101885560	0	NA	NA	NA	NA	NA
pudp	0	NA	NA	NA	NA	NA
nlgn4a	57.6406	-0.242538	0.544456	-0.445468	0.655982	0.833285
LOC562564	3.39459	-1.17319	2.05811	-0.570032	0.568656	NA
LOC110439944	2.33026	-1.91998	2.47758	-0.774942	0.438374	NA
prkx	85.0534	0.445883	0.518666	0.859673	0.389969	0.650606
mxra5a	82.5505	-0.0882657	0.527156	-0.167438	0.867026	0.9435
gyg2	54.7855	-1.1945	0.559703	-2.13417	0.0328286	0.155564
cd99	75.259	0.402947	0.573899	0.702123	0.482603	0.722712
trnar-ucu	81.9353	-0.525075	0.482594	-1.08803	0.276583	0.55132
dhrsx	42.816	-0.123599	0.622068	-0.19869	0.842505	0.932325
creb1a	129.851	0.563125	0.447602	1.25809	0.208358	0.475128
chmp2bb	69.5476	0.474518	0.564177	0.841081	0.400303	0.659524
htr1fb	19.2635	-0.133817	0.834225	-0.160408	0.872559	NA
cldng	11.4173	0.865124	1.19248	0.725481	0.468157	NA
znf654	162.337	1.061	0.409216	2.59277	0.00952069	0.0647019
arl13b	30.6676	-0.374934	0.697263	-0.537723	0.590768	0.794444
nsun3	25.2034	-0.631936	0.76912	-0.821636	0.411284	NA
LOC110439842	1.58972	-1.1529	3.09309	-0.372735	0.709346	NA
LOC101886777	2.05988	-0.840396	2.5509	-0.329451	0.741815	NA
epha6	31.7473	-0.444413	0.680485	-0.653082	0.513703	0.743847
mir734	0.944714	-0.345291	3.5123	-0.0983091	0.921687	NA
arl6	52.0578	0.289147	0.581488	0.497254	0.61901	0.811708
slc5a7a	25.26	-1.09986	0.835832	-1.31589	0.188212	NA
kctd12.2	4.04153	0.664567	1.88829	0.351941	0.724882	NA
lmo7b	11.8245	0.304477	1.04264	0.292023	0.770269	NA
klf12a	109.492	2.23917	0.473876	4.72522	2.29865e-06	7.82843e-05
klf5a	8.45873	0.388712	1.42443	0.272889	0.784939	NA
pibf1	42.334	-1.03459	0.628809	-1.64532	0.0999048	0.315569
gpalpp1	61.5253	0.477399	0.561106	0.850818	0.39487	0.654777
gtf2f2a	149.632	0.734073	0.416644	1.76187	0.0780911	0.272435
tpt1	12073.3	1.33902	0.309314	4.32899	1.49796e-05	0.00036652
LOC110439843	5.79317	0.801681	1.47367	0.544005	0.586438	NA
zgc:172122	3.53534	-0.665929	1.87941	-0.354328	0.723093	NA
LOC101886453	2.7318	-0.449803	2.07551	-0.21672	0.828427	NA
LOC103910066	16.9818	-0.715893	1.02924	-0.695555	0.486708	NA
LOC108190059	8.55758	-0.0142547	1.24623	-0.0114382	0.990874	NA
LOC108190061	3.68611	-1.46127	1.99494	-0.73249	0.463869	NA
LOC110439844	4.87297	2.32176	1.78249	1.30254	0.192733	NA
LOC101886362	6.149	-0.556118	1.66399	-0.334207	0.738224	NA
sc:d189	11.7765	0.844944	1.08189	0.780989	0.434809	NA
LOC101883801	10.3793	0.361815	1.09937	0.329112	0.742071	NA
LOC101886741	2.9484	-0.714816	2.01771	-0.35427	0.723136	NA
usp38	76.9868	-0.241527	0.533052	-0.453103	0.650475	0.829587
gab1	82.1132	-0.315726	0.480498	-0.657081	0.511129	0.741897
frem3	24.6094	-0.462193	0.784661	-0.589035	0.555838	NA
si:dkey-27h10.2	41.9793	0.648016	0.646061	1.00303	0.315848	0.589879
hhip	20.342	-0.837234	0.871316	-0.960885	0.33661	NA
LOC110438575	0	NA	NA	NA	NA	NA
smad1	0.249264	1.31025	4.98147	0.263025	0.792531	NA
LOC101886967	0	NA	NA	NA	NA	NA
tceanc	0	NA	NA	NA	NA	NA
mmaa	0	NA	NA	NA	NA	NA
zgc:152968	31.7357	-0.934352	0.705801	-1.32382	0.185564	0.446527
znf827	168.978	0.16036	0.412132	0.389097	0.697204	0.857121
lsm6	51.8008	-1.06108	0.640074	-1.65774	0.09737	0.310675
LOC100538006	0.249264	1.31025	4.98147	0.263025	0.792531	NA
pou4f2	12.7385	-0.0135151	1.02645	-0.0131668	0.989495	NA
ednraa	56.297	-0.555865	0.699069	-0.795151	0.426526	0.681059
tmem184c	16.4682	-0.0623088	0.979249	-0.0636292	0.949265	NA
prmt9	20.8385	-0.132616	0.947739	-0.139929	0.888716	NA
arhgap10	92.878	0.668633	0.466576	1.43306	0.15184	0.400569
nr3c2	9.90233	-0.238896	1.19239	-0.20035	0.841207	NA
dclk2a	64.6846	-0.3227	0.550596	-0.586092	0.557814	0.772718
fam193a	157.093	0.480628	0.437435	1.09874	0.271882	0.546238
tnip2	25.6027	-0.0768877	0.762242	-0.10087	0.919653	NA
scpp1	12.7446	-0.495385	1.0045	-0.493164	0.621897	NA
sparcl1	31.1214	-1.68613	0.70404	-2.39493	0.0166234	0.0970602
LOC108190667	5.33599	0.857207	1.74263	0.491905	0.622786	NA
LOC101883466	1.09698	1.62332	3.66156	0.443341	0.657519	NA
si:dkeyp-13d11.2	5.27969	-2.20391	1.66585	-1.32299	0.185839	NA
si:ch211-15e22.3	35.1539	-1.15396	0.664327	-1.73704	0.0823804	0.281597
LOC101883643	0	NA	NA	NA	NA	NA
galnt7	104.613	0.493408	0.454666	1.08521	0.277829	0.552683
hmgb2a	909.644	0.0288193	0.334063	0.0862691	0.931253	0.972556
hand2	22.307	-3.86272	1.07715	-3.58605	0.000335724	NA
fbxo8	39.4494	0.893834	0.631493	1.41543	0.156942	0.407156
cep44	25.4597	-0.219109	0.792764	-0.276386	0.782252	NA
hpgd	29.1697	-0.438461	0.714225	-0.613897	0.539283	NA
glra3	78.3007	-1.4028	0.49878	-2.81246	0.00491635	0.0395611
LOC103908993	19.1596	-1.48773	0.854664	-1.74072	0.081733	NA
gpm6ab	258.853	0.489636	0.380377	1.28724	0.19801	0.463225
wdr17	70.8669	-0.408441	0.502524	-0.812778	0.416345	0.673027
asb5b	37.2857	1.44873	0.723393	2.00269	0.0452109	0.19274
spcs3	185.739	0.946288	0.395776	2.39097	0.016804	0.0977821
vegfc	21.0091	-1.14808	0.863112	-1.33016	0.183464	NA
mir2197	0.249264	1.31025	4.98147	0.263025	0.792531	NA
LOC108190091	17.511	-0.113932	0.895843	-0.127179	0.898799	NA
zgc:153720	30.5486	0.163217	0.68847	0.237072	0.812601	0.917975
tenm3	98.6572	-0.937546	0.549311	-1.70677	0.0878652	0.292365
dctd	31.193	-0.525626	0.755781	-0.695473	0.486759	0.725491
irf2a	82.9696	0.318528	0.483103	0.659337	0.509679	0.741094
tmem134	60.9924	-0.829223	0.615853	-1.34646	0.178153	0.435976
stox2a	65.9571	-0.875762	0.623572	-1.40443	0.160191	0.412626
LOC110439845	4.87569	-0.867087	1.89052	-0.45865	0.646486	NA
ing2	42.9777	0.106512	0.749655	0.142081	0.887016	0.952462
sod3b	13.4289	0.403348	1.15134	0.350331	0.72609	NA
aip	152.003	1.74598	0.415391	4.20321	2.63154e-05	0.000581747
cdk2ap2	32.5603	1.10139	0.700621	1.57202	0.115946	0.345453
lgi2b	0	NA	NA	NA	NA	NA
ccdc149b	0.272799	-1.70019	4.9932	-0.340502	0.733479	NA
si:dkey-117m1.4	31.6196	0.391751	0.748427	0.523432	0.600673	0.800415
cntf	3.80429	0.00106478	1.84065	0.000578481	0.999538	NA
si:ch211-113e8.11	28.746	-0.481695	0.702817	-0.685378	0.493106	NA
si:ch211-113e8.10	38.3886	-0.162252	0.63546	-0.255331	0.798468	0.910393
zgc:152658	13.077	-1.96868	1.03997	-1.89301	0.0583569	NA
zgc:194443	13.8622	-1.21692	1.02059	-1.19237	0.233117	NA
LOC103909020	3.47432	-1.65116	2.01044	-0.821292	0.41148	NA
si:ch211-113e8.9	9.31499	-0.0403946	1.21298	-0.0333019	0.973434	NA
LOC793449	1.80006	-0.519542	2.68662	-0.193381	0.84666	NA
LOC100330380	1.28855	-2.12626	3.45116	-0.616101	0.537828	NA
si:ch211-113e8.5	11.6273	-2.16036	1.18408	-1.82451	0.0680752	NA
si:ch211-113e8.3	0	NA	NA	NA	NA	NA
faah2a	0	NA	NA	NA	NA	NA
zgc:56493	535.122	0.874023	0.343167	2.54693	0.0108675	0.0708127
vwa10.1	32.5879	-1.77807	0.782231	-2.27308	0.0230215	0.121058
vwa10.2	36.0144	-1.11148	0.685838	-1.62062	0.1051	0.32616
maml3	66.4828	0.712243	0.523531	1.36046	0.173685	0.429854
scoca	17.9369	-0.185103	0.864207	-0.214188	0.8304	NA
clgn	69.7735	-0.136908	0.509482	-0.26872	0.788145	0.906099
LOC108190121	5.86656	-0.741797	1.47957	-0.50136	0.616118	NA
naa15b	99.1755	0.523339	0.479653	1.09108	0.275239	0.549928
LOC797949	22.1003	0.514251	0.866473	0.593499	0.552847	NA
LOC101885779	31.0342	-2.57558	0.785494	-3.27894	0.001042	0.0120916
wu:fc34e06	116.744	-1.36226	0.461646	-2.95088	0.00316875	0.0285172
zgc:153642	3.97761	-4.00745	2.18604	-1.8332	0.0667728	NA
LOC110439949	8.80974	-0.508544	1.40697	-0.361447	0.717765	NA
htra3a	22.0188	-0.944769	0.816835	-1.15662	0.247427	NA
gpr78a	20.5168	-0.813811	0.960185	-0.847557	0.396685	NA
cpz	15.2061	-1.02692	0.952957	-1.07762	0.281205	NA
hmx4	3.55411	0.694896	2.00348	0.346845	0.728708	NA
hmx1	2.67282	1.19877	2.52441	0.47487	0.63488	NA
adra2c	3.45033	2.4171	2.15387	1.12221	0.261771	NA
lrpap1	70.5975	0.00138147	0.586716	0.00235457	0.998121	0.999165
dok7	15.5721	0.0146221	0.919246	0.0159066	0.987309	NA
rgs12b	230.652	-0.0330492	0.375651	-0.0879785	0.929894	0.971596
htt	299.184	-0.144042	0.385693	-0.373462	0.708805	0.862824
si:ch211-89o9.4	16.5061	-0.754158	0.957581	-0.787566	0.430951	NA
trnae-cuc	48.7102	-0.229829	0.575698	-0.399217	0.689733	0.852294
paip2b	37.7924	-0.196167	0.759021	-0.258447	0.796062	0.909296
dok1a	15.8471	-0.820795	0.997705	-0.822683	0.410688	NA
si:ch211-89o9.6	37.5398	0.432036	0.684403	0.631259	0.527871	0.75369
trnak-cuu	97.6648	-0.808142	0.460415	-1.75525	0.0792169	0.274926
dtx4	51.3446	-0.455241	0.605189	-0.752228	0.451914	0.700683
LOC565594	49.6664	-0.428834	0.584106	-0.734172	0.462844	0.708107
si:dkey-56e3.3	51.795	0.608749	0.576087	1.0567	0.290651	0.565955
mogs	38.3145	0.00858958	0.717577	0.0119703	0.990449	0.996927
LOC797711	16.2962	-1.57768	0.919702	-1.71542	0.0862676	NA
fbxo41	40.3912	0.153823	0.672441	0.228753	0.819061	0.921549
rnf24	93.1082	0.96107	0.525831	1.82772	0.067592	0.249644
smox	202.59	0.0872859	0.397607	0.219528	0.826239	0.925036
LOC110439712	14.33	-1.63266	1.00468	-1.62506	0.10415	NA
si:dkey-37g12.1	36.8074	-1.0383	0.645143	-1.60941	0.107527	0.330273
LOC797212	7.38326	-0.402107	1.33644	-0.300879	0.763507	NA
adra1d	28.9535	-0.804873	0.711361	-1.13145	0.257864	NA
ctnna2	49.6186	0.532974	0.593233	0.898421	0.368961	0.631361
LOC108190166	0.99849	-1.84188	3.49336	-0.527252	0.598018	NA
LOC101882853	9.29466	-2.50614	1.29755	-1.93143	0.0534298	NA
lrrtm1	75.8891	-1.05502	0.536323	-1.96713	0.0491685	0.203493
LOC110439713	0.779467	-3.22738	4.52003	-0.714018	0.475216	NA
suclg1	203.312	0.441652	0.4198	1.05205	0.292775	0.568526
cisd2	25.7767	0.568207	0.741107	0.7667	0.44326	NA
si:dkey-162b23.4	44.0979	-1.26174	0.604419	-2.08753	0.0368399	0.169396
bdh2	48.0899	0.581147	0.61949	0.938106	0.34819	0.615991
tacr3a	12.8252	-0.0799233	1.14592	-0.0697462	0.944396	NA
si:dkey-22i16.2	28.3369	0.841996	0.880505	0.956264	0.338939	NA
si:dkey-22i16.3	17.9153	-1.72281	0.947331	-1.81859	0.0689736	NA
scpp5	10.7227	0.781181	1.14001	0.68524	0.493193	NA
scpp7	6.12406	1.15634	1.5103	0.765641	0.44389	NA
scpp6	22.9297	-0.782862	0.823853	-0.950245	0.341988	NA
LOC110439846	2.98498	2.17582	2.19574	0.99093	0.32172	NA
si:dkey-22i16.7	5.80369	-0.337814	1.47745	-0.228647	0.819143	NA
odam	22.0625	-1.00476	0.817222	-1.22949	0.218889	NA
scpp9	30.0292	-1.89452	0.739764	-2.56098	0.0104378	NA
si:dkey-22i16.9	14.0544	0.48269	0.95697	0.504394	0.613985	NA
zgc:66472	52.6836	-0.600006	0.560039	-1.07137	0.284005	0.558624
LOC103909073	13.601	-0.41072	0.980376	-0.418941	0.675259	NA
si:ch73-109d9.1	27.8246	0.848036	0.756552	1.12092	0.262321	NA
si:ch73-109d9.3	57.3624	0.182725	0.595366	0.306912	0.758911	0.890803
si:ch73-109d9.2	50.2705	-0.390988	0.606896	-0.644242	0.519419	0.748017
LOC799968	56.3258	0.321135	0.548806	0.585151	0.558446	0.773456
vwa11	42.3265	-0.560937	0.644951	-0.869735	0.384445	0.646168
LOC103909118	4.34747	-0.708767	1.68367	-0.420966	0.67378	NA
LOC110439847	9.36485	-0.844898	1.25574	-0.672828	0.501057	NA
cabp2a	27.9064	-0.833381	0.74992	-1.11129	0.266442	NA
slc43a3a	26.5378	-0.497818	0.746451	-0.666913	0.504827	NA
ctnnd1	118.294	-0.205393	0.460261	-0.446254	0.655414	0.832963
timm10	15.6147	-1.41339	0.949393	-1.48873	0.136559	NA
unc93b1	62.2735	0.0295612	0.554977	0.0532657	0.95752	0.982927
cryba1l2	12.0333	0.328094	1.10688	0.296414	0.766914	NA
crybb1l2	6.3694	0.222567	1.5266	0.145792	0.884086	NA
rtn4rl2a	5.7916	-1.74912	1.51687	-1.15312	0.248863	NA
zdhhc5a	97.4519	0.61622	0.483475	1.27456	0.202464	0.469133
tmx2b	49.8226	0.819369	0.608697	1.3461	0.178269	0.435976
med19b	46.3371	0.314908	0.655944	0.480083	0.631169	0.818898
slc43a1b	46.4723	-0.172331	0.599508	-0.287454	0.773765	0.899111
si:dkey-28b4.8	79.6257	-0.103235	0.492363	-0.209673	0.833923	0.928419
si:dkey-28b4.7	51.3246	0.622312	0.56596	1.09957	0.27152	0.545946
ssrp1b	94.5138	0.51235	0.558914	0.916689	0.359306	0.624758
p2rx3b	31.7474	-0.335986	0.708976	-0.473904	0.635569	0.821504
si:dkey-9i23.4	13.3561	-1.25275	1.06105	-1.18067	0.237733	NA
si:dkey-9i23.5	22.6111	-2.48833	0.905985	-2.74654	0.0060227	NA
si:dkey-9i23.6	30.5671	-0.938385	0.790591	-1.18694	0.235251	0.507783
tmem187	6.96945	0.201314	1.7045	0.118107	0.905983	NA
si:dkey-9i23.8	15.7839	-0.859582	0.999275	-0.860205	0.389676	NA
ndufs8a	119.132	0.515946	0.515908	1.00007	0.317275	0.591303
zgc:165520	20.6693	-0.0441944	0.915092	-0.048295	0.961481	NA
kdm2aa	119.906	0.17916	0.498501	0.359398	0.719298	0.868911
tcirg1a	73.4386	-0.221857	0.51597	-0.429981	0.66721	0.840972
wu:fc21g02	104.604	-0.217152	0.498955	-0.435213	0.663408	0.838694
si:dkey-9i23.15	18.2805	1.06888	0.888496	1.20303	0.228966	NA
si:dkey-9i23.14	7.42604	-0.84716	1.28647	-0.658514	0.510208	NA
tmem176	34.8524	-0.71025	0.684724	-1.03728	0.299606	0.575565
si:dkey-9i23.16	15.3224	0.389429	0.923975	0.421472	0.673411	NA
vps37c	59.1505	1.35073	0.603522	2.23808	0.0252161	0.129274
cd5	22.2079	-0.917133	0.817983	-1.12121	0.262197	NA
tmem132a	47.4488	-0.450505	0.650679	-0.692361	0.48871	0.726659
trnam-cau	54.946	-0.646214	0.553353	-1.16782	0.242881	0.517068
trnak-uuu	141.104	-0.608629	0.425962	-1.42884	0.153052	0.401305
dnaja1	58.7599	-0.490295	0.630095	-0.778128	0.436494	0.689195
smu1b	32.3928	-0.427484	0.756764	-0.564884	0.572153	0.782761
rps6	5968.81	1.28023	0.298691	4.28613	1.81809e-05	0.000431107
btr01	22.6588	-2.24671	0.84097	-2.67157	0.00754965	NA
si:ch211-151p13.8	31.7065	0.96662	0.79426	1.21701	0.223602	0.492851
muc13a	63.5134	-0.288578	0.551729	-0.523043	0.600944	0.800415
LOC799879	50.1366	-1.2599	0.598384	-2.10551	0.0352468	0.163731
LOC799643	9.28706	-1.56778	1.20678	-1.29914	0.193896	NA
zgc:111983	11.127	-1.60558	1.24818	-1.28634	0.198325	NA
ddx39aa	108.098	0.410989	0.480207	0.855858	0.392076	0.652213
si:ch211-239f4.1	46.2039	-0.553319	0.628009	-0.881069	0.378281	0.639889
LOC110439860	1.26073	-0.823842	2.90387	-0.283705	0.776637	NA
LOC110439861	17.0834	-1.15763	0.906373	-1.27721	0.201529	NA
si:ch73-90k17.1	18.5948	-0.761988	0.858502	-0.887578	0.374768	NA
emp1	16.9999	-1.16791	0.937949	-1.24518	0.213067	NA
zgc:101679	62.4743	0.414935	0.534795	0.775878	0.437821	0.690691
si:ch211-243a20.4	10.4498	-0.907322	1.18836	-0.763505	0.445162	NA
si:ch211-243a20.3	12.7712	0.109269	1.01496	0.107658	0.914267	NA
grin2bb	84.2049	-0.577841	0.526233	-1.09807	0.272174	0.546623
atf7ip	248.605	0.865764	0.438827	1.97291	0.048506	0.201988
2023-09-03	45.9513	-0.316607	0.69091	-0.458247	0.646775	0.826862
LOC103909155	22.8196	0.948412	0.816101	1.16213	0.245184	NA
serhl	41.3282	0.74195	0.61426	1.20788	0.227095	0.497202
trappc5	59.2535	0.488698	0.669821	0.729594	0.465638	0.709916
mcoln1a	78.507	0.623187	0.528004	1.18027	0.237893	0.511345
si:ch211-214c7.4	45.5606	-0.662984	0.591699	-1.12047	0.262512	0.536313
si:ch211-214c7.5	15.4282	-2.20098	1.00435	-2.19146	0.0284188	NA
pkn1a	101.386	0.896663	0.490021	1.82985	0.0672731	0.248772
LOC103909160	6.49141	-0.129566	1.48534	-0.08723	0.930489	NA
map2k7	25.4764	0.0659939	0.747901	0.0882388	0.929687	NA
pnpla6	105.269	-0.323689	0.474197	-0.682606	0.494856	0.731034
lipt1	14.6441	-0.131894	0.959527	-0.137457	0.890669	NA
eif5b	333.451	0.691656	0.410518	1.68484	0.0920195	0.300859
arhgef7b	75.9018	0.462714	0.5144	0.899523	0.368374	0.630674
LOC103909161	1.84471	-4.4689	2.93626	-1.52197	0.128016	NA
LOC563925	1.34046	-2.1906	3.40546	-0.643263	0.520054	NA
sox1b	18.2484	-1.9916	0.901361	-2.20955	0.0271366	NA
LOC100002818	19.4588	-0.0416416	0.933594	-0.0446035	0.964423	NA
atp11a	85.4079	-0.663693	0.504947	-1.31438	0.188717	0.450777
tubgcp3	48.362	0.187274	0.686574	0.272766	0.785033	0.90461
mcf2la	76.3059	0.138114	0.499567	0.276468	0.782189	0.902878
si:busm1-105l16.2	71.6046	-0.165079	0.522512	-0.315932	0.752054	0.886739
cab39l	218.142	0.480524	0.386357	1.24373	0.213599	0.4816
cdadc1	65.3614	0.841956	0.521077	1.6158	0.106138	0.328103
rcbtb1	60.1517	0.95993	0.61441	1.56236	0.118203	0.349492
arl11	46.3986	1.21917	0.621883	1.96046	0.0499423	0.205834
ebpl	10.8445	-1.78033	1.16668	-1.52598	0.127015	NA
kpna3	239.379	0.569186	0.431655	1.31861	0.187299	0.448994
spryd7a	27.8572	-0.629453	0.762807	-0.825179	0.40927	NA
LOC103909193	29.1476	-0.240994	0.718942	-0.335206	0.73747	NA
mir16b	1.15988	3.56277	3.4818	1.02325	0.306188	NA
mir15a-1	0	NA	NA	NA	NA	NA
LOC108190346	17.4624	-1.06425	0.934616	-1.13871	0.254826	NA
LOC101884727	31.453	-0.757676	0.710008	-1.06714	0.28591	0.560719
si:ch73-160h15.3	140.822	2.64922	0.527696	5.02035	5.15764e-07	2.13076e-05
agpat3	260.711	0.867459	0.421011	2.06042	0.0393583	0.176763
pdxkb	43.3542	0.494263	0.6424	0.769402	0.441655	0.693609
LOC101885235	39.5985	-0.39608	0.643017	-0.615971	0.537913	0.760762
pknox1.2	98.8001	-0.17202	0.501767	-0.342829	0.731727	0.875916
si:dkey-22n8.3	22.4834	-0.693726	0.878792	-0.789408	0.429874	NA
itsn1	339.734	0.641908	0.352251	1.8223	0.0684095	0.251889
cryzl1	40.6714	0.434365	0.623062	0.697146	0.485711	0.724963
setd4	17.4808	-1.27216	1.03641	-1.22747	0.219647	NA
mhc1zea	38.7235	1.22049	0.682352	1.78865	0.0736709	0.263201
mhc1zda	42.8524	-0.30035	0.651234	-0.461202	0.644654	0.825772
mhc1zca	18.1377	-1.06759	0.918158	-1.16275	0.24493	NA
LOC103909196	7.01974	-3.77506	1.78884	-2.11034	0.0348288	NA
mhc1zba	86.3384	0.83217	0.515649	1.61383	0.106564	0.328238
cbr1	29.9041	-0.201176	0.909887	-0.2211	0.825015	NA
morc3b	17.2956	-1.85899	0.938272	-1.98129	0.0475588	NA
bcl9	78.1541	-1.3507	0.510149	-2.64766	0.00810516	0.0579312
gja5b	27.4514	-0.0132575	0.769036	-0.0172391	0.986246	NA
gja8b	20.491	-1.16129	0.82271	-1.41154	0.158087	NA
fstl1a	26.1151	0.0752811	0.743299	0.10128	0.919328	NA
lrrc58a	10.9356	1.46037	1.13413	1.28766	0.197866	NA
stn1	20.5713	0.558587	0.874642	0.638647	0.523053	NA
sh3pxd2aa	233.964	-0.293771	0.391432	-0.750502	0.452952	0.701184
neurl1aa	80.123	-0.418862	0.555626	-0.753855	0.450936	0.70034
cfap58	41.3138	-0.64893	0.613818	-1.0572	0.290419	0.565687
sorcs3	53.298	-2.2611	0.616312	-3.66876	0.000243729	0.00377592
LOC100332340	50.8639	-0.451282	0.575508	-0.784146	0.432955	0.686763
LOC101885528	2.99554	1.45221	2.01398	0.721063	0.470871	NA
LOC110437846	0.725692	-1.23896	4.30261	-0.287955	0.773381	NA
LOC101886909	0	NA	NA	NA	NA	NA
cxcl18b	5.93906	-1.054	1.51933	-0.693723	0.487856	NA
si:ch73-6k14.2	2.46956	-0.782637	2.35411	-0.332455	0.739546	NA
caly	15.829	-1.30971	0.946121	-1.3843	0.166268	NA
msx1b	19.0198	-1.46352	0.899963	-1.62621	0.103906	NA
si:dkeyp-80c12.8	13.773	-0.144714	0.975073	-0.148414	0.882016	NA
si:dkeyp-80c12.7	17.4005	0.0391793	0.889777	0.0440327	0.964878	NA
taf5	55.0692	0.511695	0.59177	0.864687	0.387211	0.648155
si:dkeyp-80c12.10	28.2548	0.463047	0.740184	0.625583	0.531588	NA
pdcd11	262.852	1.18396	0.447938	2.64314	0.00821422	0.0583754
zgc:175214	42.9102	0.465142	0.66499	0.699472	0.484257	0.723827
calhm1	30.5125	-0.465592	0.733278	-0.634946	0.525464	0.752229
LOC794408	42.7383	-0.24701	0.705851	-0.349946	0.726379	0.873582
zp3c	23.6704	-0.655036	0.827583	-0.791504	0.42865	NA
si:ch211-281g13.5	31.4233	-0.839442	0.818955	-1.02502	0.305356	0.58038
zgc:163136	19.0452	-2.05221	0.911573	-2.25129	0.0243673	NA
si:ch211-281g13.4	31.8942	-1.47101	0.782696	-1.87942	0.0601875	0.231915
col17a1a	68.0611	-0.269217	0.540583	-0.498012	0.618476	0.811361
slkb	112.934	-0.399436	0.43852	-0.910874	0.362362	0.626717
tsga10	23.8487	0.758462	0.821639	0.923109	0.35595	NA
si:ch211-149l1.2	23.9434	-0.534865	0.777973	-0.687511	0.491761	NA
lef1	38.8925	-0.0610776	0.644452	-0.0947745	0.924494	0.969525
hadh	92.097	1.61461	0.516613	3.12538	0.00177577	0.0182583
cyp2u1	23.1668	0.762222	0.81379	0.936632	0.348948	NA
sgms2	11.9248	0.0541256	1.05729	0.0511929	0.959172	NA
gstcd	68.7407	0.0667914	0.523021	0.127703	0.898384	0.957395
npnt	20.7019	-0.0144497	0.810364	-0.0178311	0.985774	NA
tbck	51.3758	-0.0832576	0.571864	-0.14559	0.884245	0.950755
aimp1	80.9077	0.987625	0.486106	2.03171	0.042183	0.184275
dkk2	11.8797	-1.05004	1.11486	-0.941853	0.346268	NA
papss1	43.1569	0.363654	0.601724	0.604353	0.545609	0.765954
LOC101885315	13.6942	0.0967824	0.978302	0.0989289	0.921195	NA
pkd2	17.9879	-0.0171646	0.856573	-0.0200387	0.984012	NA
abcg2d	53.84	-0.867608	0.577659	-1.50194	0.133113	0.373462
ppm1k	333.36	1.67464	0.411249	4.07209	4.6594e-05	0.00095665
si:ch73-190m4.1	39.9796	-0.55384	0.723619	-0.765375	0.444048	0.695731
herc3	67.0305	0.654902	0.529233	1.23745	0.215918	0.483552
fam13a	467.362	1.07806	0.359604	2.9979	0.00271848	0.025453
zgc:154142	48.13	-0.896772	0.594745	-1.50782	0.131599	0.370686
si:dkeyp-123h10.2	21.6009	-1.28888	0.855138	-1.50722	0.131755	NA
otx1a	13.6851	0.170072	0.987137	0.172288	0.863211	NA
mdh1aa	1255.3	0.776233	0.333559	2.32712	0.0199587	0.109864
ugp2a	39.4472	2.45644	0.689972	3.5602	0.000370568	0.00529094
spast	71.2037	1.06445	0.609901	1.74528	0.0809357	0.27871
dpy30	76.1276	-0.121574	0.501865	-0.242244	0.808591	0.916591
psen2	88.4995	0.947504	0.4846	1.95523	0.0505561	0.207082
srd5a2a	31.1997	1.57497	0.824737	1.90966	0.0561764	0.22142
LOC108190350	25.6679	-0.284714	0.75828	-0.375473	0.707309	NA
jag1a	73.5677	-0.0519012	0.504125	-0.102953	0.918	0.966731
btbd3a	79.2912	0.322808	0.536232	0.601993	0.547179	0.766688
esf1	54.5771	0.743378	0.564616	1.31661	0.18797	0.449795
ndufaf5	26.5299	0.136076	0.856224	0.158926	0.873727	NA
kif16ba	32.1427	0.393522	0.680697	0.578116	0.563186	0.776301
mast1a	45.103	0.190787	0.590325	0.32319	0.746551	0.883631
atg4da	42.5702	0.364392	0.629564	0.578801	0.562723	0.776301
actr2a	366.983	1.3591	0.361513	3.75949	0.000170263	0.00279244
spred2a	18.1952	-0.708473	0.931102	-0.760898	0.446718	NA
meis1a	21.6628	-1.19933	0.813184	-1.47486	0.140251	NA
etaa1	29.0079	1.06533	0.757719	1.40597	0.159733	NA
ppp3r1b	170.345	1.34698	0.452909	2.97407	0.00293882	0.0270524
cnrip1a	18.8241	1.0531	0.850771	1.23782	0.215783	NA
fbxo48	103.723	1.05534	0.460941	2.28954	0.0220479	0.117521
si:ch1073-147h9.1	44.9821	-0.128703	0.612723	-0.210051	0.833628	0.928419
prokr1a	18.1281	-0.303677	0.899193	-0.337722	0.735573	NA
snrpb2	43.3133	-0.56803	0.610151	-0.930967	0.351871	0.618901
rnaseh2a	43.6109	-0.366051	0.643417	-0.568916	0.569413	0.780735
prdx2	1510.63	1.22316	0.327921	3.73004	0.000191451	0.00306067
junba	29.9354	1.84121	0.922803	1.99523	0.0460178	NA
si:ch211-145g9.7	3.33842	0.0482275	2.13765	0.0225609	0.982001	NA
dand5	8.73197	-1.06195	1.26061	-0.842408	0.399559	NA
LOC103909283	8.79326	-1.36271	1.48032	-0.92055	0.357285	NA
LOC110437879	21.3023	-0.28241	0.82724	-0.341388	0.732811	NA
LOC103909284	188.385	-0.219673	0.416684	-0.527192	0.598061	0.799147
rad23aa	31.0076	0.934017	0.723721	1.29058	0.196851	0.461763
rnf11a	39.8748	0.375137	0.624771	0.600439	0.548214	0.767019
asna1	83.0564	1.15098	0.487391	2.36152	0.0182001	0.10316
best2	18.4282	-0.115997	0.873755	-0.132756	0.894386	NA
rab3da	30.9587	1.443	0.775379	1.86102	0.0627412	0.23887
pld6	4.52713	-1.32196	1.73482	-0.762018	0.446049	NA
cnn1a	3.65924	-0.469526	1.77419	-0.264642	0.791285	NA
si:dkey-121b10.7	6.63125	0.580137	1.35311	0.428742	0.668111	NA
LOC108185957	25.4771	-1.67283	0.757545	-2.20823	0.0272284	NA
si:ch211-217k17.9	39.314	-1.1037	0.659653	-1.67315	0.0942971	0.305563
zgc:194101	0.964397	1.40625	3.54544	0.396635	0.691637	NA
si:ch211-217k17.12	1.81303	-0.535197	2.65285	-0.201744	0.840117	NA
si:ch211-217k17.11	10.4821	0.213515	1.15277	0.185219	0.853057	NA
si:ch211-217k17.10	5.5376	0.0863762	1.50693	0.0573193	0.954291	NA
si:ch211-217k17.7	175.829	0.707108	0.407036	1.73721	0.0823495	0.281597
glb1	59.3324	-0.142353	0.584861	-0.243396	0.807699	0.916312
cldnd1b	18.178	0.798384	0.92091	0.866951	0.385969	NA
acy3.2	50.9463	0.677953	0.585114	1.15867	0.246592	0.520732
LOC108190353	11.0421	-0.357295	1.11504	-0.320433	0.74864	NA
acy3.1	42.7833	-0.390162	0.657958	-0.592988	0.553189	0.769935
tacr3l	6.8742	0.169453	1.4443	0.117326	0.906602	NA
abca1a	512.141	0.462168	0.382784	1.20738	0.227284	0.497525
trnaa-ugc	83.1302	-0.572469	0.496326	-1.15341	0.24874	0.521346
slc44a1a	34.8707	-0.144792	0.718271	-0.201584	0.840242	0.930849
aptx	22.858	-0.418235	0.904418	-0.462436	0.643769	NA
osbp	146.826	-0.146232	0.456701	-0.320192	0.748823	0.884751
LOC558721	7.06446	0.294694	1.34103	0.219752	0.826064	NA
LOC108179086	0	NA	NA	NA	NA	NA
LOC100535525	5.03567	-1.8637	1.62048	-1.15009	0.250108	NA
wu:fc75a09	27.9403	1.39285	0.742478	1.87595	0.0606625	NA
patl1	153.97	1.18891	0.47636	2.49582	0.0125668	0.0791811
smarca5	93.5673	0.12869	0.561847	0.229048	0.818832	0.921464
inpp4b	107.969	0.387229	0.492788	0.785792	0.431989	0.686126
il15	28.945	-1.75029	0.810541	-2.15941	0.0308186	NA
znf330	54.6003	-0.0761884	0.663141	-0.11489	0.908532	0.962346
rnf150	15.0201	-0.728739	0.977859	-0.745239	0.456127	NA
tbc1d9	69.359	0.296363	0.509841	0.581285	0.561048	0.7751
ucp1	32.1291	-0.926904	0.799604	-1.1592	0.246373	0.520732
elmod2	51.0166	-0.264652	0.582274	-0.454514	0.649459	0.828589
LOC108190370	9.18438	-0.282067	1.17789	-0.239468	0.810742	NA
LOC110439888	7.21811	1.22593	1.42856	0.858156	0.390806	NA
zgc:66455	15.7387	0.147679	0.91441	0.161502	0.871698	NA
b3gnt2a	22.6926	-0.951826	0.784967	-1.21257	0.225295	NA
commd1	40.6964	1.42838	0.707715	2.0183	0.0435599	0.1879
LOC110439714	4.15198	-1.31415	1.75149	-0.750307	0.45307	NA
LOC110439958	7.42267	-1.37613	1.3067	-1.05313	0.292282	NA
LOC103908636	54.372	-0.135291	0.595345	-0.227248	0.820231	0.921787
usp34	182.379	-0.212481	0.43723	-0.48597	0.626988	0.81691
xpo1a	437.246	1.50181	0.358361	4.19077	2.78004e-05	0.000608772
fam161a	23.5729	-0.367585	0.77169	-0.476338	0.633834	NA
cct4	1655.52	1.82608	0.310716	5.87701	4.17737e-09	3.63916e-07
pus10	30.6415	0.753935	0.704132	1.07073	0.284291	0.55883
akt3b	43.1637	0.290929	0.600197	0.484722	0.627874	0.817225
LOC100536887	10.6295	-0.257322	1.12464	-0.228803	0.819022	NA
crfb17	18.3749	-0.396157	0.88273	-0.448786	0.653586	NA
ltv1	73.5347	0.418848	0.573497	0.73034	0.465182	0.709916
capn9	29.6719	-0.786601	0.715356	-1.09959	0.271509	NA
LOC101883618	8.025	0.822526	1.26628	0.64956	0.515977	NA
taf5l	18.2474	0.258881	0.892434	0.290084	0.771752	NA
nup133	78.2463	0.354153	0.489735	0.723152	0.469586	0.712509
acta1a	21.9045	1.19365	1.03639	1.15175	0.249425	NA
ccsapa	17.91	-0.856698	0.885812	-0.967133	0.333478	NA
si:ch211-133l11.10	10.6419	-1.02799	1.14178	-0.900334	0.367943	NA
dla	137.957	-0.86254	0.431285	-1.99993	0.0455075	0.193455
triobpa	204.799	1.42221	0.412934	3.44417	0.000572825	0.00754271
smdt1b	102.256	1.41471	0.467064	3.02895	0.00245406	0.0233038
dcaf15	26.6483	0.680854	0.823706	0.826574	0.408478	NA
rfx1b	91.3375	-0.282371	0.496538	-0.568679	0.569574	0.780834
rln3b	11.1996	-0.348286	1.19691	-0.290986	0.771062	NA
LOC100005536	84.4058	-0.0576789	0.520899	-0.110729	0.911831	0.963901
LOC100008366	31.2871	-0.270432	0.744095	-0.363438	0.716278	0.866859
nthl1	17.4949	-0.849309	0.995504	-0.853145	0.393579	NA
tsc2	93.2994	-0.00934925	0.530488	-0.0176239	0.985939	0.994568
pkd1a	168.354	-0.0998685	0.395346	-0.25261	0.800569	0.911578
LOC110439889	15.7818	-1.83197	0.956497	-1.9153	0.0554548	NA
wu:fj19g03	22.1871	-3.09584	0.917163	-3.37545	0.000736947	NA
si:ch211-202h22.10	3.49256	0.253507	1.8506	0.136986	0.891042	NA
tekt4	13.8247	-0.785024	0.988507	-0.794152	0.427107	NA
si:ch211-202h22.9	3.69763	-1.27496	1.85521	-0.68723	0.491938	NA
si:ch211-202h22.8	2.75104	-1.10262	2.07131	-0.532331	0.594497	NA
si:ch211-202h22.7	13.2634	1.50533	1.04123	1.44572	0.148255	NA
gprc5bb	7.4948	1.34343	1.30382	1.03038	0.30283	NA
knop1	42.7607	0.0137051	0.613795	0.0223284	0.982186	0.993496
exosc1	254.364	2.24514	0.396038	5.66898	1.43647e-08	1.09995e-06
pgam1b	123.953	0.766577	0.468973	1.63459	0.102136	0.320093
cdc25d	12.6649	-0.383254	1.00761	-0.380358	0.70368	NA
pi4k2a	39.9995	1.50525	0.664554	2.26505	0.0235096	0.122937
si:ch211-197k17.3	10.1248	-0.309064	1.16832	-0.264538	0.791366	NA
zgc:136791	28.1619	0.738775	0.810941	0.911009	0.36229	NA
LOC559196	23.8841	-0.86941	0.913354	-0.951887	0.341154	NA
LOC110439890	0	NA	NA	NA	NA	NA
si:ch211-196h16.5	9.58742	0.484135	1.1976	0.404255	0.686025	NA
zfyve27	57.3512	-0.0115611	0.559844	-0.0206506	0.983524	0.994192
golga7ba	32.1772	-0.789153	0.701324	-1.12523	0.26049	0.534588
crtac1a	123.846	0.683373	0.434851	1.57151	0.116064	0.345718
r3hcc1l	28.8274	0.122216	0.716066	0.170676	0.864478	NA
khsrp	163.393	0.881557	0.408719	2.15688	0.0310152	0.149805
slc25a23a	50.991	0.185367	0.593048	0.312567	0.75461	0.888098
si:ch211-196h16.12	6.12162	0.192274	1.64803	0.116669	0.907122	NA
zgc:136864	87.3324	1.16104	0.502279	2.31155	0.0208025	0.113111
vps54	42.2854	-0.956019	0.615026	-1.55444	0.12008	0.351578
peli1a	28.5971	-0.986297	0.723986	-1.36231	0.173099	NA
lgalsla	22.3196	0.488407	0.784939	0.622223	0.533795	NA
aftpha	83.9092	0.233072	0.532599	0.437613	0.661667	0.837263
sertad2a	6.35732	-0.936452	1.75733	-0.532884	0.594114	NA
rab1aa	21.2312	0.908184	0.853333	1.06428	0.287202	NA
mb	25.1615	0.150484	0.932782	0.161329	0.871835	NA
pane1	31.3429	-0.374189	0.707803	-0.528662	0.59704	0.798686
zgc:158803	98.7567	-0.119603	0.457213	-0.261591	0.793637	0.908089
mri1	19.1352	-0.142905	0.859936	-0.166181	0.868015	NA
cc2d1a	56.736	-0.941683	0.623558	-1.51018	0.130998	0.369865
si:ch211-286b5.2	20.5001	-1.9246	0.975784	-1.97236	0.0485681	NA
nanos3	6.38584	0.000285235	1.44198	0.000197808	0.999842	NA
si:ch211-286b5.4	12.8493	-1.11634	1.00211	-1.11399	0.265285	NA
si:ch211-286b5.5	45.6087	-0.0638347	0.600879	-0.106236	0.915395	0.965542
si:ch211-286b5.6	11.4017	-1.34787	1.10138	-1.2238	0.221027	NA
zgc:172106	50.1465	1.02769	0.753864	1.36324	0.172808	0.428629
si:ch211-286b5.8	18.9773	0.690696	0.902377	0.765418	0.444023	NA
LOC101883549	14.7623	-0.459579	0.948264	-0.484653	0.627923	NA
si:ch211-286b5.9	18.0904	-1.38976	0.994869	-1.39693	0.162435	NA
LOC101884507	5.75237	1.06248	1.48974	0.713195	0.475725	NA
LOC110439892	5.88716	-1.0359	1.57294	-0.658579	0.510166	NA
LOC103909416	15.5209	-2.35091	1.00105	-2.34844	0.0188523	NA
LOC103909373	2.23425	1.66412	2.3841	0.698005	0.485174	NA
LOC110439959	5.56209	0.158793	1.49845	0.105971	0.915605	NA
LOC101884568	2.64778	0.00201732	2.04999	0.000984065	0.999215	NA
LOC103909419	5.44918	0.397831	1.74141	0.228453	0.819294	NA
LOC110439893	5.25561	-2.64337	1.7443	-1.51543	0.129662	NA
LOC103909420	3.25869	0.491517	1.94746	0.252389	0.800741	NA
LOC108186185	1.03115	-0.118492	3.40022	-0.0348485	0.972201	NA
LOC108190423	3.03869	-1.83669	2.0092	-0.914141	0.360643	NA
si:dkey-9c18.3	2.65834	-0.549523	2.08365	-0.26373	0.791988	NA
adgre9	28.4595	-1.66728	0.761481	-2.18952	0.0285592	NA
LOC108190435	12.4695	-0.612312	1.06114	-0.577033	0.563917	NA
LOC103909383	11.9361	-2.88872	1.26498	-2.2836	0.0223948	NA
LOC110439891	3.78798	0.461422	1.74903	0.263816	0.791922	NA
LOC110437794	9.56473	-0.644502	1.15221	-0.55936	0.575916	NA
LOC110439894	1.75541	2.48743	3.12199	0.796747	0.425598	NA
adgre15	18.7242	1.13597	0.86388	1.31496	0.188522	NA
LOC101883942	1.71362	-0.665588	2.53281	-0.262787	0.792715	NA
LOC108190441	1.48404	-0.160824	2.90086	-0.0554402	0.955788	NA
LOC103909395	9.86146	-1.08051	1.28222	-0.842681	0.399407	NA
LOC110439895	1.01817	-0.0848368	3.69743	-0.0229448	0.981694	NA
LOC103909390	6.99817	1.74012	1.39911	1.24373	0.213599	NA
LOC110439896	4.82438	-3.17622	1.91732	-1.65659	0.0976016	NA
LOC100536910	31.8253	-0.331832	0.809592	-0.409876	0.681897	0.847861
LOC103909389	5.48375	-1.44463	1.68868	-0.855479	0.392286	NA
LOC103909388	3.84846	0.527677	1.78042	0.296378	0.766941	NA
LOC110439897	5.25084	-0.917802	1.51887	-0.604265	0.545667	NA
adgre10	29.9865	-0.930802	0.840867	-1.10696	0.268313	NA
dnajb1b	46.6533	-0.393592	0.649724	-0.605784	0.544658	0.765745
tecrb	100.155	0.48386	0.490686	0.986089	0.324089	0.597492
LOC101884156	7.68876	-1.72539	1.31679	-1.3103	0.190095	NA
ndufb7	249.726	0.61143	0.371755	1.64471	0.100029	0.315713
zgc:136908	41.087	-0.392056	0.677804	-0.578421	0.56298	0.776301
samd1b	31.5304	-0.548395	0.715195	-0.766777	0.443214	0.694886
prkacab	117.122	1.01821	0.457169	2.22721	0.0259331	0.13177
asf1bb	50.2912	0.612306	0.583227	1.04986	0.293783	0.569838
si:ch73-343l4.8	14.8877	0.489075	1.00125	0.488465	0.62522	NA
LOC103909412	2.33026	-1.91998	2.47758	-0.774942	0.438374	NA
LOC100537240	4.52665	0.17766	1.61321	0.110128	0.912308	NA
LOC100537194	2.33268	-1.11475	2.39379	-0.465684	0.641442	NA
LOC100537143	4.33395	-1.40343	1.82632	-0.76845	0.44222	NA
si:ch73-343l4.2	12.0233	-0.83453	1.07716	-0.774749	0.438488	NA
c3a.4	10103.3	1.73907	0.337409	5.15419	2.54735e-07	1.21525e-05
c3a.6	43.8822	0.0377728	0.608361	0.0620895	0.950492	0.980062
LOC100331492	705.848	1.68434	0.389461	4.3248	1.52669e-05	0.000370038
c3a.1	76.342	-0.041403	0.520906	-0.0794825	0.936649	0.974435
crb3b	26.4018	-0.228675	0.76432	-0.299188	0.764797	NA
si:dkey-76b14.2	47.382	-0.232351	0.687722	-0.337855	0.735472	0.87769
zgc:65894	24.4762	0.575204	0.825457	0.69683	0.485909	NA
c3a.2	60.4648	0.363198	0.54242	0.669589	0.50312	0.737439
c3a.3	77.6951	-1.29735	0.526277	-2.46514	0.0136961	0.084438
gcgrb	36.6345	-0.599677	0.728507	-0.823158	0.410418	0.668139
mir722	0.249264	1.31025	4.98147	0.263025	0.792531	NA
LOC110439963	14.7302	1.29747	0.97855	1.32591	0.18487	NA
slc25a10	150.848	2.13745	0.497102	4.29982	1.70938e-05	0.000409367
LOC100334365	4.31433	0.43362	1.70178	0.254804	0.798874	NA
LOC100334305	9.34134	-0.234715	1.22119	-0.192202	0.847584	NA
zgc:171452	12.4978	0.680592	1.11384	0.61103	0.54118	NA
LOC100334176	20.9981	-0.33321	0.893046	-0.373116	0.709062	NA
LOC100333957	21.3257	-0.322384	0.847036	-0.380603	0.703498	NA
LOC101886664	7.75023	-0.753105	1.36921	-0.55003	0.582299	NA
LOC571092	35.6006	-1.01563	0.815564	-1.24531	0.213017	0.481049
LOC100538177	8.36925	-1.42442	1.23387	-1.15443	0.248322	NA
wu:fa03e10	17.684	-1.54192	1.03073	-1.49594	0.134669	NA
LOC100148249	4.76627	-0.034148	1.58869	-0.0214945	0.982851	NA
LOC101886975	26.8949	-0.960138	0.740811	-1.29606	0.194954	NA
zmp:0000000906	14.4314	-0.289169	0.953408	-0.3033	0.761661	NA
LOC100148752	21.6793	-0.408819	0.830787	-0.492087	0.622658	NA
LOC100151165	10.2083	-1.33058	1.22603	-1.08528	0.277797	NA
LOC100148237	0	NA	NA	NA	NA	NA
LOC103910127	0	NA	NA	NA	NA	NA
LOC110439898	0	NA	NA	NA	NA	NA
LOC100149931	1.83899	-0.561589	2.9025	-0.193485	0.846579	NA
LOC100149227	0.498528	2.33604	4.88376	0.478329	0.632416	NA
LOC110439968	0.272799	-1.70019	4.9932	-0.340502	0.733479	NA
LOC100535040	0	NA	NA	NA	NA	NA
LOC110439970	0	NA	NA	NA	NA	NA
LOC110439974	0	NA	NA	NA	NA	NA
LOC101887163	1.27371	-0.84353	3.12537	-0.269898	0.787239	NA
si:ch211-1f22.3	10.1126	-1.59506	1.24004	-1.2863	0.19834	NA
LOC100151328	18.6251	-0.297031	1.11665	-0.266001	0.790238	NA
LOC110439975	13.6537	-2.44174	1.08675	-2.24682	0.0246512	NA
LOC100149932	3.12233	-0.122657	2.17385	-0.056424	0.955004	NA
LOC100149229	6.05241	-0.657123	1.45337	-0.452138	0.65117	NA
LOC110439899	4.06071	-2.43125	1.91622	-1.26877	0.204522	NA
LOC103909437	1.7674	-1.5336	2.56558	-0.597759	0.550001	NA
LOC110439980	23.5075	-2.59919	0.828756	-3.13625	0.00171124	NA
LOC100150177	16.7769	-1.33184	0.981478	-1.35698	0.174788	NA
LOC100148735	5.71527	-0.0512505	1.4805	-0.0346171	0.972385	NA
LOC108186460	4.70337	-0.398824	1.57326	-0.253503	0.79988	NA
LOC100150424	10.1588	-1.08443	1.1406	-0.95075	0.341731	NA
LOC100006208	4.34076	-1.12276	1.70785	-0.657413	0.510916	NA
si:ch211-1f22.1	2.72124	0.0898649	2.07375	0.0433344	0.965435	NA
si:ch211-1f22.2	7.80136	2.65542	1.51399	1.75392	0.0794438	NA
LOC100006104	8.65264	-1.12861	1.46678	-0.769449	0.441627	NA
LOC100150661	8.62309	1.57457	1.46083	1.07786	0.281097	NA
LOC108190564	2.07051	4.39974	2.79501	1.57414	0.115455	NA
LOC110439903	2.75775	-0.469936	2.0141	-0.233323	0.81551	NA
si:ch211-1f22.12	5.88437	-0.24736	1.41289	-0.175074	0.861022	NA
LOC103909460	8.17612	-4.02718	1.59161	-2.53026	0.0113978	NA
LOC110439985	6.24654	-0.31697	1.44572	-0.219247	0.826457	NA
LOC103909443	3.5569	-0.55572	1.88189	-0.295299	0.767765	NA
LOC110439986	5.9218	-1.08941	1.47412	-0.739028	0.45989	NA
LOC110439914	7.68743	0.904092	1.31405	0.688022	0.491439	NA
LOC110439987	1.74537	2.49693	2.88308	0.866063	0.386456	NA
si:ch211-1f22.16	3.49883	-0.224719	1.82413	-0.123192	0.901955	NA
LOC103909442	0	NA	NA	NA	NA	NA
LOC110439988	0.545597	-2.70698	4.88996	-0.553578	0.579867	NA
LOC108190565	0.412093	2.08639	4.90222	0.4256	0.670399	NA
LOC103909440	0.249264	1.31025	4.98147	0.263025	0.792531	NA
LOC793862	1.86252	-1.47806	2.91651	-0.506791	0.612302	NA
LOC110439919	0	NA	NA	NA	NA	NA
LOC793648	0	NA	NA	NA	NA	NA
rac1l	0.272799	-1.70019	4.9932	-0.340502	0.733479	NA
LOC103909439	1.69009	0.215922	2.71796	0.0794425	0.936681	NA
LOC101882982	0.532621	-2.67531	4.83073	-0.553811	0.579708	NA
LOC108190563	0	NA	NA	NA	NA	NA
LOC108186582	0.704574	2.84217	4.28128	0.663861	0.50678	NA
LOC100149247	5.01845	5.67349	2.16637	2.6189	0.00882143	NA
si:dkey-27j5.8	0.934156	1.29755	3.58278	0.362164	0.71723	NA
LOC110439928	0	NA	NA	NA	NA	NA
mycbpap	21.282	-0.262462	0.83021	-0.316139	0.751897	NA
si:dkey-27j5.5	2.42061	1.00289	2.17927	0.460194	0.645377	NA
epn3b	31.3091	-0.971686	0.697249	-1.3936	0.163439	0.417079
b3gntl1	15.0589	-0.976438	1.02754	-0.95027	0.341975	NA
si:dkey-27j5.3	7.44	-0.0293829	1.28882	-0.0227982	0.981811	NA
LOC108190693	1.25688	1.90164	3.49745	0.54372	0.586634	NA
LOC100006649	11.9018	0.848979	1.03715	0.81857	0.413032	NA
LOC100147925	1.84236	1.34206	2.64323	0.507735	0.611639	NA
LOC103909461	12.1472	-1.87932	1.34769	-1.39447	0.163176	NA
zmp:0000000971	19.3563	-0.99117	1.09916	-0.901752	0.367188	NA
LOC100006752	6.76227	-1.52109	1.38755	-1.09624	0.272972	NA
zgc:171470	1.15988	3.56277	3.4818	1.02325	0.306188	NA
LOC103908692	4.19428	-0.436339	1.67087	-0.261145	0.793981	NA
tspan34	16.7223	-1.33598	0.961465	-1.38953	0.164672	NA
LOC101883531	9.62241	1.38168	1.17347	1.17744	0.239021	NA
LOC110439716	5.85268	5.89419	2.14101	2.753	0.00590516	NA
LOC110439989	4.95322	1.41228	1.82564	0.773578	0.43918	NA
LOC110439930	9.65736	-0.297803	1.23052	-0.242014	0.80877	NA
LOC100536927	7.05958	-0.84885	1.31248	-0.646751	0.517793	NA
LOC103909463	13.2091	-0.908934	1.03341	-0.87955	0.379103	NA
LOC100333168	14.0314	-0.575472	1.08632	-0.529746	0.596288	NA
LOC100333244	13.1164	0.675131	1.00177	0.673939	0.50035	NA
zmp:0000001289	16.9326	-1.64973	0.909879	-1.81313	0.0698124	NA
LOC101883054	1.63873	2.343	2.8942	0.809551	0.418198	NA
LOC103909469	4.79553	-1.33319	1.59926	-0.833626	0.404492	NA
LOC108190572	0.272799	-1.70019	4.9932	-0.340502	0.733479	NA
LOC101883960	3.8076	-1.67539	1.80591	-0.927729	0.353548	NA
sc:d0284	11.3875	0.69739	1.21901	0.572096	0.567257	NA
LOC110439990	8.74405	1.63811	1.2336	1.32791	0.184208	NA
LOC101885706	7.90006	1.17471	1.60803	0.730527	0.465068	NA
LOC110439991	2.77314	0.0448278	2.23308	0.0200744	0.983984	NA
LOC101885769	10.9648	0.363447	1.08196	0.335914	0.736935	NA
LOC110439933	7.39822	-0.664182	1.29452	-0.513072	0.607901	NA
LOC110439727	4.44934	0.841219	1.63607	0.514172	0.607132	NA
LOC101883506	13.9726	-2.34277	1.03254	-2.26893	0.0232724	NA
LOC101882159	3.66353	-0.414928	1.8377	-0.225786	0.821368	NA
LOC101882213	10.4927	1.06714	1.27303	0.838269	0.40188	NA
LOC110439992	6.43086	-1.76113	1.61478	-1.09064	0.275433	NA
LOC108179133	3.96947	-2.14826	1.94641	-1.1037	0.269723	NA
si:dkey-1c7.3	15.96	-1.17989	0.944882	-1.24871	0.21177	NA
LOC101882350	11.6228	1.10653	1.10285	1.00334	0.315699	NA
LOC101883825	1.85292	0.464392	2.64304	0.175704	0.860527	NA
LOC110439728	0	NA	NA	NA	NA	NA
LOC101887025	41.3422	-1.36032	0.717115	-1.89693	0.057837	0.225618
LOC103909484	9.87459	-0.589293	1.2183	-0.483702	0.628597	NA
LOC101883999	33.8375	1.2535	0.823438	1.52228	0.12794	0.365598
LOC100537163	57.7666	0.821344	0.574359	1.43002	0.152711	0.400938
si:ch211-114l13.10	50.2904	-0.108722	0.570602	-0.190539	0.848887	0.93601
si:ch211-114l13.12	102.827	2.11384	0.505983	4.17769	2.94491e-05	0.000639056
si:ch211-114l13.9	4.67357	0.277253	1.61831	0.171322	0.86397	NA
nxnl1	4.43201	-1.3409	1.81434	-0.739054	0.459874	NA
si:ch211-114l13.7	39.9836	0.832791	0.659149	1.26343	0.206433	0.473038
trim35-1	19.9646	-0.875446	0.863102	-1.0143	0.310439	NA
caspb	27.8835	-0.299792	0.717013	-0.418112	0.675865	NA
si:ch211-114l13.4	5.46557	-0.802915	1.48544	-0.540523	0.588837	NA
si:ch211-114l13.13	9.176	-2.23822	1.39024	-1.60996	0.107407	NA
si:ch211-114l13.1	2.93883	2.16641	2.14947	1.00788	0.313511	NA
caspbl	5.14721	0.803227	1.56184	0.514284	0.607053	NA
si:ch211-15j1.5	5.10828	0.826453	1.56355	0.528575	0.597101	NA
si:ch211-15j1.4	1.93935	0.561038	2.56705	0.218553	0.826998	NA
LOC103908614	3.25294	0.569458	1.93385	0.294468	0.7684	NA
LOC108184853	0	NA	NA	NA	NA	NA
si:ch211-15j1.1	1.29097	-0.697689	3.0823	-0.226353	0.820927	NA
si:dkey-222h21.11	0	NA	NA	NA	NA	NA
si:dkey-222h21.12	0	NA	NA	NA	NA	NA
si:dkey-222h21.10	7.96356	0.543548	1.31043	0.414786	0.678299	NA
si:dkey-222h21.9	2.84183	3.25521	2.42894	1.34018	0.180188	NA
LOC108186899	0	NA	NA	NA	NA	NA
ggt1l2.2	0	NA	NA	NA	NA	NA
si:dkey-222h21.8	0.259822	-1.66474	4.9957	-0.333234	0.738958	NA
si:dkey-222h21.7	3.74853	0.897155	2.06068	0.435369	0.663295	NA
si:dkey-222h21.6	5.59897	-1.21568	1.82311	-0.666819	0.504888	NA
LOC110439936	1.25688	1.90164	3.49745	0.54372	0.586634	NA
si:dkey-222h21.5	4.2279	0.389702	1.73329	0.224834	0.822108	NA
si:dkey-222h21.4	0.545597	-2.70698	4.88996	-0.553578	0.579867	NA
si:dkey-222h21.3	1.01147	-1.86224	3.47822	-0.535401	0.592373	NA
LOC110439993	0.45531	2.21563	4.89227	0.452883	0.650633	NA
ggt1l2.1	0.272799	-1.70019	4.9932	-0.340502	0.733479	NA
si:dkey-222h21.2	1.20695	0.289554	3.15841	0.091677	0.926955	NA
si:dkey-222h21.1	1.00761	1.48575	3.79253	0.391758	0.695237	NA
si:ch73-236c18.1	0	NA	NA	NA	NA	NA
LOC110439994	0	NA	NA	NA	NA	NA
LOC103909498	0	NA	NA	NA	NA	NA
si:ch73-236c18.2	1.01817	-0.0848368	3.69743	-0.0229448	0.981694	NA
si:ch73-59p9.2	1.22664	1.81506	3.24988	0.558502	0.576502	NA
si:ch73-236c18.3	0	NA	NA	NA	NA	NA
zgc:194906	3.90609	-0.629255	1.73641	-0.362388	0.717062	NA
si:ch73-236c18.5	15.3367	-0.576501	1.02259	-0.563764	0.572915	NA
LOC100334101	12.5318	0.431482	1.09961	0.392395	0.694767	NA
si:ch73-236c18.7	18.7997	-1.9144	1.06887	-1.79105	0.0732855	NA
si:ch211-233g6.2	10.2366	-0.0927703	1.18052	-0.0785844	0.937363	NA
LOC793232	18.8374	-0.804088	0.846935	-0.94941	0.342412	NA
zgc:172091	7.75936	-2.66012	1.50035	-1.773	0.0762289	NA
slc27a1b	22.7661	-2.7886	0.903412	-3.08674	0.00202364	NA
adgre5b.3	27.6132	-1.81155	0.807744	-2.24273	0.0249142	NA
LOC110439689	1.26744	0.50277	3.37912	0.148787	0.881722	NA
adgre5b.2	30.8242	-0.301648	0.697803	-0.432283	0.665536	0.839761
LOC572225	21.764	1.29205	0.883551	1.46233	0.14365	NA
si:ch73-221f6.1	12.8172	0.0948175	1.0718	0.0884657	0.929507	NA
zgc:174928	23.1815	1.4926	0.887236	1.6823	0.09251	NA
LOC108190743	18.7769	-0.535686	0.871496	-0.614674	0.53877	NA
zgc:174890	18.8882	-1.12241	0.881956	-1.27264	0.203147	NA
LOC103909533	16.8361	-0.957914	0.908646	-1.05422	0.291782	NA
LOC100536657	108.8	1.33598	0.506936	2.63541	0.00840369	0.0592546
LOC110439690	3.82541	-0.788033	1.76618	-0.44618	0.655467	NA
LOC108190731	30.8084	0.292118	0.712471	0.410007	0.681801	0.847861
adgrl1.1	7.25936	-0.494939	1.30656	-0.37881	0.704829	NA
si:ch211-236p5.3	17.16	1.48983	0.907799	1.64114	0.100768	NA
LOC101884874	10.3039	0.952758	1.18315	0.805276	0.420661	NA
LOC101884937	12.6927	-0.486515	1.02691	-0.473764	0.635668	NA
LOC101884341	9.43078	0.779366	1.15502	0.674761	0.499827	NA
LOC101884985	15.392	0.0308067	1.1032	0.0279249	0.977722	NA
LOC103909543	10.2376	-0.468163	1.2049	-0.388548	0.69761	NA
LOC108190761	10.5647	0.535263	1.20188	0.445354	0.656064	NA
tmed1b	56.1564	0.720876	0.561002	1.28498	0.198799	0.464341
dnm2b	49.0756	-0.323926	0.697302	-0.464542	0.642259	0.824797
LOC566119	4.59145	1.25512	1.95701	0.641346	0.521298	NA
LOC100334800	7.34675	-0.19356	1.42589	-0.135746	0.892022	NA
zgc:171687	9.37223	1.76495	1.19281	1.47966	0.138964	NA
zmp:0000001172	6.0486	-2.03546	1.54208	-1.31995	0.186853	NA
LOC108179043	5.25234	-0.0181944	1.51641	-0.0119983	0.990427	NA
LOC101886340	5.51978	-0.431806	1.51866	-0.284334	0.776155	NA
LOC101886403	1.73716	-1.64824	2.71239	-0.60767	0.543406	NA
sh2d3a	14.0333	-0.666197	0.998457	-0.667226	0.504628	NA
eri2	14.7902	-0.270857	0.991788	-0.2731	0.784776	NA
thumpd1	47.8705	0.574573	0.585374	0.981548	0.326322	0.599209
LOC101882962	0.977373	1.37806	3.52853	0.390546	0.696132	NA
LOC110439700	0	NA	NA	NA	NA	NA
LOC110439995	9.05753	1.2536	1.36815	0.916275	0.359523	NA
cdc37	53.1949	-0.366271	0.571504	-0.64089	0.521594	0.7493
zgc:153247	21.2433	1.06952	0.846085	1.26408	0.2062	NA
LOC101884216	12.2511	4.458	1.4166	3.14697	0.00164971	NA
zgc:76872	46.0198	1.10163	0.62276	1.76895	0.0769025	0.270328
pin1	132.305	0.885405	0.432045	2.04933	0.0404294	0.179816
si:zfos-2330d3.1	1349.33	1.97865	0.316593	6.24982	4.10914e-10	5.42858e-08
LOC100007488	14.2681	2.51169	1.10511	2.27279	0.023039	NA
si:zfos-2330d3.3	5.64717	0.164993	1.51558	0.108864	0.91331	NA
zgc:173915	4.60011	0.22779	1.58987	0.143276	0.886072	NA
mfap4	12.228	0.783307	1.08663	0.720861	0.470995	NA
wu:fj11g02	47.6507	1.28777	0.586745	2.19476	0.0281805	0.139246
LOC108179162	1133.3	2.29184	0.318486	7.19605	6.19806e-13	2.14422e-10
si:zfos-2330d3.6	870.019	1.22399	0.332744	3.67847	0.000234637	0.00364917
LOC555374	832.617	1.66431	0.327909	5.07551	3.86456e-07	1.69018e-05
si:zfos-2330d3.8	18820.6	2.12234	0.307729	6.89679	5.31925e-12	1.33225e-09
si:ch1073-110a20.2	5297.2	1.995	0.313156	6.37062	1.88271e-10	2.86505e-08
si:ch1073-110a20.3	4065.22	1.6576	0.328045	5.05295	4.35038e-07	1.84806e-05
si:ch1073-110a20.1	10842.4	1.85479	0.312745	5.93066	3.01717e-09	2.87833e-07
LOC108187081	40.971	1.39827	0.765615	1.82633	0.0678001	0.250182
LOC556363	253.647	2.03158	0.382393	5.31281	1.07946e-07	5.92567e-06
soul5l	16.1758	-0.154371	0.894539	-0.17257	0.862989	NA
LOC103909566	6.18415	1.52673	1.44587	1.05593	0.291002	NA
wu:fk65c09	4.84303	-1.24647	1.75939	-0.708466	0.478656	NA
LOC100007608	30.6628	0.149208	0.731706	0.203918	0.838417	0.929943
lpar2b	34.086	0.868624	0.686113	1.26601	0.20551	0.472618
akap8l	53.9695	0.344484	0.588905	0.584957	0.558577	0.773457
mvb12a	85.1147	1.36118	0.514535	2.64545	0.00815821	0.0581688
olfm2b	15.4356	0.50578	1.00542	0.503055	0.614925	NA
col5a3b	58.5903	-0.428969	0.571349	-0.7508	0.452773	0.701087
rdh8b	15.6808	1.18159	0.933403	1.2659	0.20555	NA
txndc11	67.5959	0.885183	0.596208	1.48469	0.137627	0.379702
parn	90.9918	1.03419	0.552136	1.87306	0.0610595	0.234298
LOC108190785	17.1513	-0.00168669	0.895048	-0.00188447	0.998496	NA
LOC100535454	7.47017	-1.32066	1.34335	-0.983109	0.325554	NA
cyp3a65	20.9619	-1.50864	0.892069	-1.69117	0.0908042	NA
mslnb	48.1406	-0.0544066	0.600994	-0.0905278	0.927868	0.970576
LOC100330916	37.5538	-0.971272	0.65812	-1.47583	0.13999	0.383262
LOC103909584	10.8965	-1.31609	1.18343	-1.1121	0.266097	NA
zgc:77358	0	NA	NA	NA	NA	NA
zmp:0000001082	179.841	2.17577	0.427157	5.0936	3.51326e-07	1.58189e-05
wfikkn1	6.63397	-1.60458	1.47933	-1.08467	0.278067	NA
LOC101884641	7.82085	1.17586	1.30305	0.902397	0.366846	NA
zmp:0000000625	7.49428	1.594	1.34075	1.18889	0.234483	NA
dnm3b	22.8025	0.285279	0.857663	0.332624	0.739418	NA
znfl2b	6.74792	0.62564	1.33975	0.466984	0.640512	NA
zgc:158345	17.6319	-1.17254	0.874632	-1.34061	0.180047	NA
LOC101884938	6.59082	-0.100586	1.41609	-0.0710307	0.943373	NA
LOC101885099	3.79131	0.0088212	1.79453	0.00491561	0.996078	NA
zgc:153913	12.6142	1.74123	1.09665	1.58777	0.112339	NA
cldn1	4.98764	-1.61773	1.75364	-0.922496	0.35627	NA
LOC100536119	70.5744	1.75964	0.582979	3.01837	0.00254142	0.0240196
LOC100331268	16.985	0.348451	0.898437	0.387842	0.698133	NA
angptl1b	7.71709	-0.104671	1.26441	-0.0827828	0.934024	NA
tada1	26.6454	0.6553	0.733284	0.893651	0.371509	NA
fggy	20.0647	0.917722	0.837003	1.09644	0.272887	NA
znfl2a	62.3658	3.21985	0.716306	4.49507	6.95462e-06	0.000193538
igfbp1b	16.8801	-1.11961	0.993594	-1.12683	0.259813	NA
adcy1b	15.7554	-1.28599	0.926121	-1.38858	0.164961	NA
zgc:154086	20.006	1.10408	0.908277	1.21557	0.224148	NA
LOC101885894	3.27354	0.0952388	1.98663	0.0479398	0.961764	NA
zgc:113518	36.7511	1.9164	0.690023	2.7773	0.00548122	0.0432667
znf1014	36.3063	-0.568606	0.743908	-0.76435	0.444659	0.695781
LOC100332787	40.834	0.871776	0.742737	1.17373	0.240502	0.514695
LOC101886047	11.1199	0.141049	1.07069	0.131737	0.895192	NA
zgc:113293	7.73392	-0.513867	1.25517	-0.409401	0.682246	NA
dhx30	33.2784	-0.368025	0.70277	-0.523678	0.600503	0.800415
LOC570723	7.30654	1.07642	1.42648	0.754601	0.450489	NA
LOC101886255	22.8537	-1.61174	0.859192	-1.87588	0.0606719	NA
phlpp1	65.6433	-0.140317	0.536136	-0.261718	0.793539	0.908089
si:ch73-40a17.3	11.6535	0.520184	1.04498	0.497793	0.61863	NA
si:ch73-40a17.4	28.3891	0.0975529	0.794875	0.122727	0.902323	NA
znf1008	9.06382	-0.548263	1.19818	-0.457578	0.647255	NA
LOC101886546	42.1632	-0.98973	0.663464	-1.49176	0.135762	0.377208
zgc:113452	82.8859	0.696412	0.567574	1.227	0.219823	0.488668
LOC794642	17.523	0.332751	0.874088	0.380683	0.703438	NA
zgc:174263	50.0046	-0.23694	0.684371	-0.346216	0.729181	0.874951
LOC110437952	6.13943	0.663496	1.41294	0.469585	0.638652	NA
si:dkey-33c14.3	22.3288	-1.95592	0.827997	-2.36222	0.0181657	NA
LOC101882185	2.58103	0.541964	2.11301	0.256489	0.797573	NA
sharpin	26.8558	0.681486	0.748482	0.910491	0.362564	NA
si:dkey-33c14.6	7.86264	1.96295	1.39086	1.41132	0.158149	NA
si:dkey-33c14.7	9.52008	-0.175813	1.13515	-0.154881	0.876915	NA
wrnip1	27.0701	0.562333	0.725184	0.775435	0.438083	NA
mylk4a	20.4612	-1.27934	0.922596	-1.38668	0.165541	NA
foxc1a	4.87774	0.654854	1.62763	0.402337	0.687436	NA
ftr93	10.9512	-0.274331	1.40816	-0.194815	0.845538	NA
foxf2a	8.98697	0.616139	3.00756	0.204863	0.837679	NA
foxq1a	3.39121	-2.69396	2.00525	-1.34346	0.179124	NA
irf4a	36.6337	-0.0641118	0.674565	-0.0950417	0.924282	0.969525
dusp22b	37.8658	0.562122	0.694432	0.809469	0.418245	0.674316
ripk1l	28.576	0.330556	0.754809	0.437933	0.661435	NA
LOC101885450	7.27904	-0.269384	1.33428	-0.201894	0.839999	NA
si:ch211-241e1.5	26.4418	0.314211	0.747706	0.420233	0.674315	NA
si:ch211-241e1.3	46.1437	-1.12641	0.663038	-1.69886	0.0893454	0.295761
cacna1eb	94.7886	-0.193116	0.459893	-0.419915	0.674548	0.843708
polr2d	86.5293	0.119366	0.476749	0.250375	0.802297	0.912423
LOC100331077	16.8122	-0.198333	1.01484	-0.195432	0.845054	NA
LOC100331149	17.4322	-0.749732	0.872731	-0.859065	0.390305	NA
abcf3	14.5029	0.787795	0.998436	0.789029	0.430095	NA
znf521	67.6922	-0.0901394	0.637966	-0.141292	0.887639	0.952531
ss18	431.378	0.908614	0.385521	2.35684	0.0184309	0.103794
dsg2l	31.8315	-0.55829	0.826257	-0.675686	0.49924	0.734383
si:ch73-140j24.4	50.4762	-0.0190679	0.602656	-0.0316397	0.974759	0.990077
rpe65a	20.3	0.185037	0.882011	0.20979	0.833832	NA
gpaa1	49.4166	-0.115012	0.651228	-0.176608	0.859816	0.940385
si:ch211-188c16.1	17.0368	-0.437587	0.88564	-0.494092	0.621241	NA
c8a	10.5093	-1.08235	1.23672	-0.875174	0.381479	NA
c8b	14.7945	-0.534466	0.936655	-0.570612	0.568263	NA
dab1b	35.3449	-0.919389	0.671856	-1.36843	0.171177	0.426787
prkacbb	90.5359	-0.303994	0.474419	-0.640771	0.521671	0.7493
si:ch1073-339l18.2	0.75835	0.899083	4.23754	0.212171	0.831974	NA
LOC110437908	4.50022	-1.90995	1.97619	-0.966483	0.333803	NA
LOC110437953	28.7235	-0.52702	0.746921	-0.705591	0.480443	NA
LOC100538279	24.9251	0.278977	0.776286	0.359374	0.719315	NA
LOC100535070	2.58767	-3.31552	2.7482	-1.20643	0.22765	NA
exosc4	73.856	-0.508673	0.499327	-1.01872	0.308337	0.583201
bcl10	14.2181	0.00165582	0.99355	0.00166657	0.99867	NA
mcoln3a	28.053	-0.964758	0.768558	-1.25528	0.209376	NA
ssx2ipa	25.4677	0.800046	0.800655	0.99924	0.317679	NA
tubb2	23.7783	0.397485	0.9352	0.425027	0.670817	NA
slc22a23	34.4551	-0.956738	0.671073	-1.42568	0.15396	0.402545
dspa	49.4225	-1.34124	0.653467	-2.0525	0.0401207	0.179239
higd1a	166.958	-0.878491	0.466823	-1.88185	0.0598563	0.230787
ccdc13	28.052	0.0908405	0.887934	0.102306	0.918514	NA
tmie	9.55751	-0.676991	1.14465	-0.591441	0.554225	NA
pth1ra	16.5743	-0.802663	0.931812	-0.8614	0.389018	NA
mir460	0.522062	-0.157677	4.97158	-0.0317157	0.974699	NA
myl13	3.06801	-0.549151	2.18177	-0.2517	0.801273	NA
LOC100335005	20.1039	-0.553263	0.817605	-0.676688	0.498604	NA
LOC108179023	24.6952	1.24916	0.962185	1.29825	0.1942	NA
LOC402879	36.4807	0.0688567	0.740167	0.0930286	0.925881	0.969724
serbp1b	216.259	0.564965	0.411363	1.3734	0.169629	0.424741
aqp1a.1	25.9395	-1.79505	0.797976	-2.2495	0.0244806	NA
aqp1a.2	10.3345	-2.19963	1.17487	-1.87223	0.0611746	NA
thoc1	91.9834	1.34368	0.506183	2.65453	0.00794186	0.0570012
usp14	68.8058	0.514168	0.641971	0.80092	0.423178	0.678958
rock1	181.479	0.981557	0.450492	2.17886	0.0293424	0.143747
eif2b5	92.8931	1.98244	0.593882	3.3381	0.000843529	0.0102537
LOC101882074	2.13627	-0.64959	2.49681	-0.260168	0.794734	NA
si:ch1073-82l19.1	24.3564	-0.394291	0.779136	-0.506062	0.612813	NA
pik3r3a	79.4843	1.06403	0.519117	2.04969	0.0403951	0.17973
ipp	18.1588	0.336825	0.906117	0.371724	0.710099	NA
guk1a	122.209	0.384443	0.449373	0.855509	0.392269	0.652219
zgc:63882	35.7431	0.839096	0.66411	1.26349	0.206413	0.473038
arf1	205.429	0.927422	0.4384	2.11547	0.03439	0.160683
wnt3a	11.1804	-0.717636	1.07454	-0.667851	0.504228	NA
wnt9a	10.4019	0.0327313	1.18501	0.0276211	0.977964	NA
snap47	18.6099	-0.617103	0.944419	-0.653421	0.513485	NA
jmjd4	33.4076	0.391091	0.770274	0.507729	0.611643	0.807907
iba57	40.0755	0.351891	0.619025	0.56846	0.569722	0.780892
LOC101887081	39.4051	-1.09137	0.707407	-1.54277	0.122886	0.356326
cyp8b1	8.39913	-0.615155	1.22514	-0.502111	0.61559	NA
cyp8b2	3.59249	-0.0896525	1.79558	-0.0499295	0.960179	NA
cyp8b3	4.90458	-0.859089	1.58054	-0.543541	0.586757	NA
cx47.1	10.152	-2.65608	1.22049	-2.17625	0.0295365	NA
zgc:92744	187.626	1.13652	0.397582	2.85858	0.0042554	0.0357501
fuz	13.4085	0.859451	0.9957	0.863162	0.388048	NA
gpt2l	73.0183	-1.15143	0.502496	-2.29142	0.0219392	0.117211
c1ql3b	7.16757	-0.748598	1.46735	-0.510171	0.609932	NA
pter	29.203	0.385952	0.763844	0.505276	0.613365	NA
mmp16b	27.0183	-1.72972	0.765043	-2.26095	0.0237623	NA
LOC108179498	4.06742	-1.79958	1.76826	-1.01771	0.308815	NA
egfra	67.0115	-0.0518462	0.524265	-0.0988932	0.921223	0.968174
npc1	140.933	0.821884	0.419121	1.96097	0.0498823	0.205834
mpp7b	14.5928	-0.995085	1.01907	-0.976463	0.328835	NA
mkxb	14.3978	0.100804	0.947575	0.106381	0.91528	NA
LOC110437954	4.76869	0.269841	1.63044	0.165503	0.868548	NA
rab18b	93.5583	1.20046	0.62772	1.91242	0.055823	0.220787
LOC100331480	32.4383	-1.11698	0.71118	-1.5706	0.116275	0.345935
yme1l1b	41.8486	-0.022126	0.663259	-0.0333595	0.973388	0.989353
mib1	100.079	-0.0423601	0.489615	-0.0865173	0.931055	0.972471
mir133a-1	2.42447	-0.315001	2.20221	-0.143038	0.88626	NA
mir1-2	1.32748	-2.18182	3.15365	-0.691841	0.489037	NA
gata6	14.4391	0.237772	0.962366	0.247071	0.804854	NA
LOC110437955	7.793	0.773407	1.3646	0.566767	0.570873	NA
cables1	85.9522	-0.016066	0.496376	-0.0323665	0.97418	0.98974
wacb	42.6505	2.50504	0.658024	3.80692	0.000140709	0.0023859
bambib	19.0983	-0.484327	0.903707	-0.535933	0.592005	NA
adipoqb	10.6299	-1.4579	1.16293	-1.25364	0.209974	NA
tmtopsa	13.2398	-0.235582	0.981972	-0.239908	0.810402	NA
LOC101886376	0.498528	2.33604	4.88376	0.478329	0.632416	NA
tnk2b	71.85	-0.317958	0.500779	-0.634927	0.525476	0.752229
tfr1a	92.5656	-1.0385	0.487407	-2.13067	0.0331161	0.156358
si:ch211-162e15.3	17.168	1.62287	1.09103	1.48748	0.136889	NA
dlg1l	98.1778	-0.880024	0.484498	-1.81636	0.0693147	0.254133
LOC108182396	5.27536	-0.039184	1.52456	-0.0257019	0.979495	NA
ptmab	983.059	0.366935	0.324977	1.12911	0.258851	0.532314
phb2a	124.969	2.01351	0.516668	3.89712	9.73453e-05	0.00176514
pex5lb	20.9924	-0.548601	0.805168	-0.681349	0.495651	NA
gnb4a	74.347	0.300557	0.535568	0.561193	0.574666	0.784375
mfn1a	34.5825	0.264161	0.652645	0.404754	0.685658	0.850182
si:ch1073-184j22.1	23.354	-0.379738	0.836942	-0.45372	0.65003	NA
si:ch1073-184j22.2	6.23492	-0.289903	1.43908	-0.20145	0.840346	NA
sft2d3	17.0413	-0.164284	0.917725	-0.179012	0.857928	NA
wdr33	141.815	0.891969	0.423254	2.10741	0.0350821	0.163243
dusp28	17.2565	0.835111	0.945244	0.883487	0.376973	NA
proca	5.3777	0.0040584	1.49614	0.00271258	0.997836	NA
saga	46.2043	-2.37256	0.78521	-3.02156	0.0025148	0.0237867
cldn15la	4.6563	0.241816	1.57946	0.153101	0.878319	NA
crfb16	27.3239	-0.506903	0.734206	-0.69041	0.489937	NA
parla	37.0478	0.276411	0.765869	0.360911	0.718166	0.868067
LOC110437956	4.08952	-0.882545	1.76866	-0.498992	0.617785	NA
mb21d2	18.2748	1.405	0.92695	1.51573	0.129588	NA
fgf12a	54.2605	0.675886	0.609977	1.10805	0.267839	0.542103
cwc25	144.869	0.751909	0.412084	1.82465	0.0680535	0.250886
sst2	7.40251	-0.636155	1.28103	-0.496597	0.619473	NA
nyap2b	46.657	-0.893523	0.605311	-1.47614	0.139907	0.383134
slc35d1b	31.5204	-1.00772	0.744794	-1.35302	0.176049	0.433523
mier1b	38.6773	-0.651816	0.670849	-0.971629	0.331235	0.603167
si:ch211-273k1.5	4.39014	-1.36524	1.90068	-0.718292	0.472577	NA
dis3l2	58.6286	-0.00601763	0.546652	-0.0110081	0.991217	0.997159
si:ch211-168b3.1	45.7911	-0.544511	0.587132	-0.927408	0.353715	0.620241
tmem125b	30.9801	-1.29792	0.710189	-1.82757	0.0676139	0.249648
slc1a7a	31.3415	-0.249255	0.679181	-0.366994	0.713624	0.864763
scp2a	241.056	1.31452	0.465362	2.82473	0.004732	0.0386045
si:ch211-284b7.3	62.0706	1.07334	0.622895	1.72314	0.0848627	0.286257
uck2b	82.4419	0.504305	0.529353	0.952681	0.340752	0.610145
aldh9a1b	41.2085	0.0643736	0.642099	0.100255	0.920142	0.967742
zte38	19.3087	-0.224787	0.83873	-0.268008	0.788693	NA
prdx1	268.864	0.0285991	0.384024	0.0744722	0.940635	0.975022
fzr1b	38.8093	0.49243	0.710761	0.692822	0.488422	0.726529
si:ch73-182a11.2	61.3433	-0.451991	0.69237	-0.652816	0.513875	0.743955
si:ch73-344o19.1	21.2193	0.0542524	0.82065	0.066109	0.947291	NA
LOC108192159	28.7105	-0.709861	0.711302	-0.997975	0.318291	NA
gng5	102.328	0.57192	0.469005	1.21943	0.22268	0.491654
zp3b	3.99253	-0.565765	1.71026	-0.330807	0.74079	NA
arl14	2.86922	0.714157	2.17625	0.32816	0.742791	NA
ppm1la	40.6168	0.762328	0.689966	1.10488	0.269212	0.543219
otol1a	18.1055	-0.723995	0.885016	-0.818059	0.413323	NA
si:dkey-119f1.1	56.7425	-0.251254	0.54579	-0.460351	0.645265	0.826131
rgs13	167.467	1.95557	0.455346	4.29469	1.74934e-05	0.000417273
rgs1	5.11781	-1.83628	1.56705	-1.17181	0.241275	NA
rgs18	24.455	0.911519	0.768718	1.18576	0.235715	NA
brinp3b	20.8174	0.445726	0.90585	0.492052	0.622682	NA
rgs5b	26.612	-0.583506	0.803403	-0.726293	0.467659	NA
nos1apb	67.2465	-0.0682251	0.590044	-0.115627	0.907948	0.962346
ddr2b	38.2569	-0.254271	0.660502	-0.384967	0.700262	0.85851
xpr1b	99.6723	0.962533	0.455393	2.11363	0.0345466	0.161226
cdc14aa	38.6012	-0.965223	0.628128	-1.53667	0.124375	0.358914
vcam1a	32.9709	-1.01023	0.780368	-1.29456	0.195473	0.45945
extl2	14.4977	0.698608	0.992925	0.703585	0.481691	NA
zgc:110366	25.4279	0.363747	0.756554	0.480795	0.630662	NA
rc3h1b	166.77	-0.0152585	0.426963	-0.0357373	0.971492	0.98868
si:ch211-13f8.1	36.1275	-1.16706	0.695929	-1.67699	0.0935451	0.304192
si:ch211-13f8.2	23.8728	0.849145	0.764208	1.11114	0.266506	NA
zgc:153115	73.8038	0.175148	0.630524	0.277781	0.78118	0.902523
si:dkeyp-106c3.1	156.697	0.239013	0.427079	0.559646	0.575721	0.785027
LOC100001550	0.934156	1.29755	3.58278	0.362164	0.71723	NA
asip2b	9.86773	-1.28076	1.22977	-1.04146	0.29766	NA
LOC103910208	10.3648	-2.26333	1.17852	-1.92048	0.0547972	NA
trnan-guu	83.5794	-0.813622	0.499862	-1.62769	0.10359	0.323217
LOC101882730	0	NA	NA	NA	NA	NA
LOC103909749	0	NA	NA	NA	NA	NA
ripk2	31.2605	0.857199	0.700791	1.22319	0.221259	0.490499
LOC110437957	5.17782	-0.310712	1.75736	-0.176806	0.859661	NA
LOC100150834	11.0112	-3.06704	1.23734	-2.47873	0.0131851	NA
ccdc39	13.3629	1.07826	1.01443	1.06292	0.28782	NA
LOC799574	20.5327	-1.18805	0.965382	-1.23065	0.218454	NA
wu:fc46h12	472.357	-1.02829	0.357834	-2.87365	0.00405754	0.034449
dcun1d1	39.4302	0.809662	0.647758	1.24994	0.21132	0.478975
eif4a2	396.98	1.93942	0.388162	4.99641	5.84065e-07	2.39646e-05
b3gnt5b	19.4223	0.848959	0.979503	0.866724	0.386094	NA
tbl1xr1b	113.023	0.709961	0.562177	1.26288	0.206633	0.473038
kcnmb2	11.0665	0.1093	1.1475	0.0952506	0.924116	NA
si:ch211-38m6.7	18.1347	-0.496349	0.86205	-0.575778	0.564765	NA
si:ch211-38m6.6	47.4957	-0.719856	0.620585	-1.15996	0.246064	0.520732
ephb3a	99.912	-1.17074	0.621115	-1.88489	0.0594441	0.229344
pcolce2a	15.6854	-0.77602	0.93177	-0.832845	0.404932	NA
pls1	36.8543	-0.430102	0.679516	-0.632954	0.526764	0.752824
chst2a	61.0838	0.217291	0.574981	0.377909	0.705498	0.861416
LOC103909784	0.738668	-1.26895	3.93835	-0.322205	0.747297	NA
dia1a	38.7027	0.235646	0.634587	0.371337	0.710386	0.863787
si:ch211-222m2.1	0	NA	NA	NA	NA	NA
si:ch211-71m22.1	38.3903	-0.1838	0.692432	-0.265441	0.79067	0.906985
LOC103909778	11.5014	0.746271	1.11959	0.666559	0.505054	NA
si:ch211-71m22.5	14.2586	-0.736452	1.04787	-0.702811	0.482174	NA
si:ch211-71m22.3	15.8765	-0.334322	1.04819	-0.318951	0.749763	NA
fubp1	164.977	0.855111	0.458117	1.86658	0.0619607	0.23667
fam73a	101.727	0.360457	0.460826	0.782198	0.434098	0.68774
usp33	151.41	0.523561	0.419683	1.24752	0.212208	0.480134
zzz3	36.7681	-0.72569	0.639326	-1.13509	0.256339	0.529933
ak5	33.6011	-0.959247	0.674447	-1.42227	0.154947	0.403722
pigk	36.5029	-1.34204	0.660302	-2.03246	0.0421066	0.184142
st6galnac5a	13.7201	-0.276328	0.987715	-0.279765	0.779658	NA
st6galnac3	23.9139	0.147282	0.804372	0.183102	0.854718	NA
cope	248.83	1.18465	0.370196	3.20005	0.00137404	0.0149395
slc25a24l	16.1552	-1.01447	1.0111	-1.00334	0.315699	NA
dnajb4	36.1889	-1.85833	0.75003	-2.47768	0.0132241	0.0824159
gipc2	33.5004	-0.805416	0.713958	-1.1281	0.259277	0.532917
txndc12	31.1274	-0.0156667	0.695067	-0.0225399	0.982017	0.993421
zmp:0000001127	13.215	0.557111	1.02688	0.54253	0.587453	NA
zgc:153615	35.417	0.0650293	0.769492	0.0845093	0.932651	0.972934
wu:fi34b01	11.2072	-0.970137	1.13678	-0.853409	0.393433	NA
LOC103909783	14.7037	0.379263	0.949338	0.399502	0.689523	NA
selt1a	124.372	0.830729	0.428517	1.93862	0.0525482	0.212242
dvl3a	67.0781	-0.507127	0.612337	-0.828184	0.407566	0.666272
LOC101886800	26.5848	-0.983666	0.743896	-1.32232	0.186062	NA
LOC108179500	6.33056	-0.508038	1.39323	-0.364648	0.715374	NA
pcyt1aa	67.2323	1.12816	0.58568	1.92624	0.0540743	0.216261
ap2m1a	542.738	1.65165	0.350271	4.71535	2.4129e-06	8.12547e-05
anxa13l	80.9913	0.589817	0.660184	0.893413	0.371636	0.633282
si:ch211-252f13.5	13.6668	0.435318	0.987905	0.440647	0.659468	NA
abi1b	47.741	-0.34281	0.601935	-0.569514	0.569007	0.780735
acbd5b	14.5841	-0.599533	0.942531	-0.636088	0.524719	NA
tsen15	19.3107	-0.0623455	0.915028	-0.0681351	0.945678	NA
zgc:55943	48.87	-0.025335	0.614634	-0.0412196	0.967121	0.987103
sec22ba	50.5093	1.17152	0.593739	1.97312	0.0484816	0.201956
imp3	7.94612	-0.55432	1.31541	-0.421406	0.673459	NA
slc35a3b	26.8198	-1.86227	0.891399	-2.08915	0.036694	NA
fam78ba	21.6216	0.0180736	0.868303	0.0208149	0.983393	NA
cmpk	252.743	1.96591	0.427054	4.60342	4.15613e-06	0.000124291
bcl6ab	150.143	2.60646	0.491106	5.30732	1.11251e-07	6.02457e-06
insl5b	2.26593	-0.478448	2.27009	-0.210762	0.833073	NA
ahsg2	8.15078	-1.15964	1.24733	-0.929705	0.352524	NA
pfn2l	481.483	0.0776387	0.368276	0.210817	0.83303	0.928404
nsun4	40.6511	1.32847	0.695189	1.91094	0.0560119	0.221141
dmbx1a	24.7074	-0.0641003	0.813842	-0.0787626	0.937221	NA
gadd45aa	11.8822	0.705205	1.03604	0.680673	0.496079	NA
gng12a	38.9947	0.520346	0.872761	0.596207	0.551037	0.768868
wls	82.8062	-0.293775	0.480705	-0.611134	0.541111	0.762809
scinlb	281.57	0.699604	0.367571	1.90332	0.0569992	0.223863
si:dkeyp-1a11.3	94.8881	-1.07944	0.465022	-2.32127	0.0202722	0.111178
mtf2	35.9885	0.682293	0.697229	0.978578	0.327789	0.600255
fam69aa	26.591	0.0663363	0.7535	0.0880375	0.929847	NA
rpl5a	4104.34	1.08819	0.300031	3.62693	0.00028681	0.00426209
evi5a	175.806	1.69366	0.442797	3.82491	0.000130818	0.00223395
gfi1aa	20.59	-0.535309	0.823569	-0.649987	0.515701	NA
rpap2	54.7646	0.0177999	0.576658	0.0308674	0.975375	0.990452
glmna	52.6265	-0.560399	0.588626	-0.952045	0.341074	0.610359
cdc7	44.4314	0.380191	0.656525	0.579096	0.562524	0.776301
tceanc2	14.4127	0.654796	0.947923	0.690769	0.48971	NA
cdcp2	24.7592	0.121075	0.79502	0.152291	0.878957	NA
mrpl37	98.4059	0.77252	0.472316	1.6356	0.101923	0.319677
ssbp3a	69.9662	0.919351	0.519657	1.76915	0.0768691	0.270309
acot11a	30.501	0.0408223	0.724506	0.056345	0.955067	0.981533
fam151a	23.248	0.281716	0.82939	0.339666	0.734108	NA
lrrc53	38.7743	-0.575304	0.636404	-0.903992	0.366	0.628848
cryz	55.9264	-0.482425	0.711169	-0.678355	0.497547	0.733028
tyw3	24.5597	1.20402	0.764636	1.57463	0.115343	NA
lhx8a	10.5261	-1.44051	1.16942	-1.23181	0.218018	NA
slc44a5a	35.4863	-0.774425	0.661644	-1.17045	0.241818	0.515542
LOC108179505	13.8719	-1.06959	1.00045	-1.06911	0.285021	NA
LOC110437982	9.98114	-0.0639327	1.14053	-0.0560552	0.955298	NA
sdr16c5a	39.256	-1.1053	0.650847	-1.69825	0.0894605	0.295872
penka	8.69636	0.385472	1.40549	0.274262	0.783883	NA
LOC103909850	5.63034	0.733679	1.47151	0.49859	0.618068	NA
impad1	48.8003	1.1107	0.585374	1.89742	0.057773	0.225575
zgc:110130	24.5023	-0.0124669	0.886175	-0.0140682	0.988776	NA
ftr01	34.3312	-2.47385	0.721226	-3.43006	0.000603452	0.00790272
greb1l	95.1826	-0.150748	0.537554	-0.280433	0.779145	0.901355
abhd3	23.7727	-0.484064	0.822105	-0.58881	0.555989	NA
trove2	47.0641	-0.193982	0.664264	-0.292025	0.770267	0.896781
cdc73	177.266	0.0249872	0.397801	0.0628134	0.949915	0.980026
LOC101882239	49.4453	-0.209123	0.593929	-0.352102	0.724762	0.872618
kcnt2	31.8768	-0.57504	0.728935	-0.788877	0.430184	0.684457
gpr158b	30.0533	0.0837955	0.717942	0.116716	0.907085	NA
prtfdc1	50.7581	1.03026	0.594539	1.73288	0.0831172	0.282829
arhgap21b	123.378	0.0987376	0.427253	0.231099	0.817238	0.920537
dpp6b	88.1407	-0.00861874	0.472627	-0.0182358	0.985451	0.994568
LOC110437990	18.0774	1.36685	0.916848	1.49081	0.136011	NA
kmt2cb	350.714	0.418101	0.375672	1.11294	0.265733	0.539252
prkag2b	83.443	-0.136262	0.495695	-0.274892	0.783399	0.903841
bcl2b	25.1034	0.556778	0.785649	0.708685	0.47852	NA
kdsr	50.9993	-0.0657433	0.700483	-0.0938542	0.925225	0.969583
vps4b	206.055	1.20667	0.415126	2.90675	0.00365201	0.0318841
LOC103909876	1.5873	-2.50112	2.93149	-0.853189	0.393554	NA
LOC108179526	6.65574	-1.77607	1.60973	-1.10333	0.269883	NA
nmur1b	11.8134	-2.24028	1.19006	-1.88249	0.0597691	NA
cfap57	65.8675	-0.92523	0.517591	-1.78757	0.0738453	0.263667
LOC103909878	19.1841	-1.20109	0.869792	-1.38089	0.167311	NA
LOC100538044	7.61471	-0.674586	1.54883	-0.435546	0.663166	NA
ebna1bp2	75.3875	0.199741	0.495427	0.403169	0.686824	0.850711
zbtb41	38.4856	0.646762	0.760462	0.850486	0.395055	0.654962
LOC101884153	9.86882	0.868848	1.15321	0.753419	0.451198	NA
LOC101884121	14.377	-0.381397	1.02119	-0.373483	0.708789	NA
zgc:66475	209.339	1.3993	0.3848	3.63643	0.000276438	0.00416459
LOC101884781	2.8245	-0.988895	2.03852	-0.485105	0.627602	NA
LOC103909867	27.7617	-1.14177	0.775416	-1.47246	0.140895	NA
LOC110438158	14.9064	-0.470627	1.03164	-0.456193	0.648251	NA
LOC100331996	23.4577	0.403514	0.781638	0.516242	0.605685	NA
LOC103909885	2.35386	1.77247	2.26498	0.782555	0.433888	NA
zcchc3	21.4915	-1.29514	0.835655	-1.54985	0.121178	NA
tctex1d1	15.184	-0.212385	0.979984	-0.216723	0.828424	NA
sgip1b	104.482	0.239234	0.501765	0.476784	0.633516	0.819758
LOC108179562	20.5704	-0.649642	0.883094	-0.735643	0.461948	NA
LOC103909892	9.90509	-1.14423	1.29915	-0.880755	0.37845	NA
pde4bb	89.8997	-0.0973619	0.481789	-0.202084	0.839851	0.930656
LOC110438174	15.1514	0.55739	0.925813	0.602055	0.547138	NA
LOC108179575	45.5851	-1.10059	0.677143	-1.62534	0.104089	0.324271
LOC103909893	0.532621	-2.67531	4.83073	-0.553811	0.579708	NA
LOC101882800	3.22603	0.000862696	1.88269	0.000458224	0.999634	NA
leprot	14.4602	0.0343025	0.962933	0.0356229	0.971583	NA
LOC110438160	2.0061	-0.158732	2.37814	-0.066746	0.946784	NA
si:dkey-34k9.3	42.2889	0.142594	0.694687	0.205263	0.837367	0.929301
LOC101882443	4.83446	-1.34732	1.57796	-0.853835	0.393196	NA
LOC110437999	12.9322	1.43046	1.16126	1.23181	0.218019	NA
LOC101882511	10.9057	0.355819	1.07004	0.332529	0.73949	NA
hccsa.2	6.95142	-2.73696	1.48447	-1.84373	0.0652228	NA
pimr55	9.4648	-0.52254	1.14419	-0.456691	0.647893	NA
hccsa.1	72.9502	1.488	0.514653	2.89126	0.00383695	0.033114
si:dkey-10f21.4	19.3476	0.0300633	0.873122	0.0344319	0.972533	NA
cnn3b	43.9967	1.1347	0.621789	1.8249	0.0680158	0.250824
f3b	36.487	-1.04888	0.684408	-1.53254	0.12539	0.360784
abcd3b	40.6781	-0.814591	0.633045	-1.28678	0.198171	0.463383
arhgap29b	338.355	0.821755	0.349993	2.34792	0.0188786	0.105464
abca4b	100.311	-0.43624	0.463477	-0.941234	0.346585	0.614697
tecrl2b	31.5119	-2.48181	0.854249	-2.90525	0.00366958	0.0320143
olfm3b	40.3091	-1.21929	0.644651	-1.89139	0.0585722	0.227
col11a1b	134.383	-0.63467	0.432859	-1.46623	0.142586	0.386885
LOC100001444	0.781885	-1.15008	3.85831	-0.298079	0.765643	NA
amy2a	17.1545	-0.0636298	0.907407	-0.0701226	0.944096	NA
LOC559501	25.1075	-0.365667	0.746926	-0.489563	0.624443	NA
LOC101885853	2.3351	-0.446246	2.39198	-0.186559	0.852006	NA
vav3b	59.5163	-0.680944	0.54687	-1.24517	0.213071	0.481049
selj	112.331	1.13831	0.442807	2.57068	0.01015	0.0676407
sh3glb1b	352.749	2.3628	0.396687	5.95633	2.57962e-09	2.52131e-07
arhgef4	118.677	0.197949	0.448158	0.441695	0.65871	0.83505
si:dkey-231j24.3	37.5292	-1.89025	0.665925	-2.83853	0.00453221	0.0374733
atr	156.77	-0.43846	0.411288	-1.06606	0.286395	0.561036
zgc:110269	55.2385	0.851821	0.555039	1.53471	0.124856	0.359879
agfg1b	84.7227	0.522759	0.533009	0.980769	0.326707	0.599369
fbxo36b	7.37952	-0.0667404	1.3283	-0.0502448	0.959927	NA
LOC103910036	20.1433	-0.68358	0.909317	-0.751751	0.452201	NA
LOC100002071	3.23032	0.0623982	1.94535	0.0320755	0.974412	NA
LOC101886306	0.259822	-1.66474	4.9957	-0.333234	0.738958	NA
LOC103908676	4.91377	1.85286	1.61513	1.14719	0.251302	NA
LOC108179626	4.09292	1.0128	2.02216	0.500851	0.616476	NA
grk7a	24.8872	-0.398911	0.786471	-0.507216	0.612003	NA
atp1b3a	64.0167	0.50715	0.534777	0.94834	0.342956	0.611906
si:dkeyp-13a3.10	6.52069	-0.405099	1.38249	-0.293021	0.769506	NA
xrn1	115.062	-0.067762	0.45452	-0.149085	0.881487	0.949233
gk5	36.7409	0.15663	0.646718	0.242192	0.808631	0.916591
ppp1r7	115.772	-0.35416	0.437176	-0.810107	0.417878	0.674316
ubxn7	88.598	0.187909	0.494537	0.37997	0.703968	0.860509
tfa	623.695	-0.262327	0.344106	-0.762344	0.445855	0.696695
eif4g1a	411.965	0.430259	0.340498	1.26362	0.206368	0.473038
fam131a	32.7009	-0.873638	0.865747	-1.00912	0.312919	0.587616
clcn2a	46.3593	-0.254507	0.637414	-0.39928	0.689687	0.852294
thpo	6.96599	0.411911	1.4515	0.283782	0.776577	NA
pif1	32.8894	0.429332	0.819655	0.523795	0.600421	0.800415
ptger4c	3.80616	-0.326535	1.83861	-0.177599	0.859038	NA
LOC101883396	28.8909	0.77755	0.729686	1.0656	0.286606	NA
st3gal3b	58.2657	-0.599879	0.539803	-1.11129	0.266443	0.540165
kdm4ab	128.081	0.977903	0.44867	2.17956	0.0292901	0.143549
ptprfb	146.642	-0.409989	0.413653	-0.991142	0.321616	0.595402
LOC101886917	7.48707	-0.432141	1.29125	-0.334669	0.737875	NA
LOC101883512	0	NA	NA	NA	NA	NA
im:7152688	6.36557	-1.60655	1.40074	-1.14693	0.251413	NA
LOC100000636	16.4627	-2.06743	1.17649	-1.75729	0.0788684	NA
pbx1a	34.1876	-0.710323	0.682811	-1.04029	0.298204	0.574337
glula	1256.64	0.135815	0.338948	0.400697	0.688643	0.851736
si:dkey-225f23.5	12.8887	-0.838043	1.00903	-0.830543	0.406232	NA
si:dkey-225f23.3	25.0249	0.0909871	0.803765	0.113201	0.909871	NA
si:dkey-225f23.4	7.18061	0.54256	1.34752	0.402635	0.687217	NA
elovl1a	35.6579	-1.06427	0.736263	-1.4455	0.148316	0.395444
cdc20	70.6991	0.300152	0.681364	0.440517	0.659563	0.835627
cc2d1b	118.963	0.531665	0.448007	1.18673	0.235333	0.507839
zfyve9a	114.974	0.193702	0.502317	0.385616	0.699781	0.858358
LOC110438161	5.69232	1.73726	1.54794	1.1223	0.261733	NA
pimr141	6.7407	0.594324	1.39976	0.424589	0.671136	NA
LOC103910038	4.59003	-0.884486	1.66308	-0.531836	0.59484	NA
pimr54	7.04946	-0.150014	1.38891	-0.108008	0.913989	NA
pimr49	25.1244	-2.07488	0.831908	-2.49412	0.012627	NA
LOC110438023	22.3715	0.0830769	0.888189	0.0935351	0.925478	NA
pimr140	9.47023	0.606376	1.18888	0.510038	0.610025	NA
LOC110438022	5.81039	-0.0536473	1.47983	-0.0362524	0.971081	NA
pimr51	13.3003	-0.213939	0.996497	-0.214691	0.830009	NA
pimr50	3.39799	1.10518	1.8915	0.58429	0.559025	NA
LOC110438024	21.2187	-0.990697	0.879945	-1.12586	0.260224	NA
pimr53	7.31699	-1.15039	1.29801	-0.886276	0.375469	NA
LOC100329231	2.61277	3.15771	2.5173	1.2544	0.209695	NA
rwdd3	46.8173	-0.697905	0.768184	-0.908513	0.363607	0.627647
ptbp2b	161.508	0.412775	0.40143	1.02826	0.303827	0.579584
dpydb	63.4068	-0.483924	0.556978	-0.868838	0.384936	0.646472
mir137-1	2.27076	0.82368	2.46621	0.333986	0.73839	NA
plppr5a	10.7909	-0.257372	1.10159	-0.233637	0.815267	NA
plppr4a	30.9011	-0.336734	0.68648	-0.490522	0.623764	0.814386
palmda	34.2323	-1.2057	0.697506	-1.72859	0.0838823	0.284345
si:ch211-153l6.6	22.9735	-0.83983	0.828	-1.01429	0.310445	NA
frrs1a	9.19013	-0.314068	1.16652	-0.269236	0.787748	NA
LOC108179662	8.43559	0.367898	1.24938	0.294465	0.768403	NA
agla	168.243	0.972353	0.405372	2.39867	0.0164548	0.0964972
si:ch73-14h1.2	21.1975	-0.608231	0.799732	-0.760544	0.44693	NA
si:ch211-267e7.3	51.9309	0.597358	0.607281	0.983661	0.325282	0.598766
olfml2bb	31.4092	-0.891544	0.720066	-1.23814	0.215663	0.483533
dusp12	41.3112	0.264184	0.634323	0.416482	0.677057	0.845259
LOC101882073	0.519645	-2.64306	4.89467	-0.539987	0.589206	NA
LOC101882305	1.07822	-3.69126	3.61858	-1.02009	0.307688	NA
LOC110438025	2.04841	1.5516	2.54144	0.610523	0.541516	NA
rxrga	113.356	1.37838	0.471525	2.92325	0.00346401	0.0305983
prg4a	16.2061	-0.762356	0.935782	-0.814672	0.41526	NA
tpra	138.544	-0.197527	0.438905	-0.450044	0.652679	0.83104
c2h1orf27	96.839	0.666154	0.463386	1.43758	0.150554	0.398669
pdca	32.7386	-0.804125	0.673105	-1.19465	0.232223	0.504347
ptgs2a	23.3713	-1.61682	0.939717	-1.72054	0.085334	NA
pla2g4aa	74.6284	0.61685	0.503639	1.22479	0.220656	0.489743
arpc5a	243.306	1.29837	0.372789	3.48284	0.000496121	0.00667155
lyrm4	70.9485	0.697554	0.516172	1.3514	0.176568	0.434369
nrn1b	12.6604	-2.08803	1.24865	-1.67224	0.0944772	NA
rreb1b	92.7745	0.281553	0.470743	0.598104	0.549771	0.768002
riok1	96.5838	1.0688	0.482452	2.21535	0.026736	0.134261
nebl	15.146	-1.51901	0.955924	-1.58905	0.112049	NA
pip4k2ab	57.8745	-0.744896	0.591031	-1.26033	0.207549	0.474094
bmi1b	36.1742	0.826345	0.653476	1.26454	0.206037	0.472974
dnajc1	310.514	1.87635	0.385257	4.8704	1.11374e-06	4.23714e-05
si:dkey-29d8.3	31.4954	0.247619	0.690287	0.358719	0.719806	0.869349
LOC101882778	15.508	-1.46453	0.953314	-1.53625	0.124476	NA
LOC103910040	2.3841	1.82705	2.39615	0.762493	0.445766	NA
vipr1a	15.3328	-1.30866	0.951967	-1.37469	0.169229	NA
zbtb47a	38.0975	0.465544	0.701799	0.663359	0.507101	0.739222
klhl40a	23.1504	-1.02193	0.830812	-1.23003	0.218685	NA
hhatla	29.4546	-0.529769	0.721309	-0.734456	0.462671	NA
ctdsplb	95.2465	0.260188	0.495954	0.524621	0.599846	0.80035
mir26a-2	0.498528	2.33604	4.88376	0.478329	0.632416	NA
plcd1b	30.9247	0.661964	0.689767	0.959692	0.33721	0.607514
LOC108179685	0	NA	NA	NA	NA	NA
afg3l2	103.701	0.364742	0.461867	0.789712	0.429696	0.68385
inhbab	41.0333	-0.910657	0.799892	-1.13847	0.254922	0.528722
mplkip	40.6865	0.167361	0.6233	0.268508	0.788308	0.906141
ralab	151.379	0.44347	0.411214	1.07844	0.280837	0.555828
zgc:55781	10.1331	1.2694	1.27557	0.995162	0.319658	NA
fbxl7	14.951	-1.8456	1.00375	-1.8387	0.0659589	NA
chd7	534.377	0.489356	0.336609	1.45378	0.146006	0.392243
rab2a	678.225	1.28679	0.380665	3.38036	0.000723909	0.0090749
ca8	33.089	-1.59957	0.697453	-2.29344	0.0218228	0.116706
tox	171.363	-0.337922	0.438266	-0.771043	0.440681	0.692964
cyp7a1	13.8349	1.28747	1.01636	1.26674	0.205247	NA
fam110b	44.0206	0.345949	0.774083	0.446915	0.654937	0.832537
pimr65	9.66649	-1.53312	1.15299	-1.32969	0.18362	NA
LOC110438162	0.771326	0.866501	4.21004	0.205818	0.836933	NA
pimr66	14.6033	-0.390491	0.971204	-0.402069	0.687633	NA
LOC108179687	20.4529	-0.798182	0.863825	-0.924009	0.355482	NA
pimr67	21.7723	-0.479682	0.819795	-0.585125	0.558464	NA
2023-09-15	180.477	1.42102	0.40038	3.54918	0.000386435	0.00547845
hs2st1a	44.7096	-0.263555	0.618871	-0.425864	0.670207	0.842507
zgc:56628	8.46261	0.510164	1.28928	0.395697	0.692328	NA
pkn2	73.5279	-0.0300869	0.510639	-0.0589202	0.953016	0.980684
gtf2b	308.784	1.7368	0.388245	4.47346	7.69645e-06	0.000210767
lrrc8da	110.614	1.39217	0.517357	2.69094	0.00712515	0.052449
znf644a	157.007	0.607494	0.49296	1.23234	0.217822	0.486222
hfm1	78.2231	-1.05899	0.576137	-1.83809	0.0660492	0.24583
cldn18	22.5244	0.700888	0.904398	0.774977	0.438353	NA
LOC103910042	5.49303	0.0337287	1.76064	0.0191571	0.984716	NA
2023-09-02	252.534	0.862846	0.371275	2.32401	0.0201252	0.110491
stk25b	122.731	1.17999	0.434719	2.71438	0.00663999	0.0502999
bokb	21.7544	0.707213	0.840858	0.841061	0.400314	NA
thap4	27.8101	-0.128401	0.766932	-0.167421	0.867038	NA
zgc:161973	12.6352	0.216376	1.02079	0.21197	0.83213	NA
agxtb	27.5392	-0.759447	0.844275	-0.899525	0.368373	NA
kif1ab	131.164	0.384826	0.433685	0.887341	0.374896	0.636401
espnlb	43.0617	-0.563505	0.782793	-0.719864	0.471608	0.714515
rab6bb	39.5922	1.44346	0.664716	2.17154	0.0298904	0.145896
aire	33.8386	0.655657	0.693344	0.945644	0.34433	0.612901
amotl2b	13.9971	-1.33161	1.00377	-1.3266	0.184641	NA
myo7bb	112.556	-0.734237	0.454954	-1.61387	0.106556	0.328238
LOC103910043	0	NA	NA	NA	NA	NA
sap130b	96.7763	0.771055	0.489538	1.57507	0.115241	0.344205
mllt1b	59.0479	0.610448	0.648923	0.94071	0.346854	0.614781
LOC101886354	3.06079	-0.645543	1.97028	-0.327639	0.743184	NA
znf414	91.0413	0.782387	0.493771	1.58452	0.113076	0.340362
mknk2a	93.4128	-0.103803	0.475089	-0.218492	0.827046	0.925509
csnk1g2a	172.632	0.502119	0.440051	1.14105	0.25385	0.527253
mfsd12a	30.4492	0.157537	0.686124	0.229604	0.818399	NA
LOC103910044	12.5924	-0.250505	1.04495	-0.239729	0.81054	NA
prrx1a	51.0396	-1.20097	0.628696	-1.91025	0.0561007	0.221274
kifap3b	46.2662	0.133367	0.583759	0.228463	0.819286	0.921637
fam129ab	116.373	1.61454	0.453275	3.56194	0.000368119	0.00526849
rnf2	162.99	0.780357	0.424788	1.83705	0.0662024	0.246227
ivns1abpb	569.137	1.53372	0.343514	4.46478	8.01501e-06	0.000217509
LOC561346	13.6505	0.191897	0.97012	0.197807	0.843196	NA
LOC103910049	4.69425	-1.09018	1.64636	-0.662173	0.507861	NA
LOC100007738	7.69884	-0.926734	1.26644	-0.731762	0.464314	NA
LOC101886565	2.70639	0.568739	2.23299	0.254698	0.798956	NA
LOC561283	27.8933	-1.3747	0.741968	-1.85277	0.0639154	NA
LOC110438027	8.35206	-0.253722	1.21005	-0.209679	0.833918	NA
LOC561147	20.2739	-1.92143	0.85838	-2.23844	0.0251925	NA
si:dkey-58b18.4	0.259822	-1.66474	4.9957	-0.333234	0.738958	NA
LOC103910054	4.57951	0.563966	1.70992	0.32982	0.741536	NA
LOC103910046	0	NA	NA	NA	NA	NA
si:dkey-58b18.7	0	NA	NA	NA	NA	NA
LOC100007781	0	NA	NA	NA	NA	NA
LOC110438026	0	NA	NA	NA	NA	NA
LOC100007785	10.4373	-0.633521	1.10865	-0.571435	0.567705	NA
rpp40	48.4326	0.52068	0.626897	0.830568	0.406218	0.664799
cdyl	88.8218	0.0340014	0.468268	0.0726109	0.942116	0.97548
oxsr1a	76.5744	0.570204	0.493343	1.1558	0.247764	0.521162
slc22a13a	23.0869	-0.820923	0.805054	-1.01971	0.307865	NA
xirp1	72.5732	-0.836757	0.529776	-1.57945	0.114232	0.342212
LOC110438028	20.6848	-0.28494	0.999526	-0.285075	0.775587	NA
csrnp1a	92.6182	0.35465	0.49655	0.714228	0.475086	0.71745
gorasp1a	54.7745	-0.82936	0.686448	-1.20819	0.226974	0.497029
si:dkey-24c2.9	50.2986	-0.831769	0.650276	-1.2791	0.200861	0.467206
tgfbr1a	46.5986	0.385707	0.582703	0.661927	0.508018	0.739841
col15a1b	92.8412	-0.564421	0.54003	-1.04517	0.295946	0.571598
slc12a7a	272.515	1.91937	0.479839	4.00004	6.33322e-05	0.00122803
kcnh2a	60.7908	-0.420337	0.554163	-0.758508	0.448147	0.698544
map4l	127.047	0.133419	0.430497	0.309918	0.756623	0.889422
vmhc	65.4099	-1.05884	0.540952	-1.95736	0.0503055	0.206658
mir736	1.01147	-1.86224	3.47822	-0.535401	0.592373	NA
vmhcl	104.676	-0.417248	0.523614	-0.796862	0.425531	0.680103
fitm1	9.54603	-0.181979	1.13893	-0.159781	0.873054	NA
trnau1apb	332.535	0.639955	0.392403	1.63086	0.102919	0.321793
mrpl34	30.4398	0.413038	0.712916	0.579365	0.562343	NA
[truncated: 28,839 more rows]
