# Supplementary material for: Cebp1 and Cebpβ transcriptional axis controls eosinophilopoiesis in zebrafish
Source: Nat Commun. 2024 Jan 27;15:811. doi: 10.1038/s41467-024-45029-0 (PMC10821951; doi:10.1038/s41467-024-45029-0)
Supplement: Supplementary file 6 — Supplementary Data 3 [file 41467_2024_45029_MOESM6_ESM.xlsx]

## Sheet: Sheet1
seqnames	start	end	width	signalValue	neg_log10_qvalue	annotation	geneChr	geneStart	geneEnd	geneLength	geneStrand	geneId	distanceToTSS
6	44196678	44197909	1232	12.4964	148.669	Promoter (<=1kb)	851	44197099	44209390	12292	1	ppp4r2b	0
19	43340836	43341551	716	12.299	92.2666	Promoter (<=1kb)	864	43341115	43357457	16343	1	sesn2	0
7	38089379	38090732	1354	11.1031	94.6867	Promoter (<=1kb)	852	38089650	38095324	5675	1	cebpg	0
17	25287877	25288481	605	10.1913	90.6613	Promoter (<=1kb)	862	25289431	25291530	2100	1	kbtbd11	-950
22	26798521	26799182	662	9.95722	69.0323	Promoter (<=1kb)	867	26798853	26844334	45482	1	slx4	0
7	37895588	37896260	673	9.7143	114.747	Promoter (<=1kb)	852	37861247	37895771	34525	2	tent4b	0
6	40454535	40455567	1033	9.04215	96.7965	Promoter (<=1kb)	851	40451270	40455109	3840	2	vhl	0
11	24063453	24064465	1013	8.90807	89.7043	Promoter (<=1kb)	856	24058530	24063196	4667	2	trib3	-257
10	44940290	44941098	809	8.80052	69.7205	Promoter (<=1kb)	855	44940693	44942231	1539	1	cnnm4a	0
18	46369118	46370077	960	8.74799	100.508	Promoter (<=1kb)	863	46361544	46369516	7973	2	irf2bp1	0
8	4368056	4368949	894	8.66829	72.1965	Promoter (<=1kb)	853	4368534	4402181	33648	1	pptc7a	0
8	4030597	4031325	729	8.61923	72.9707	Promoter (<=1kb)	853	3932793	4031121	98329	2	mtmr3	0
24	39518468	39519317	850	8.60458	97.7084	Promoter (<=1kb)	869	39518774	39535255	16482	1	dcun1d3	0
20	37794229	37794910	682	8.46246	90.6416	Promoter (<=1kb)	865	37794633	37800737	6105	1	atf3	0
24	32664655	32665099	445	8.1236	60.4539	Promoter (<=1kb)	869	32650227	32665283	15057	2	ca2	184
10	44019554	44020033	480	8.06671	49.2433	Promoter (1-2kb)	855	43999263	44017665	18403	2	acads	-1889
8	28448321	28449769	1449	7.99373	62.2587	Promoter (<=1kb)	853	28448267	28449782	1516	2	cebpb	13
14	7891660	7892465	806	7.91522	51.5618	Promoter (<=1kb)	859	7892021	7901635	9615	1	ube2d2	0
12	849187	849856	670	7.862	75.1101	Promoter (<=1kb)	857	847187	850457	3271	2	tob1b	601
23	45820602	45821024	423	7.83612	46.0926	Promoter (1-2kb)	868	45822935	45825632	2698	1	vdra	-1911
1	37312293	37313027	735	7.76207	50.2546	Promoter (<=1kb)	846	37312580	37362246	49667	1	fam193a	0
6	60112729	60113387	659	7.63549	68.4582	Promoter (<=1kb)	851	60112200	60122081	9882	1	prelid3b	529
8	17838798	17839321	524	7.52155	42.1204	Promoter (<=1kb)	853	17838924	17917668	78745	1	slc44a5b	0
9	53061780	53062156	377	7.52155	42.1204	Promoter (<=1kb)	854	53011309	53062083	50775	2	zmp:0000000936	0
20	45660862	45661485	624	7.42638	47.9705	Promoter (<=1kb)	865	45643823	45661053	17231	2	napbb	0
9	9228448	9228959	512	7.21536	42.5622	Promoter (<=1kb)	854	9180620	9228941	48322	2	cbsb	0
18	39106502	39107109	608	7.20096	51.4973	Promoter (<=1kb)	863	39106722	39119005	12284	1	bcl2l10	0
23	20126142	20126507	366	7.1221	38.8052	Promoter (<=1kb)	868	20113378	20126257	12880	2	tktb	0
13	31543901	31544471	571	7.10473	40.1243	Promoter (<=1kb)	858	31536709	31544365	7657	2	dhrs7	0
6	11397036	11397966	931	7.07313	46.9725	Promoter (<=1kb)	851	11397269	11415635	18367	1	senp2	0
16	25245062	25245988	927	6.99679	36.8239	Promoter (<=1kb)	861	25245857	25250414	4558	1	klhl38b	0
4	16545059	16545435	377	6.98752	36.7825	Promoter (<=1kb)	849	16536173	16545085	8913	2	btg1	0
1	50710092	50710937	846	6.901	74.9212	Promoter (<=1kb)	846	50694971	50710468	15498	2	fam13a	0
13	5569340	5570072	733	6.89052	53.735	Promoter (<=1kb)	858	5490551	5569562	79012	2	meis1b	0
21	1648123	1648717	595	6.8601	62.2371	Promoter (<=1kb)	866	1647990	1670264	22275	1	fech	133
15	9000074	9000563	490	6.82187	35.1046	Promoter (1-2kb)	860	8990577	9002155	11579	2	rhoub	1592
23	29505552	29506146	595	6.8182	47.7772	Promoter (<=1kb)	868	29396182	29505645	109464	2	kif1b	0
11	45287243	45287647	405	6.78386	37.633	Promoter (<=1kb)	856	45286911	45298524	11614	1	pycr1b	332
1	44710692	44711171	480	6.73819	48.6372	Promoter (<=1kb)	846	44707054	44710937	3884	2	si:dkey-28b4.7	0
7	16033551	16034090	540	6.65416	36.5418	Promoter (<=1kb)	852	15905691	16034324	128634	2	elp4	234
14	12071127	12071754	628	6.62234	35.9417	Promoter (<=1kb)	859	12066695	12071679	4985	2	tmsb1	0
3	22035847	22036420	574	6.56689	43.5846	Promoter (<=1kb)	848	22035863	22057600	21738	1	cdc27	0
16	46665988	46666444	457	6.54484	37.7478	Promoter (<=1kb)	861	46666074	46681170	15097	1	ubqln4	0
4	77260474	77261038	565	6.51288	40.1973	Promoter (<=1kb)	849	77253851	77260727	6877	2	zgc:162948	0
2	28670737	28671400	664	6.46082	34.2743	Promoter (<=1kb)	847	28672152	28692928	20777	1	nadsyn1	-752
13	11436157	11436923	767	6.30929	53.1243	Promoter (<=1kb)	858	11436130	11445034	8905	1	zbtb18	27
13	34792947	34793788	842	6.24012	30.6695	Promoter (<=1kb)	858	34765141	34793487	28347	2	ism1	0
20	40367280	40367663	384	6.23467	24.802	Promoter (<=1kb)	865	40337423	40367493	30071	2	smpdl3a	0
19	1370288	1370821	534	6.21854	31.8203	Promoter (<=1kb)	864	1370504	1393308	22805	1	dgat1a	0
24	39771951	39772389	439	6.20316	35.0862	Promoter (<=1kb)	869	39740382	39772045	31664	2	GFOD1	0
20	1195969	1196561	593	6.18979	43.8058	Promoter (<=1kb)	865	1196386	1199009	2624	1	lyrm2	0
22	11136456	11136881	426	6.18183	41.2371	Promoter (<=1kb)	867	11123487	11137268	13782	2	atp6ap2	387
20	28266492	28267348	857	6.1762	47.4794	Promoter (<=1kb)	865	28266892	28269462	2571	1	chac1	0
20	12642771	12644296	1526	6.16273	36.1161	Promoter (<=1kb)	865	12566101	12642685	76585	2	si:dkey-97l20.6	-86
2	2167973	2168845	873	6.1314	43.0048	Promoter (<=1kb)	847	2168547	2175629	7083	1	higd1a	0
20	19511032	19511853	822	6.09347	32.8524	Promoter (<=1kb)	865	19436187	19511700	75514	2	snx17	0
13	17729125	17729651	527	6.08626	44.7717	Promoter (<=1kb)	858	17714296	17729474	15179	2	vdac2	0
7	6652543	6653186	644	6.07147	29.06	Promoter (<=1kb)	852	6652967	6668424	15458	1	pnp5a	0
15	25392332	25392739	408	6.06189	37.6116	Promoter (<=1kb)	860	25375923	25392589	16667	2	si:dkey-54n8.4	0
25	13658896	13659513	618	6.04328	35.8627	Promoter (<=1kb)	870	13639232	13659249	20018	2	csnk2a2b	0
19	44054456	44055239	784	5.99305	45.759	Promoter (<=1kb)	864	44049501	44055008	5508	2	uqcrb	0
14	30723981	30724416	436	5.96036	35.3893	Promoter (<=1kb)	859	30713736	30724165	10430	2	fibpa	0
25	17238511	17238865	355	5.95868	26.5259	Promoter (<=1kb)	870	16973945	17239079	265135	2	ccnd2a	214
16	11240744	11241357	614	5.9276	49.3294	Promoter (<=1kb)	861	11227246	11241424	14179	2	znf526	67
20	33487272	33488010	739	5.84453	34.7227	Promoter (<=1kb)	865	33467161	33487729	20569	2	smek1	0
21	40578265	40578686	422	5.81092	36.5036	Promoter (1-2kb)	866	40528788	40579807	51020	2	taok1b	1121
6	24391645	24392307	663	5.75428	40.0793	Promoter (<=1kb)	851	24364678	24392915	28238	2	brdt	608
1	46708550	46709099	550	5.67251	30.627	Promoter (1-2kb)	846	46666696	46706639	39944	2	kpna3	-1911
3	29910197	29911027	831	5.66875	30.2219	Promoter (<=1kb)	848	29902221	29910547	8327	2	RUNDC1	0
5	69437034	69437756	723	5.64752	32.4124	Promoter (<=1kb)	850	69426654	69437422	10769	2	isca1	0
7	71503610	71504291	682	5.64362	38.5511	Promoter (<=1kb)	852	71503356	71508989	5634	1	ppp1r15a	254
19	12967356	12967866	511	5.62604	28.0848	Promoter (<=1kb)	864	12937066	12967986	30921	2	slc25a32a	120
1	31674138	31674514	377	5.56378	21.3593	Promoter (<=1kb)	846	31674297	31699955	25659	1	wbp1lb	0
12	48339929	48340432	504	5.52703	28.7047	Promoter (<=1kb)	857	48340133	48342259	2127	1	ddit4	0
24	16983164	16983925	762	5.52703	28.7047	Promoter (<=1kb)	869	16983269	17002950	19682	1	eif2s3	0
21	36901	37700	800	5.50811	40.6457	Promoter (<=1kb)	866	15781	36948	21168	2	JMY	0
16	10429713	10430043	331	5.401	25.8207	Promoter (<=1kb)	861	10429770	10475814	46045	1	vars	0
8	37043845	37044237	393	5.32012	21.7983	Promoter (<=1kb)	853	37030974	37043900	12927	2	renbp	0
2	32513309	32513792	484	5.30522	31.4886	Promoter (<=1kb)	847	32505554	32513538	7985	2	abcf2a	0
1	46991233	46991796	564	5.3052	22.4488	Promoter (1-2kb)	846	46985884	46989650	3767	2	si:dkey-22n8.3	-1583
25	37160309	37160905	597	5.30297	36.1964	Promoter (<=1kb)	870	37142582	37160606	18025	2	si:ch1073-174d20.2	0
5	30418607	30419120	514	5.28967	25.978	Promoter (<=1kb)	850	30414250	30418636	4387	2	atf5a	0
9	2522660	2523094	435	5.27446	28.7769	Promoter (<=1kb)	854	2522797	2560126	37330	1	gpr155a	0
25	3469624	3470160	537	5.26435	29.4367	Promoter (<=1kb)	870	3449959	3470910	20952	2	hbp1	750
6	48094203	48094622	420	5.25232	26.1387	Promoter (<=1kb)	851	48068695	48094342	25648	2	slc2a1b	0
2	4032440	4032789	350	5.19556	17.0596	Promoter (<=1kb)	847	4019538	4032732	13195	2	rab18b	0
21	30721585	30721962	378	5.18607	18.0651	Promoter (<=1kb)	866	30721733	30742852	21120	1	zgc:110224	0
24	20535875	20536417	543	5.17596	23.6138	Promoter (<=1kb)	869	20536056	20554969	18914	1	gars	0
5	36597415	36597916	502	5.13942	20.9912	Promoter (<=1kb)	850	36595149	36597636	2488	2	rhogc	0
4	16643102	16643720	619	5.11226	24.6884	Promoter (<=1kb)	849	16631483	16644708	13226	2	sinhcaf	988
7	39663761	39664781	1021	5.09967	32.6411	Promoter (<=1kb)	852	39664055	39678530	14476	1	zgc:158564	0
12	22557554	22558454	901	5.0691	27.5775	Promoter (1-2kb)	857	22560067	22573297	13231	1	polr2a	-1613
10	41399816	41400217	402	5.0565	25.7741	Promoter (<=1kb)	855	41362390	41400049	37660	2	gpat4	0
5	23044730	23045119	390	5.0565	25.7741	Promoter (<=1kb)	850	23045096	23082852	37757	1	atrxl	0
7	31830832	31831184	353	5.04535	21.5864	Promoter (<=1kb)	852	31796237	31831044	34808	2	cars	0
5	30596251	30596675	425	5.02086	25.2306	Promoter (<=1kb)	850	30596477	30608624	12148	1	hinfp	0
14	46342895	46343253	359	4.99804	16.9926	Promoter (<=1kb)	859	46342882	46354499	11618	1	tmem33	13
11	6295221	6295531	311	4.96637	21.21	Promoter (<=1kb)	856	6295370	6316718	21349	1	ranbp3a	0
16	51253513	51253916	404	4.95685	23.8573	Promoter (<=1kb)	861	51244297	51254694	10398	2	serpinb14	778
25	21893931	21894435	505	4.94924	26.5225	Promoter (<=1kb)	870	21860746	21894706	33961	2	fbxo31	271
10	39091345	39091778	434	4.89185	16.9032	Promoter (<=1kb)	855	39091353	39123213	31861	1	si:ch73-1a9.4	0
18	976756	977253	498	4.8759	20.7716	Promoter (<=1kb)	863	970246	977075	6830	2	dhdhl	0
11	19602991	19603388	398	4.84537	16.3916	Promoter (<=1kb)	856	19603251	19611356	8106	1	thoc7	0
25	28668553	28668903	351	4.81933	21.7995	Promoter (<=1kb)	870	28640459	28668776	28318	2	fnbp4	0
11	14101776	14102528	753	4.81657	20.8067	Promoter (<=1kb)	856	14071689	14102158	30470	2	tmem259	0
14	30984241	30984779	539	4.81368	27.6822	Promoter (1-2kb)	859	30975163	30983011	7849	2	rap2c	-1230
5	67180565	67180926	362	4.80106	16.5365	Promoter (<=1kb)	850	67175283	67180800	5518	2	cdca5	0
14	7902206	7902633	428	4.80089	20.0828	Promoter (<=1kb)	859	7902374	7917861	15488	1	zgc:110843	0
21	44684256	44684692	437	4.79062	21.3255	Promoter (<=1kb)	866	44684577	44691068	6492	1	spry4	0
22	8307041	8307466	426	4.77992	14.2213	Promoter (<=1kb)	867	8295097	8306743	11647	2	CABZ01077218.1	-298
3	34136194	34136531	338	4.76132	17.0117	Promoter (<=1kb)	848	34129505	34136778	7274	2	clpp	247
13	49445489	49445920	432	4.75988	23.1046	Promoter (<=1kb)	858	49443226	49444636	1411	2	irf2bp2a	-853
24	41988805	41989314	510	4.73252	31.0335	Promoter (<=1kb)	869	41989108	41994676	5569	1	zbtb14	0
9	1654888	1655466	579	4.71016	32.1595	Promoter (<=1kb)	854	1654284	1683368	29085	1	nfe2l2a	604
7	40959511	40960036	526	4.69819	23.397	Promoter (<=1kb)	852	40900212	40959867	59656	2	rbm33a	0
3	19298797	19299380	584	4.69208	20.4988	Promoter (<=1kb)	848	19299309	19323689	24381	1	ldlra	0
6	9564731	9565264	534	4.68524	21.0973	Promoter (<=1kb)	851	9542448	9565526	23079	2	map3k2	262
14	28438672	28439224	553	4.68409	17.6245	Promoter (<=1kb)	859	28438947	28459446	20500	1	acsl4a	0
12	46869277	46869556	280	4.676	13.5399	Promoter (<=1kb)	857	46869271	46881002	11732	1	hpdl	6
7	22790303	22790785	483	4.66249	21.6047	Promoter (<=1kb)	852	22788718	22790630	1913	2	si:ch211-15b10.6	0
18	37251821	37252308	488	4.6577	24.7506	Promoter (<=1kb)	863	37245331	37252036	6706	2	six5	0
5	43682533	43683129	597	4.65231	24.0818	Promoter (<=1kb)	850	43617262	43682930	65669	2	RTKN	0
7	67429360	67429651	292	4.64067	13.7218	Promoter (<=1kb)	852	67429185	67451386	22202	1	kars	175
2	32485811	32486162	352	4.63637	22.7209	Promoter (<=1kb)	847	32475794	32486080	10287	2	ttc19	0
3	36284834	36285528	695	4.60978	25.0794	Promoter (<=1kb)	848	36284986	36306403	21418	1	wipi1	0
2	3076860	3077332	473	4.59682	20.9364	Promoter (<=1kb)	847	3062737	3077027	14291	2	arf1	0
17	25831476	25831831	356	4.57585	18.0556	Promoter (<=1kb)	862	25777330	25831569	54240	2	hhat	0
8	23356866	23357147	282	4.5536	15.8192	Promoter (1-2kb)	853	23355484	23381548	26065	1	dnmt3ba	1382
18	3166739	3167191	453	4.54944	19.7605	Promoter (<=1kb)	863	3157911	3166726	8816	2	aqp11	-13
11	44356314	44356732	419	4.53115	20.2747	Promoter (<=1kb)	856	44356504	44363032	6529	1	srsf7b	0
6	58915296	58915854	559	4.52724	29.4912	Promoter (<=1kb)	851	58915889	58919086	3198	1	ddit3	-35
10	7820345	7821154	810	4.51435	30.6256	Promoter (<=1kb)	855	7810455	7821686	11232	2	mat2aa	532
12	46960239	46960661	423	4.51368	17.4561	Promoter (<=1kb)	857	46960579	47042081	81503	1	oat	0
7	61683422	61683834	413	4.50259	20.4258	Promoter (<=1kb)	852	61578660	61683423	104764	2	lrch4	0
13	7575146	7575505	360	4.48198	18.5036	Promoter (<=1kb)	858	7555720	7575216	19497	2	pitx3	0
19	7798964	7799284	321	4.46046	14.5339	Promoter (<=1kb)	864	7799036	7805132	6097	1	hax1	0
20	18992473	18992864	392	4.45092	20.7405	Promoter (<=1kb)	865	18992679	18998022	5344	1	tdh	0
19	35492308	35492827	520	4.44659	14.477	Promoter (<=1kb)	864	35455172	35492784	37613	2	ptp4a2b	0
20	52774234	52774620	387	4.42877	25.1143	Promoter (<=1kb)	865	52774730	52815590	40861	1	phactr1	-110
13	43636484	43637307	824	4.40704	18.1248	Promoter (<=1kb)	858	43610350	43637371	27022	2	fam160b1	64
24	9880981	9881409	429	4.40704	18.1248	Promoter (<=1kb)	869	9881219	9893794	12576	1	cdv3	0
3	31078738	31079281	544	4.39981	18.9711	Promoter (<=1kb)	848	31066787	31079186	12400	2	BX004999.2	0
22	10606862	10607118	257	4.35512	15.8289	Promoter (<=1kb)	867	10606573	10641287	34715	1	rad54l2	289
3	31933735	31934039	305	4.35512	15.8289	Promoter (<=1kb)	848	31933893	31944709	10817	1	lin7b	0
18	50707028	50707498	471	4.30229	25.1151	Promoter (<=1kb)	863	50707179	50709715	2537	1	rap2b	0
23	26489344	26489628	285	4.297	15.8446	Promoter (<=1kb)	868	26232185	26488622	256438	2	wu:fi36a10	-722
14	8722214	8722444	231	4.29034	11.2992	Promoter (1-2kb)	859	8722152	8724290	2139	2	pimr56	1846
3	40284441	40285001	561	4.27872	15.1901	Promoter (<=1kb)	848	40284598	40287841	3244	1	bud31	0
5	22973662	22974139	478	4.27606	23.1866	Promoter (<=1kb)	850	22974019	23020606	46588	1	brwd3	0
20	16882644	16883007	364	4.27189	16.5763	Promoter (<=1kb)	865	16881883	16884737	2855	1	nfkbiaa	761
2	5133282	5133730	449	4.26932	16.8474	Promoter (1-2kb)	847	5131964	5135125	3162	2	ptmab	1395
17	26721719	26722106	388	4.26848	17.6974	Promoter (<=1kb)	862	26713111	26721007	7897	2	calm1a	-712
22	10645087	10645450	364	4.26057	16.5206	Promoter (<=1kb)	867	10645088	10658520	13433	1	rassf1	0
4	50545866	50546133	268	4.26036	10.9155	Promoter (1-2kb)	849	50539777	50544015	4239	2	zgc:174704	-1851
14	3507202	3507471	270	4.25046	10.8839	Promoter (<=1kb)	859	3507326	3514055	6730	1	gstp1	0
22	7050	7541	492	4.25001	27.9101	Promoter (<=1kb)	867	5156	7050	1895	2	atad3	0
22	26599008	26599464	457	4.24529	17.8582	Promoter (1-2kb)	867	26600834	26697254	96421	1	adcy9	-1370
5	48679821	48680609	789	4.24229	15.8663	Promoter (<=1kb)	850	48672553	48680580	8028	2	lysmd3	0
12	21684028	21684448	421	4.22809	17.2029	Promoter (<=1kb)	857	21669385	21684255	14871	2	eme1	0
18	507938	508303	366	4.2163	13.2413	Promoter (<=1kb)	863	507618	610800	103183	1	nedd4a	320
8	7565247	7566362	1116	4.21514	12.6844	Promoter (1-2kb)	853	7506827	7567815	60989	2	hcfc1b	1453
3	14101685	14102316	632	4.20619	22.7122	Promoter (1-2kb)	848	14099693	14103551	3859	2	nfil3-6	1235
17	12058357	12058640	284	4.20364	18.1912	Promoter (<=1kb)	862	12058509	12073355	14847	1	tfb2m	0
20	20610872	20611218	347	4.20364	18.1912	Promoter (<=1kb)	865	20600971	20611063	10093	2	ppm1ab	0
25	35045326	35045611	286	4.20364	18.1912	Promoter (<=1kb)	870	35044524	35045250	727	2	zgc:114046	-76
15	17869941	17870641	701	4.20186	15.9493	Promoter (<=1kb)	860	17862207	17870090	7884	2	atf5b	0
7	20864847	20865152	306	4.19757	17.3235	Promoter (<=1kb)	852	20859437	20865005	5569	2	fis1	0
6	3473522	3473791	270	4.15645	10.2904	Promoter (<=1kb)	851	3473657	3491357	17701	1	rad54l	0
19	31042532	31042932	401	4.13148	11.2737	Promoter (<=1kb)	864	31007901	31042709	34809	2	bzw2	0
22	36521388	36521656	269	4.1259	13.9475	Promoter (1-2kb)	867	36498980	36519590	20611	2	CABZ01045212.1	-1798
23	44732965	44733438	474	4.11568	23.7516	Promoter (<=1kb)	868	44732863	44763861	30999	1	atp1b2a	102
20	9211036	9211334	299	4.10099	10.8939	Promoter (<=1kb)	865	9211237	9216772	5536	1	si:ch211-59d15.4	0
19	10558884	10559312	429	4.09439	19.2081	Promoter (<=1kb)	864	10558535	10577420	18886	1	usf2	349
22	20403081	20403416	336	4.04642	25.9592	Promoter (<=1kb)	867	20388621	20403194	14574	2	map2k2a	0
21	27188669	27188959	291	4.03742	13.5426	Promoter (<=1kb)	866	27189490	27190108	619	1	bada	-531
17	41302408	41302715	308	4.02316	11.3876	Promoter (<=1kb)	862	41302660	41318547	15888	1	fosl2	0
2	10563847	10564093	247	4.00562	10.2879	Promoter (<=1kb)	847	10467799	10564019	96221	2	ccdc18	0
12	45502200	45502471	272	4.0021	11.0473	Promoter (<=1kb)	857	45493054	45502193	9140	2	CABZ01068358.1	-7
6	10911734	10912449	716	4.00065	13.3783	Promoter (<=1kb)	851	10910589	10912424	1836	2	cycsb	0
18	45761418	45761958	541	3.99177	14.1143	Promoter (<=1kb)	863	45734297	45761868	27572	2	cstf3	0
4	57093276	57093564	289	3.99177	14.1143	Promoter (<=1kb)	849	57093908	57095545	1638	1	si:ch211-238e22.5	-344
8	13699901	13700510	610	3.98579	10.726	Promoter (<=1kb)	853	13700605	13788311	87707	1	lonrf1l	-95
18	5917281	5917829	549	3.97849	21.9266	Promoter (<=1kb)	863	5917625	5969245	51621	1	glg1b	0
4	74141191	74141444	254	3.97309	12.7341	Promoter (<=1kb)	849	74141400	74205303	63904	1	trim24	0
19	41170018	41170364	347	3.95866	12.4104	Promoter (<=1kb)	864	41169996	41182251	12256	1	asb4	22
13	44493500	44493723	224	3.95468	13.4259	Promoter (1-2kb)	858	44495063	44496070	1008	1	CU694264.1	-1340
13	40315475	40316335	861	3.93048	10.7683	Promoter (<=1kb)	858	40284872	40316367	31496	2	pyroxd2	32
11	1392230	1392618	389	3.9284	17.4084	Promoter (<=1kb)	856	1337620	1392468	54849	2	iars	0
1	26071520	26071958	439	3.91987	20.1991	Promoter (<=1kb)	846	26071869	26096572	24704	1	mxd4	0
16	7792836	7793296	461	3.89894	17.2315	Promoter (<=1kb)	861	7742658	7793457	50800	2	trim71	161
2	58738334	58738617	284	3.89636	11.6376	Promoter (<=1kb)	847	58739111	58742863	3753	1	CABZ01083448.1	-494
21	28496148	28496543	396	3.88104	11.8218	Promoter (<=1kb)	866	28496194	28500704	4511	1	cox8a	0
4	42604926	42605272	347	3.87649	11.3025	Promoter (<=1kb)	849	42604252	42607290	3039	1	CR925768.1	674
25	23745324	23745897	574	3.86138	10.4999	Promoter (<=1kb)	870	23656879	23745765	88887	2	si:ch211-236l14.4	0
13	33267208	33267597	390	3.85402	15.6983	Promoter (1-2kb)	858	33268657	33281310	12654	1	tmem39b	-1060
7	10560207	10560435	229	3.84819	11.1877	Promoter (<=1kb)	852	10502631	10560964	58334	2	mthfs	529
18	19647929	19648262	334	3.83766	17.3625	Promoter (<=1kb)	863	19648275	19699061	50787	1	smad6b	-13
7	22632552	22632967	416	3.83273	14.58	Promoter (<=1kb)	852	22629902	22632938	3037	2	si:dkey-112a7.4	0
5	67877926	67878422	497	3.82921	21.8396	Promoter (<=1kb)	850	67869785	67878064	8280	2	tagln3a	0
4	119282	119859	578	3.81499	14.9821	Promoter (<=1kb)	849	107287	119689	12403	2	dusp16	0
21	7263575	7264149	575	3.80879	13.4671	Promoter (1-2kb)	866	7228467	7265219	36753	2	egfl7	1070
17	49542410	49542627	218	3.77995	22.955	Promoter (<=1kb)	862	49529197	49543048	13852	2	zmp:0000001267	421
10	9595578	9596337	760	3.77091	14.0057	Promoter (<=1kb)	855	9595575	9655820	60246	1	rc3h2	3
3	49566237	49566470	234	3.76802	10.611	Promoter (<=1kb)	848	49559261	49566364	7104	2	zgc:153426	0
5	61588845	61589084	240	3.76802	10.611	Promoter (<=1kb)	850	61583655	61588998	5344	2	pex12	0
10	8656298	8657133	836	3.76241	15.6652	Promoter (<=1kb)	855	8656417	8657684	1268	1	pmaip1	0
10	18910837	18911314	478	3.76241	15.6652	Promoter (<=1kb)	855	18911152	18935945	24794	1	bnip3lb	0
7	50516857	50517145	289	3.75585	9.13345	Promoter (<=1kb)	852	50475703	50517023	41321	2	adamtsl5	0
24	9297679	9298448	770	3.75553	17.3347	Promoter (<=1kb)	869	9298198	9299478	1281	1	otud1	0
10	45248113	45248613	501	3.74984	19.006	Promoter (<=1kb)	855	45248326	45341821	93496	1	zmiz2	0
20	19512543	19512781	239	3.74882	9.10857	Promoter (<=1kb)	865	19512727	19516640	3914	1	atraid	0
9	747722	748180	459	3.72865	17.8872	Promoter (<=1kb)	854	747612	755360	7749	1	insig2	110
3	40529775	40530000	226	3.7272	13.7736	Promoter (<=1kb)	848	40526107	40529804	3698	2	actb2	0
20	54565362	54565752	391	3.72543	19.5637	Promoter (1-2kb)	865	54525404	54564018	38615	2	zgc:153012	-1344
21	11855971	11856268	298	3.71164	11.79	Promoter (<=1kb)	866	11845241	11856143	10903	2	ube2r2	0
9	7238559	7239064	506	3.71164	11.79	Promoter (<=1kb)	854	7228083	7238839	10757	2	creg2	0
17	28670091	28670487	397	3.68469	11.4276	Promoter (<=1kb)	862	28670132	28701283	31152	1	hectd1	0
23	25779908	25780228	321	3.67568	10.6904	Promoter (<=1kb)	868	25770401	25779995	9595	2	si:dkey-21c19.3	0
6	37422835	37423097	263	3.66747	10.4205	Promoter (<=1kb)	851	37409558	37422841	13284	2	cth	0
2	40135984	40136332	349	3.65538	16.2084	Promoter (<=1kb)	847	40067808	40136024	68217	2	epha4a	0
2	12302487	12302803	317	3.65175	14.5387	Promoter (<=1kb)	847	12302527	12406641	104115	1	arhgap21b	0
21	32467277	32467906	630	3.62825	9.79763	Promoter (<=1kb)	866	32454896	32467799	12904	2	zgc:123105	0
11	44931957	44932227	271	3.61179	11.7784	Promoter (<=1kb)	856	44910615	44931962	21348	2	pfklb	0
18	43993275	43993785	511	3.58586	8.50924	Promoter (<=1kb)	863	43896153	43993634	97482	2	bcl9l	0
20	2460571	2461041	471	3.57656	12.7346	Promoter (<=1kb)	865	2460864	2479450	18587	1	akap7	0
6	27089218	27089552	335	3.57036	7.57018	Promoter (1-2kb)	851	27090800	27105013	14214	1	atg4b	-1248
9	9502416	9502650	235	3.56443	8.8713	Promoter (<=1kb)	854	9502610	9562644	60035	1	nr1i2	0
21	3166106	3166461	356	3.54943	11.0215	Promoter (<=1kb)	866	3166519	3175724	9206	1	hnrnpabb	-58
15	25209084	25209498	415	3.5411	13.4396	Promoter (<=1kb)	860	25172671	25209308	36638	2	mnta	0
22	20950238	20950573	336	3.52876	7.42949	Promoter (<=1kb)	867	20925849	20950448	24600	2	fkbp8	0
23	16760845	16761112	268	3.52326	10.0194	Promoter (<=1kb)	868	16760845	16773279	12435	1	si:rp71-1k13.6	0
9	32300712	32301251	540	3.52223	14.0005	Promoter (<=1kb)	854	32286605	32300783	14179	2	hspd1	0
14	25935101	25935524	424	3.51815	8.25441	Promoter (<=1kb)	859	25923373	25935167	11795	2	g3bp1	0
12	5998619	5998964	346	3.50491	8.63314	Promoter (<=1kb)	857	5981333	5998938	17606	2	kat7b	0
17	44463212	44463568	357	3.50491	8.63314	Promoter (<=1kb)	862	44463230	44476712	13483	1	naa30	0
7	39751231	39751870	640	3.50365	12.3405	Promoter (<=1kb)	852	39744244	39751540	7297	2	grpel1	0
8	6825508	6825760	253	3.4984	7.96552	Promoter (<=1kb)	853	6651253	6825588	174336	2	dock5	0
11	3987762	3988007	246	3.49376	7.95001	Promoter (<=1kb)	856	3971716	3987885	16170	2	glt8d1	0
4	20256227	20256640	414	3.48577	12.8989	Promoter (1-2kb)	849	20255160	20265726	10567	1	lrtm2a	1067
14	8274828	8275345	518	3.4828	11.5718	Promoter (<=1kb)	859	8275115	8438069	162955	1	nrg2b	0
1	40227361	40227600	240	3.48246	10.4856	Promoter (<=1kb)	846	40210840	40227166	16327	2	TESK1	-195
3	34042967	34043700	734	3.47015	28.8383	Promoter (<=1kb)	848	34036619	34042028	5410	2	ighv9-4	-939
5	23583258	23583520	263	3.46646	6.79942	Promoter (<=1kb)	850	23576328	23583446	7119	2	cwc15	0
8	46894230	46894509	280	3.46182	11.2488	Promoter (<=1kb)	853	46758264	46894362	136099	2	acot7	0
12	13205308	13205720	413	3.45925	10.5908	Promoter (<=1kb)	857	13188616	13205854	17239	2	pelo	134
25	25508475	25508707	233	3.44734	8.41101	Promoter (<=1kb)	870	25508495	25546368	37874	1	phrf1	0
12	48374309	48374828	520	3.43044	12.3689	Promoter (<=1kb)	857	48346693	48374828	28136	2	dnajb12b	0
25	6049157	6049677	521	3.42923	17.9856	Promoter (<=1kb)	870	6016642	6049339	32698	2	snx1a	0
10	14488280	14488664	385	3.4269	12.1367	Promoter (<=1kb)	855	14263684	14488518	224835	2	galt	0
2	30423415	30423805	391	3.42298	6.45295	Promoter (<=1kb)	847	30423428	30430345	6918	1	socs6b	0
20	38620514	38620749	236	3.41709	12.9331	Promoter (<=1kb)	865	38620666	38670696	50031	1	si:ch211-243j20.2	0
23	34990342	34990650	309	3.41709	12.9331	Promoter (<=1kb)	868	34990693	35025117	34425	1	CHST13	-43
12	34887502	34887832	331	3.41562	11.4347	Promoter (<=1kb)	857	34876125	34887943	11819	2	bicral	111
3	13637440	13637758	319	3.41478	10.1638	Promoter (<=1kb)	848	13637383	13684397	47015	1	si:ch211-194b1.1	57
4	42880312	42880543	232	3.41094	7.43569	Promoter (1-2kb)	849	42878556	42920243	41688	1	si:zfos-451d2.2	1756
21	41586630	41586939	310	3.4091	10.3451	Promoter (1-2kb)	866	41557882	41588129	30248	2	crebrf	1190
5	3501778	3502355	578	3.4	10.7203	Promoter (<=1kb)	850	3501859	3545221	43363	1	ywhag1	0
1	51474772	51475168	397	3.39026	17.4591	Promoter (<=1kb)	846	51475094	51525086	49993	1	meis1a	0
23	44460541	44460782	242	3.39026	17.4591	Promoter (<=1kb)	868	44461493	44462527	1035	1	cntrob	-711
25	13871089	13871445	357	3.37939	10.8238	Promoter (<=1kb)	870	13846883	13871121	24239	2	cry2	0
11	25829650	25829926	277	3.37563	8.53185	Promoter (<=1kb)	856	25782721	25829712	46992	2	skib	0
16	10071482	10071933	452	3.37511	11.8451	Promoter (<=1kb)	861	10055492	10071887	16396	2	ptpn2a	0
12	17591782	17592279	498	3.3748	15.2115	Promoter (<=1kb)	857	17570675	17593030	22356	2	usp42	751
12	5120043	5120531	489	3.37304	7.50056	Promoter (<=1kb)	857	5115929	5120339	4411	2	rbp4	0
7	48738646	48738918	273	3.37072	11.614	Promoter (<=1kb)	852	48719924	48738807	18884	2	traf6	0
21	37089791	37090035	245	3.36185	8.27211	Promoter (<=1kb)	866	37090585	37111264	20680	1	znf346	-550
3	18736886	18737228	343	3.35258	9.04979	Promoter (<=1kb)	848	18714143	18737126	22984	2	e4f1	0
KN149749.1	35311	35581	271	3.34911	9.64528	Promoter (<=1kb)	902	28504	36096	7593	2	CABZ01011673.1	515
25	6389949	6390396	448	3.34623	13.5493	Promoter (<=1kb)	870	6349892	6391271	41380	2	sin3aa	875
5	71765635	71766060	426	3.34623	13.5493	Promoter (<=1kb)	850	71715703	71765780	50078	2	gpsm1b	0
17	124700	124949	250	3.33801	6.37993	Promoter (<=1kb)	862	117024	125091	8068	2	actc1b	142
17	16091224	16091498	275	3.33388	8.35814	Promoter (1-2kb)	862	16090160	16108384	18225	1	znf395a	1064
4	12012899	12013215	317	3.33388	8.35814	Promoter (<=1kb)	849	12013043	12026507	13465	1	cry1a	0
13	25841652	25841957	306	3.33039	8.74601	Promoter (<=1kb)	858	25824345	25842074	17730	2	papolg	117
12	34852220	34852498	279	3.31671	10.7042	Promoter (<=1kb)	857	34844927	34852342	7416	2	si:dkey-21c1.1	0
3	19216592	19216866	275	3.30755	8.44834	Promoter (<=1kb)	848	19216567	19238394	21828	1	il12rb2l	25
2	21170094	21170487	394	3.29842	13.0364	Promoter (<=1kb)	847	21164930	21170517	5588	2	bmi1b	30
2	7800948	7801255	308	3.29146	8.57382	Promoter (<=1kb)	847	7764671	7800702	36032	2	tbl1xr1b	-246
7	26517510	26517875	366	3.29146	8.57382	Promoter (<=1kb)	852	26510827	26518086	7260	2	eif4a1a	211
9	23049429	23049685	257	3.29146	8.57382	Promoter (<=1kb)	854	23049500	23056240	6741	1	mmadhc	0
10	38526472	38527172	701	3.28715	14.1839	Promoter (<=1kb)	855	38526496	38544426	17931	1	acer3	0
21	45209790	45210250	461	3.28715	14.1839	Promoter (<=1kb)	866	45190582	45210092	19511	2	vdac1	0
14	16288030	16288318	289	3.28344	9.13331	Promoter (<=1kb)	859	16287968	16301402	13435	1	prpf19	62
8	14915305	14915758	454	3.28344	9.13331	Promoter (<=1kb)	853	14915332	14985276	69945	1	abl2	0
11	24339289	24339587	299	3.28273	8.53565	Promoter (<=1kb)	856	24339362	24348715	9354	1	rbm39a	0
7	16597178	16597431	254	3.27637	9.69346	Promoter (<=1kb)	852	16576246	16598212	21967	2	e2f8	781
19	2582870	2583115	246	3.26131	6.12413	Promoter (<=1kb)	864	2569150	2582858	13709	2	cdca7b	-12
16	23284339	23284574	236	3.25979	7.85142	Promoter (1-2kb)	861	23282655	23298149	15495	1	efna1b	1684
2	16596725	16596951	227	3.25953	8.23908	Promoter (<=1kb)	847	16597011	16647259	50249	1	xrn1	-60
1	58676681	58676962	282	3.25853	10.1996	Promoter (<=1kb)	846	58677434	58681545	4112	1	LO017784.1	-472
1	338080	338482	403	3.25479	11.9609	Promoter (<=1kb)	846	312784	338445	25662	2	gas6	0
9	25366309	25366665	357	3.25479	11.9609	Promoter (<=1kb)	854	25347814	25366541	18728	2	epc2	0
25	26736961	26737282	322	3.24264	5.87471	Promoter (<=1kb)	870	26727104	26736088	8985	2	fbxl22	-873
24	17005476	17005737	262	3.23996	10.6912	Promoter (<=1kb)	869	17005647	17023677	18031	1	zfx	0
12	1949699	1950118	420	3.23642	8.33176	Promoter (1-2kb)	857	1947593	1951284	3692	2	sox9a	1166
16	20926511	20926762	252	3.23602	6.41604	Promoter (<=1kb)	861	20926673	20929183	2511	1	hoxa2b	0
16	42872564	42872855	292	3.23602	6.41604	Promoter (<=1kb)	861	42869054	42872572	3519	2	txnipb	0
6	40554528	40554932	405	3.23173	6.40176	Promoter (<=1kb)	851	40554551	40563509	8959	1	ddi2	0
17	31695178	31695418	241	3.23041	6.96334	Promoter (<=1kb)	862	31667625	31695257	27633	2	lin52	0
25	13731366	13731619	254	3.22143	8.07188	Promoter (<=1kb)	870	13731542	13744806	13265	1	ccdc135	0
25	26735865	26736104	240	3.22125	5.2515	Promoter (<=1kb)	870	26727104	26736088	8985	2	fbxl22	0
3	36972507	36972947	441	3.21757	9.20911	Promoter (<=1kb)	848	36972298	37055051	82754	1	PLEKHH3	209
21	30502738	30503064	327	3.21455	9.19431	Promoter (<=1kb)	866	30502002	30537411	35410	1	slc7a3a	736
21	3165415	3165734	320	3.21168	9.75823	Promoter (<=1kb)	866	3166519	3175724	9206	1	hnrnpabb	-785
4	17671549	17672078	530	3.21105	7.64701	Promoter (<=1kb)	849	17671164	17705108	33945	1	gnptab	385
20	16548713	16549042	330	3.20034	9.69875	Promoter (<=1kb)	865	16477570	16548912	71343	2	ches1	0
19	46259362	46259703	342	3.19621	8.91678	Promoter (<=1kb)	864	46259619	46303622	44004	1	grinaa	0
14	45305978	45306233	256	3.15958	7.06446	Promoter (<=1kb)	859	45306073	45335712	29640	1	sfxn5b	0
6	51771455	51771715	261	3.15002	5.9347	Promoter (<=1kb)	851	51769760	51771634	1875	2	blcap	0
10	37075733	37075983	251	3.14965	6.47675	Promoter (<=1kb)	855	36950773	37075361	124589	2	myo18aa	-372
3	60045747	60045963	217	3.14247	6.81272	Promoter (<=1kb)	848	60044780	60074605	29826	1	zgc:113030	967
21	38717171	38717547	377	3.12666	6.3929	Promoter (<=1kb)	866	38659302	38717854	58553	2	siah2l	307
16	29195186	29195454	269	3.12349	7.64504	Promoter (<=1kb)	861	29072874	29194517	121644	2	mef2d	-669
23	43717380	43718050	671	3.1206	15.0934	Promoter (<=1kb)	868	43695036	43718067	23032	2	abce1	17
2	26468869	26469085	217	3.12006	6.00893	Promoter (<=1kb)	847	26463114	26469093	5980	2	rabggtb	8
4	308496	308712	217	3.11162	6.87296	Promoter (<=1kb)	849	308688	317971	9284	1	si:ch211-51e12.7	0
20	15552329	15552857	529	3.10962	11.6317	Promoter (<=1kb)	865	15552657	15554606	1950	1	jun	0
15	23419813	23420165	353	3.09968	8.6294	Promoter (<=1kb)	860	23382199	23420170	37972	2	kmt2a	5
12	20120420	20120836	417	3.09489	8.78754	Promoter (<=1kb)	857	20059859	20120711	60853	2	ubald1a	0
5	15350846	15351199	354	3.09489	8.78754	Promoter (<=1kb)	850	15350954	15357819	6866	1	pebp1	0
10	45345333	45345722	390	3.08937	15.7696	Promoter (<=1kb)	855	45345574	45352279	6706	1	ppiab	0
14	45346348	45346707	360	3.08749	7.84903	Promoter (<=1kb)	859	45339986	45346558	6573	2	zgc:153018	0
12	3571771	3572012	242	3.08644	7.66007	Promoter (<=1kb)	857	3571770	3574657	2888	1	coa3a	1
13	4847543	4847819	277	3.08644	7.66007	Promoter (1-2kb)	858	4722200	4848889	126690	2	mcu	1070
5	20135605	20135844	240	3.08644	7.66007	Promoter (<=1kb)	850	20125934	20135679	9746	2	usp30	0
7	4163286	4163592	307	3.08435	6.585	Promoter (<=1kb)	852	4162994	4186839	23846	1	si:ch211-63p21.1	292
1	44941254	44941486	233	3.08136	7.10211	Promoter (<=1kb)	846	44941031	44946224	5194	1	si:dkey-9i23.16	223
10	44017429	44017832	404	3.08136	7.10211	Promoter (<=1kb)	855	43999263	44017665	18403	2	acads	0
8	23703500	23703867	368	3.08136	7.10211	Promoter (<=1kb)	853	23703464	23726040	22577	1	ppardb	36
7	49862755	49863022	268	3.07557	6.54945	Promoter (<=1kb)	852	49862837	49881742	18906	1	slc1a2a	0
3	23407558	23407875	318	3.07528	12.8791	Promoter (<=1kb)	848	23334967	23407720	72754	2	rapgefl1	0
21	43637791	43638103	313	3.0611	5.45355	Promoter (1-2kb)	866	43630438	43636631	6194	2	si:ch1073-263o8.2	-1160
18	8379921	8380507	587	3.0491	9.44639	Promoter (<=1kb)	863	8367602	8380120	12519	2	sephs1	0
3	39304880	39305167	288	3.04648	5.91995	Promoter (<=1kb)	848	39260082	39305291	45210	2	plcd3a	124
19	46222031	46222544	514	3.04587	5.06796	Promoter (<=1kb)	864	46222428	46238624	16197	1	vps28	0
16	33930874	33931143	270	3.03894	7.27449	Promoter (<=1kb)	861	33930864	33937924	7061	1	snip1	10
16	45069299	45069710	412	3.0365	8.31348	Promoter (<=1kb)	861	45044642	45069882	25241	2	gapdhs	172
25	25736720	25737101	382	3.0365	8.31348	Promoter (<=1kb)	870	25666392	25736958	70567	2	cib2	0
3	16722578	16722890	313	3.02984	6.88855	Promoter (<=1kb)	848	16722014	16750036	28023	1	gys1	564
24	42148167	42148393	227	3.0291	7.75205	Promoter (<=1kb)	869	42148140	42157913	9774	1	serpinb1l3	27
3	60589312	60589644	333	3.0291	7.75205	Promoter (<=1kb)	848	60575113	60589292	14180	2	jmjd6	-20
5	33215278	33215551	274	3.0291	7.75205	Promoter (<=1kb)	850	33199998	33215389	15392	2	si:dkey-226m8.10	0
10	4046383	4046684	302	3.02721	6.01743	Promoter (<=1kb)	855	4046448	4085216	38769	1	pitpnb	0
7	60156155	60156371	217	3.02008	5.48518	Promoter (<=1kb)	852	60148452	60156409	7958	2	cct7	38
14	46213379	46213739	361	3.01133	6.63814	Promoter (<=1kb)	859	46199941	46213571	13631	2	setd7	0
24	37406482	37406850	369	2.99836	7.09205	Promoter (<=1kb)	869	37406535	37429066	22532	1	si:ch211-183d21.1	0
4	47215520	47215766	247	2.98934	4.88881	Promoter (<=1kb)	849	47134868	47215931	81064	2	BX942815.1	165
17	37312398	37312803	406	2.98918	5.87471	Promoter (<=1kb)	862	37310662	37312922	2261	2	si:ch211-180n24.3	119
9	41785267	41785668	402	2.98813	5.54042	Promoter (<=1kb)	854	41744865	41784805	39941	2	obsl1b	-462
16	46111593	46112023	431	2.9878	8.41563	Promoter (<=1kb)	861	46111849	46202705	90857	1	sv2a	0
13	25548620	25549044	425	2.97811	7.85142	Promoter (<=1kb)	858	25531004	25548882	17879	2	mcmbp	0
2	18017430	18017710	281	2.97811	7.85142	Promoter (<=1kb)	847	18017000	18022765	5766	1	BX511224.1	430
4	4795024	4795280	257	2.97811	7.85142	Promoter (<=1kb)	849	4782721	4795205	12485	2	zgc:162331	0
17	24841611	24841830	220	2.97288	6.81164	Promoter (1-2kb)	862	24843401	24844543	1143	1	cx34.4	-1571
19	2114951	2115350	400	2.96795	5.96041	Promoter (<=1kb)	864	2064173	2115040	50868	2	snx13	0
15	1197220	1197503	284	2.96728	7.29033	Promoter (1-2kb)	860	1179876	1198886	19011	2	lxn	1383
6	12460060	12460347	288	2.95697	7.41116	Promoter (<=1kb)	851	12379666	12459449	79784	2	gpd2	-611
19	12649712	12649960	249	2.9551	6.73626	Promoter (<=1kb)	864	12649691	12681815	32125	1	rnmt	21
11	31170950	31171198	249	2.95357	4.61246	Promoter (1-2kb)	856	31168697	31172276	3580	2	si:dkey-238i5.3	1078
9	30478482	30478805	324	2.94804	6.04671	Promoter (<=1kb)	854	30478768	30490414	11647	1	acp6	0
11	31039347	31039644	298	2.94395	8.52006	Promoter (<=1kb)	856	31038409	31039533	1125	2	ier2b	0
20	47952844	47953118	275	2.93487	4.71283	Promoter (<=1kb)	865	47953047	47984895	31849	1	hadhaa	0
2	29485373	29485589	217	2.93434	5.18842	Promoter (<=1kb)	847	29477383	29485408	8026	2	cahz	0
5	25680593	25680963	371	2.92036	6.74617	Promoter (<=1kb)	850	25680842	25694362	13521	1	zfand5a	0
1	19433075	19433293	219	2.91971	7.3971	Promoter (<=1kb)	846	19433004	19466453	33450	1	clockb	71
8	28349862	28350130	269	2.91838	5.28598	Promoter (<=1kb)	853	28345352	28349859	4508	2	tuba8l	-3
9	9670994	9671648	655	2.916	9.19583	Promoter (<=1kb)	854	9577743	9671244	93502	2	gsk3ba	0
12	25776066	25776307	242	2.90737	5.09022	Promoter (<=1kb)	857	25775734	25830268	54535	1	epas1a	332
12	36109592	36110174	583	2.90546	6.84005	Promoter (<=1kb)	857	36109071	36161256	52186	1	map2k6	521
20	51104286	51104563	278	2.90546	6.84005	Promoter (<=1kb)	865	51104367	51123265	18899	1	eif2s1b	0
5	40390442	40390676	235	2.90546	6.84005	Promoter (1-2kb)	850	40336828	40388543	51716	2	BX571674.1	-1899
19	28283946	28284267	322	2.90428	8.63156	Promoter (<=1kb)	864	28284120	28290213	6094	1	mrpl36	0
23	36003258	36003739	482	2.90428	8.63156	Promoter (<=1kb)	868	35981839	36003441	21603	2	calcoco1a	0
17	48165027	48165600	574	2.90415	9.46052	Promoter (<=1kb)	862	48164536	48206211	41676	1	plekhd1	491
KN147632.2	29386	29681	296	2.90289	12.2873	Promoter (<=1kb)	872	27234	28412	1179	2	BX465848.2	-974
15	23418398	23418680	283	2.89212	5.98048	Promoter (1-2kb)	860	23382199	23420170	37972	2	kmt2a	1490
6	48346383	48346757	375	2.88943	6.28629	Promoter (<=1kb)	851	48322250	48347724	25475	2	capza1a	967
15	18138092	18138430	339	2.87178	6.68613	Promoter (<=1kb)	860	18137741	18138607	867	2	CR385077.1	177
17	26720893	26721128	236	2.87127	5.73923	Promoter (<=1kb)	862	26713111	26721007	7897	2	calm1a	0
8	52515066	52515314	249	2.87127	5.73923	Promoter (<=1kb)	853	52515188	52529642	14455	1	si:ch1073-392o20.2	0
16	11029539	11029893	355	2.86819	8.75088	Promoter (<=1kb)	861	11029762	11142797	113036	1	erfl3	0
14	24935832	24936379	548	2.86132	6.95271	Promoter (1-2kb)	859	24934736	25001584	66849	1	ppargc1b	1096
1	57278721	57279072	352	2.86115	4.01853	Promoter (1-2kb)	846	57277945	57280585	2641	2	si:dkey-27j5.5	1513
12	22038896	22039120	225	2.85798	4.91578	Promoter (<=1kb)	857	21799130	22039350	240221	2	thrab	230
2	47681254	47681546	293	2.85556	7.40051	Promoter (<=1kb)	847	47644041	47681454	37414	2	cul3a	0
4	35902561	35902857	297	2.8542	8.18726	Promoter (1-2kb)	849	35900918	64159906	28258989	1	znf1089	1643
4	29206589	29206807	219	2.85283	4.751	Promoter (<=1kb)	849	29206813	29208680	1868	1	si:dkey-23a23.1	-6
1	34712834	34713403	570	2.85053	5.1957	Promoter (<=1kb)	846	34707932	34713868	5937	2	tpt1	465
5	1624324	1624625	302	2.84886	9.4407	Promoter (<=1kb)	850	1624359	1660722	36364	1	CABZ01076667.1	0
6	60111916	60112398	483	2.84886	9.4407	Promoter (<=1kb)	851	60112200	60122081	9882	1	prelid3b	0
2	19236828	19237093	266	2.83766	3.80554	Promoter (<=1kb)	847	19236677	19274665	37989	1	cc2d1b	151
20	45739875	45740114	240	2.82235	3.90578	Promoter (1-2kb)	865	45741566	45752016	10451	1	chgb	-1452
5	32162297	32162546	250	2.82039	8.31348	Promoter (<=1kb)	850	32162684	32182728	20045	1	taok3b	-138
7	29042858	29043135	278	2.81068	6.25275	Promoter (<=1kb)	852	29041465	29043075	1611	2	thap11	0
4	41521431	41521711	281	2.80292	6.51999	Promoter (1-2kb)	849	41516714	41523413	6700	2	si:dkeyp-44d3.3	1702
12	465834	466150	317	2.78182	5.97125	Promoter (<=1kb)	857	465701	528026	62326	1	mprip	133
13	17468152	17468541	390	2.77593	6.09568	Promoter (<=1kb)	858	17468161	17471044	2884	1	znf503	0
3	16449349	16449703	355	2.77132	4.32171	Promoter (<=1kb)	848	16449490	16458018	8529	1	kcnj12b	0
9	41690115	41690331	217	2.76352	5.01773	Promoter (<=1kb)	854	41690153	41741420	51268	1	ctdsp1	0
11	18819073	18819398	326	2.75809	5.42815	Promoter (<=1kb)	856	18799186	18819178	19993	2	zgc:175264	0
9	30248039	30248445	407	2.7544	5.12606	Promoter (<=1kb)	854	30217828	30247961	30134	2	SENP7	-78
24	2842870	2843216	347	2.74958	5.82954	Promoter (<=1kb)	869	2836307	2843107	6801	2	cyb5a	0
11	35764395	35764752	358	2.74453	6.0973	Promoter (1-2kb)	856	35759652	35763323	3672	2	bhlhe40	-1072
23	33361132	33361679	548	2.74378	8.01584	Promoter (<=1kb)	868	33357163	33361425	4263	2	slc48a1a	0
2	7715535	7715814	280	2.73763	5.34358	Promoter (<=1kb)	847	7715810	7727248	11439	1	eif4a2	0
9	4856844	4857140	297	2.73367	6.77699	Promoter (<=1kb)	854	4730398	4856767	126370	2	fmnl2a	-77
10	20523762	20524095	334	2.73121	4.89379	Promoter (<=1kb)	855	20503886	20524592	20707	2	ddhd2	497
16	31351643	31351882	240	2.72	5.55633	Promoter (<=1kb)	861	31258283	31351419	93137	2	mroh1	-224
4	57354826	57355093	268	2.72	5.55633	Promoter (1-2kb)	849	57351005	57356512	5508	2	znf1069	1419
7	30624192	30624603	412	2.72	5.55633	Promoter (<=1kb)	852	30561588	30624435	62848	2	rnf111	0
24	26386613	26386876	264	2.71115	6.23121	Promoter (<=1kb)	869	26373341	26386627	13287	2	skilb	0
19	24488061	24488339	279	2.70398	6.9113	Promoter (<=1kb)	864	24488403	24492326	3924	1	txnipa	-64
21	14762307	14762639	333	2.70398	6.9113	Promoter (<=1kb)	866	14699693	14762944	63252	2	arrdc1b	305
8	5219805	5220117	313	2.70398	6.9113	Promoter (<=1kb)	853	5202589	5220125	17537	2	bnip3la	8
21	26717216	26717492	277	2.7005	4.35825	Promoter (1-2kb)	866	26709801	26715270	5470	2	banf1	-1946
25	26832950	26833172	223	2.7005	4.35825	Promoter (<=1kb)	870	26827140	26833100	5961	2	neil1	0
16	30655977	30656222	246	2.69266	4.60704	Promoter (<=1kb)	861	30621684	30655980	34297	2	ldlrad4b	0
25	30357103	30357462	360	2.68614	5.68819	Promoter (<=1kb)	870	30343012	30357027	14016	2	pdia3	-76
9	27804550	27804844	295	2.68614	5.68819	Promoter (<=1kb)	854	27804027	27805832	1806	2	si:rp71-45g20.10	988
18	2838021	2838257	237	2.67881	4.82474	Promoter (<=1kb)	863	2837563	2935695	98133	1	fam168a	458
15	37801256	37801512	257	2.67355	7.74062	Promoter (1-2kb)	860	37795286	37799496	4211	2	si:dkey-42l23.2	-1760
8	31699047	31699300	254	2.67249	13.2397	Promoter (1-2kb)	853	31646031	31701157	55127	2	fbxo4	1857
18	30504415	30504882	468	2.66814	9.13363	Promoter (<=1kb)	863	30500690	30504652	3963	2	emc8	0
4	42169469	42169685	217	2.66118	4.48528	Promoter (1-2kb)	849	42152636	42171503	18868	2	znf1148	1818
19	19504485	19504894	410	2.65582	5.8225	Promoter (<=1kb)	864	19496479	19505167	8689	2	creb5a	273
12	18234476	18234778	303	2.65524	5.27329	Promoter (<=1kb)	857	18234557	18343653	109097	1	fam20cb	0
24	17137863	17138160	298	2.65524	5.27329	Promoter (<=1kb)	869	17136749	17139114	2366	2	CR376737.1	954
3	10312186	10312473	288	2.65391	6.50236	Promoter (<=1kb)	848	10310090	10312232	2143	2	nog1	0
18	7454314	7454673	360	2.63141	2.96536	Promoter (1-2kb)	863	7456597	7478152	21556	1	terb1	-1924
10	39083600	39083951	352	2.63017	8.02743	Promoter (<=1kb)	855	39084354	39087854	3501	1	si:ch73-1a9.3	-403
23	45025492	45025739	248	2.62675	4.61926	Promoter (<=1kb)	868	45025909	45029559	3651	1	hmgb2b	-170
4	56207190	56207431	242	2.62675	4.61926	Promoter (1-2kb)	849	56193313	56205481	12169	2	znf972	-1709
10	6318155	6318373	219	2.62549	3.95883	Promoter (<=1kb)	855	6318227	6375394	57168	1	tpm2	0
18	18439219	18439454	236	2.62549	3.95883	Promoter (<=1kb)	863	18439332	18472257	32926	1	siah1	0
7	66452852	66453070	219	2.6218	4.21147	Promoter (<=1kb)	852	66259046	66452827	193782	2	galnt18b	-25
22	1821517	1821791	275	2.60659	6.79067	Promoter (<=1kb)	867	1821718	1825814	4097	1	znf1002	0
12	287501	287768	268	2.60383	6.10309	Promoter (<=1kb)	857	281166	287633	6468	2	map2k4b	0
15	4313285	4314191	907	2.60383	6.10309	Promoter (<=1kb)	860	4172288	4314097	141810	2	ece2b	0
15	6107958	6108202	245	2.60383	6.10309	Promoter (1-2kb)	860	6109861	6118668	8808	1	PCP4	-1659
17	37194776	37195153	378	2.60383	6.10309	Promoter (<=1kb)	862	37162571	37195354	32784	2	asxl2	201
1	6161401	6161646	246	2.60293	4.65653	Promoter (<=1kb)	846	6161930	6172328	10399	1	cnppd1	-284
1	52497494	52498046	553	2.60049	5.4274	Promoter (<=1kb)	846	52489962	52498146	8185	2	acy3.2	100
9	42873328	42873576	249	2.59778	2.6265	Promoter (<=1kb)	854	42732992	42873700	140709	2	ttn.1	124
17	37302556	37302804	249	2.59637	4.75963	Promoter (<=1kb)	862	37301860	37365668	63809	1	elmsan1b	696
18	44847390	44847869	480	2.59637	4.75963	Promoter (<=1kb)	863	44826173	44847855	21683	2	srpra	0
8	13678037	13678480	444	2.59115	4.09647	Promoter (<=1kb)	853	13653699	13678415	24717	2	si:dkey-258f14.3	0
16	25568120	25568373	254	2.58589	6.93714	Promoter (<=1kb)	861	25555309	25568512	13204	2	atxn1b	139
7	22792263	22792543	281	2.58428	4.07285	Promoter (<=1kb)	852	22792132	22795637	3506	1	rbm4.3	131
4	5318756	5319017	262	2.58137	6.25144	Promoter (1-2kb)	849	5317483	5325336	7854	1	si:ch211-214j24.10	1273
6	69149	69423	275	2.58137	6.25144	Promoter (<=1kb)	851	68220	69904	1685	1	sowahcb	929
9	907225	907499	275	2.57596	5.56933	Promoter (<=1kb)	854	907459	914886	7428	1	dbi	0
20	9199888	9200199	312	2.5695	4.51961	Promoter (<=1kb)	865	9172301	9199721	27421	2	ylpm1	-167
10	25370412	25370670	259	2.56086	6.40015	Promoter (1-2kb)	855	25369254	25385009	15756	1	bach1b	1158
6	58700233	58700465	233	2.56067	10.9072	Promoter (1-2kb)	851	58698475	58772272	73798	1	igsf8	1758
16	7828640	7828928	289	2.55376	5.71994	Promoter (<=1kb)	861	7802730	7828848	26119	2	tcaim	0
21	37733114	37733507	394	2.55376	5.71994	Promoter (<=1kb)	866	37668173	37733571	65399	2	mpp1	64
3	14103533	14103907	375	2.55376	5.71994	Promoter (<=1kb)	848	14099693	14103551	3859	2	nfil3-6	0
25	23514858	23515074	217	2.55047	3.58097	Promoter (1-2kb)	870	23513713	23544998	31286	1	CU024870.2	1145
6	27277098	27277317	220	2.54984	5.31443	Promoter (1-2kb)	851	27275716	27288989	13274	1	scly	1382
3	40528546	40528785	240	2.54206	6.54945	Promoter (1-2kb)	848	40526107	40529804	3698	2	actb2	1019
13	31621777	31622164	388	2.53944	4.27263	Promoter (<=1kb)	858	31619961	31622195	2235	2	six1a	31
7	20798048	20798326	279	2.53944	4.27263	Promoter (1-2kb)	852	20779026	20796935	17910	2	dnajc3b	-1113
10	22118419	22118794	376	2.53634	2.94171	Promoter (1-2kb)	855	22110842	22117121	6280	2	si:ch73-111e15.1	-1298
20	31078255	31078513	259	2.53634	2.94171	Promoter (1-2kb)	865	31076488	31212556	136069	1	otofa	1767
15	31265004	31265332	329	2.53621	3.77391	Promoter (<=1kb)	860	31244025	31265375	21351	2	vezf1b	43
22	11143851	11144158	308	2.53357	5.86579	Promoter (<=1kb)	867	11144153	11200846	56694	1	bcor	0
3	18188149	18188411	263	2.53357	5.86579	Promoter (<=1kb)	848	18185616	18189283	3668	2	tob1a	872
1	40085662	40086086	425	2.52804	4.84005	Promoter (<=1kb)	846	40057412	40086978	29567	2	si:dkey-117m1.4	892
19	5674680	5674958	279	2.52679	3.14448	Promoter (<=1kb)	864	5674907	5687743	12837	1	pdk2b	0
15	34885268	34885696	429	2.52339	5.19092	Promoter (<=1kb)	860	34881013	34885624	4612	2	BX629344.1	0
4	41833330	41833624	295	2.52112	3.7176	Promoter (<=1kb)	849	41834258	41847025	12768	1	si:ch211-268b14.2	-634
13	42309970	42310186	217	2.51662	3.58472	Promoter (<=1kb)	858	42309688	42350160	40473	1	ide	282
8	17516363	17516579	217	2.51513	6.01653	Promoter (<=1kb)	853	17395929	17516448	120520	2	skia	0
6	60054861	60055082	222	2.51095	4.5204	Promoter (<=1kb)	851	60055168	60062097	6930	1	pck1	-86
19	20446511	20446773	263	2.50878	6.85715	Promoter (<=1kb)	864	20404153	20446756	42604	2	tbc1d5	0
20	26948456	26948737	282	2.50377	3.19027	Promoter (<=1kb)	865	26947800	26962841	15042	1	si:dkey-177p2.6	656
19	10831319	10831642	324	2.50357	3.07014	Promoter (<=1kb)	864	10831362	10845087	13726	1	tomm40l	0
22	35088630	35089089	460	2.49221	5.40373	Promoter (<=1kb)	867	35089031	35124655	35625	1	srfa	0
2	23038869	23039330	462	2.48983	4.66789	Promoter (<=1kb)	847	23039041	23078748	39708	1	csnk1g2a	0
7	19641793	19642299	507	2.48983	4.66789	Promoter (<=1kb)	852	19625622	19642417	16796	2	si:ch211-212k18.4	118
5	25039315	25039648	334	2.47546	3.2101	Promoter (1-2kb)	850	25025053	25037458	12406	2	abo	-1857
11	13176199	13176448	250	2.47273	4.00458	Promoter (<=1kb)	856	13176568	13189751	13184	1	mknk1	-120
13	25407856	25408102	247	2.47273	4.00458	Promoter (<=1kb)	858	25403413	25408387	4975	2	itprip	285
1	19765045	19765518	474	2.47082	4.8167	Promoter (<=1kb)	846	19764995	19802602	37608	1	si:ch211-42i9.8	50
9	425985	426439	455	2.46832	6.48233	Promoter (<=1kb)	854	426392	433915	7524	1	bzw1b	0
19	14349949	14350383	435	2.4544	5.80044	Promoter (1-2kb)	864	14351560	14438821	87262	1	arid1ab	-1177
12	25150009	25150366	358	2.45361	4.97146	Promoter (<=1kb)	857	25110016	25150279	40264	2	rhoq	0
4	29205497	29205805	309	2.45361	4.97146	Promoter (1-2kb)	849	29206813	29208680	1868	1	si:dkey-23a23.1	-1008
18	30021253	30021643	391	2.45256	4.15354	Promoter (<=1kb)	863	29968205	30021479	53275	2	si:ch211-220f16.2	0
23	17470082	17470314	233	2.45108	3.35388	Promoter (<=1kb)	868	17454691	17470146	15456	2	trim101	0
4	70489381	70489642	262	2.44888	2.58093	Promoter (1-2kb)	849	52614984	70488123	17873140	2	si:dkeyp-44b5.5	-1258
10	36807345	36807563	219	2.4345	4.30285	Promoter (<=1kb)	855	36795861	36808348	12488	2	dhrs13a.1	785
2	23541878	23542109	232	2.43386	7.8166	Promoter (<=1kb)	847	23540185	23541059	875	2	si:dkey-58b18.3	-819
6	17110636	17110932	297	2.42975	3.49765	Promoter (1-2kb)	851	17110835	17112151	1317	2	pimr17	1219
17	50656048	50656299	252	2.42368	5.28085	Promoter (<=1kb)	862	50655619	50691398	35780	1	ddhd1a	429
15	30855787	30856036	250	2.40922	3.10199	Promoter (1-2kb)	860	30836981	30857350	20370	2	akap1b	1314
25	4961045	4961370	326	2.40354	4.61432	Promoter (<=1kb)	870	4960509	4977792	17284	1	si:ch73-265h17.4	536
5	61636255	61636471	217	2.40354	4.61432	Promoter (1-2kb)	850	61630696	61638125	7430	2	drll.1	1654
9	7443529	7443823	295	2.40354	4.61432	Promoter (<=1kb)	854	7410798	7444753	33956	2	bin1a	930
21	4251845	4252267	423	2.39852	5.59823	Promoter (1-2kb)	866	4245857	4250682	4826	2	dnlz	-1163
3	7654704	7655037	334	2.39416	3.80235	Promoter (1-2kb)	848	7654655	7656059	1405	2	junbb	1022
4	55831317	55831670	354	2.39016	4.76684	Promoter (1-2kb)	849	55813426	55829342	15917	2	CT583728.26	-1975
13	31546015	31546562	548	2.38739	5.75643	Promoter (<=1kb)	858	31545530	31580190	34661	1	ppm1aa	485
6	8489289	8489538	250	2.38105	3.00815	Promoter (<=1kb)	851	8470598	8489810	19213	2	rasal3	272
5	23877277	23877581	305	2.3734	4.79308	Promoter (1-2kb)	850	23849647	23878809	29163	2	gbgt1l3	1228
1	45925185	45925570	386	2.36568	4.10898	Promoter (<=1kb)	846	45925150	45959721	34572	1	eif5b	35
11	2596459	2596867	409	2.36568	4.10898	Promoter (<=1kb)	856	2596667	2609824	13158	1	dnajc14	0
14	30945403	30945655	253	2.36568	4.10898	Promoter (<=1kb)	859	30922330	30945515	23186	2	si:zfos-80g12.1	0
21	9997422	9997638	217	2.36568	4.10898	Promoter (<=1kb)	866	9997418	10025002	27585	1	herc7	4
19	9786816	9787047	232	2.36408	3.15367	Promoter (<=1kb)	864	9732084	9786914	54831	2	si:dkey-14o18.2	0
21	25723389	25723605	217	2.36408	3.15367	Promoter (<=1kb)	866	25703078	25722834	19757	2	abhd11	-555
19	23383571	23383935	365	2.36307	3.99127	Promoter (<=1kb)	864	23381331	23382619	1289	2	pimr81	-952
4	76774112	76774328	217	2.36142	2.24478	Promoter (1-2kb)	849	76775837	76785895	10059	1	si:ch73-56d11.5	-1509
19	9666233	9666472	240	2.35859	6.24848	Promoter (<=1kb)	864	9666961	9683578	16618	1	styk1a	-489
15	9293246	9293873	628	2.35644	5.24999	Promoter (<=1kb)	860	9294620	9315566	20947	1	slc37a4a	-747
2	6292377	6292682	306	2.34909	3.30862	Promoter (<=1kb)	847	6265768	6292510	26743	2	ppm1la	0
21	32374457	32374707	251	2.34909	3.30862	Promoter (<=1kb)	866	32349190	32374656	25467	2	mapk9	0
24	31092488	31092797	310	2.34909	3.30862	Promoter (<=1kb)	869	31081504	31092711	11208	2	hccsb	0
4	70588060	70588276	217	2.34909	3.30862	Promoter (1-2kb)	849	70566694	70586461	19768	2	si:ch211-211k8.12	-1599
8	17774337	17774644	308	2.34909	3.30862	Promoter (<=1kb)	853	17775247	17784723	9477	1	si:ch211-150o23.3	-603
2	10097851	10098137	287	2.34124	2.87315	Promoter (<=1kb)	847	10087334	10098191	10858	2	bcl6ab	54
6	295656	296055	400	2.33506	3.76813	Promoter (<=1kb)	851	296130	342216	46087	1	rbfox2	-75
8	36983205	36983696	492	2.32752	3.42754	Promoter (<=1kb)	853	36983559	37026607	43049	1	kdm5c	0
17	39784309	39784564	256	2.32112	10.6967	Promoter (1-2kb)	862	39783268	39786222	2955	2	pimr62	1658
25	25366066	25366375	310	2.30091	2.55076	Promoter (1-2kb)	870	25367853	25400430	32578	1	BX323801.2	-1478
14	45394078	45394294	217	2.28728	2.98103	Promoter (<=1kb)	859	45365157	45394839	29683	2	si:ch211-168f7.5	545
16	6205716	6206086	371	2.28649	4.25095	Promoter (<=1kb)	861	6182501	6205790	23290	2	ctnnb1	0
9	1654132	1654363	232	2.28649	4.25095	Promoter (<=1kb)	854	1654284	1683368	29085	1	nfe2l2a	0
7	26721437	26721789	353	2.27238	2.55326	Promoter (<=1kb)	852	26680868	26721281	40414	2	CT573817.1	-156
25	24249822	24250203	382	2.26054	3.44275	Promoter (<=1kb)	870	24250247	24262450	12204	1	tmem86a	-44
19	16064644	16064977	334	2.25615	2.77296	Promoter (<=1kb)	864	16064439	16089187	24749	1	gmeb1	205
4	30718137	30718511	375	2.25564	6.57215	Promoter (<=1kb)	849	30718997	30724331	5335	1	CU207245.1	-486
20	39188473	39188701	229	2.24675	3.76775	Promoter (<=1kb)	865	39055432	39188476	133045	2	rcan2	0
3	51143616	51143857	242	2.24099	2.36067	Promoter (<=1kb)	848	51030667	51142942	112276	2	sdk2a	-674
6	59913874	59914091	218	2.23526	4.09131	Promoter (<=1kb)	851	59913147	59922078	8932	1	aamp	727
4	76149365	76149708	344	2.22553	4.41563	Promoter (<=1kb)	849	76142882	76148377	5496	2	BX957252.2	-988
24	20208023	20208518	496	2.21318	2.97837	Promoter (<=1kb)	869	20194022	20208474	14453	2	cry-dash	0
17	389060	389355	296	2.19966	2.57628	Promoter (<=1kb)	862	389218	402380	13163	1	si:rp71-62i8.1	0
2	23477517	23477772	256	2.19895	3.44628	Promoter (1-2kb)	847	23475723	23479714	3992	2	si:ch211-14p21.3	1942
9	12443471	12443731	261	2.18812	3.93641	Promoter (<=1kb)	854	12428226	12443726	15501	2	ehhadh	0
2	19628258	19628474	217	2.16059	2.5213	Promoter (1-2kb)	847	19574496	19630297	55802	2	pimr51	1823
17	39784842	39785233	392	2.15635	10.0795	Promoter (<=1kb)	862	39783268	39786222	2955	2	pimr62	989
8	20623936	20624335	400	2.15115	3.14679	Promoter (<=1kb)	853	20624510	20795631	171122	1	nfic	-175
6	7533655	7533957	303	2.1493	3.30946	Promoter (<=1kb)	851	7533601	7551140	17540	1	pa2g4a	54
15	46385728	46385984	257	2.14604	3.63291	Promoter (<=1kb)	860	46386261	46598864	212604	1	igsf11	-277
24	17139617	17139844	228	2.10334	2.85782	Promoter (<=1kb)	869	17136749	17139114	2366	2	CR376737.1	-503
5	55751474	55751849	376	2.10253	2.38247	Promoter (<=1kb)	850	55719757	55752169	32413	2	kcmf1	320
7	64934987	64935468	482	2.09911	20.6878	Promoter (1-2kb)	852	64936903	64955976	19074	1	adgrg3	-1435
3	49578294	49578577	284	2.06188	3.05345	Promoter (1-2kb)	848	49576662	49624678	48017	1	CR394535.1	1632
22	5821603	5821904	302	2.05784	2.73337	Promoter (<=1kb)	867	5758090	5822147	64058	2	cers5	243
23	18981656	18981975	320	2.05302	2.42327	Promoter (<=1kb)	868	18953870	18982499	28630	2	bcl2l1	524
6	50451621	50451939	319	2.05025	2.25931	Promoter (<=1kb)	851	50451337	50454833	3497	1	mych	284
1	32013220	32013482	263	2.03918	3.92332	Promoter (<=1kb)	846	32013688	32014487	800	1	BX901898.2	-206
8	34766066	34766329	264	2.01733	7.69926	Promoter (1-2kb)	853	34766211	34767412	1202	2	CABZ01049825.1	1083
22	38275764	38276015	252	2.00295	2.16266	Promoter (<=1kb)	867	38276024	38294242	18219	1	rcor3	-9
6	41503816	41504101	286	1.98275	2.67346	Promoter (<=1kb)	851	41503854	41506749	2896	1	cish	0
12	1468965	1469254	290	1.97229	2.36451	Promoter (<=1kb)	857	1469090	1526051	56962	1	usp22	0
6	10871567	10872040	474	1.95539	4.50359	Promoter (<=1kb)	851	10871659	10879963	8305	1	mtx2	0
2	32119804	32120082	279	1.94228	2.42766	Promoter (<=1kb)	847	32115851	32119196	3346	2	BX323880.1	-608
4	55759999	55760352	354	1.91877	17.2059	Promoter (1-2kb)	849	55758103	55758507	405	1	CT583728.23	1896
16	35594398	35594711	314	1.87049	2.1064	Promoter (<=1kb)	861	35593785	35644767	50983	1	si:ch211-1i11.3	613
KN147651.2	204584	204930	347	1.86466	2.86526	Promoter (<=1kb)	875	199184	204354	5171	2	CU457778.1	-230
7	26535822	26536273	452	1.85185	5.55717	Promoter (1-2kb)	852	26534131	26542420	8290	1	si:dkey-62k3.5	1691
19	23450522	23450791	270	1.80895	2.19116	Promoter (1-2kb)	864	23450493	23452345	1853	2	pimr82	1554
4	60125348	60125630	283	1.7613	4.23681	Promoter (<=1kb)	849	60121087	60125300	4214	2	si:ch211-178j18.4	-48
8	34568304	34569104	801	1.7229	8.93105	Promoter (<=1kb)	853	34567717	34574181	6465	1	BX005399.1	587
KN150411.1	11679	12282	604	1.7122	17.0011	Promoter (<=1kb)	1051	7221	10795	3575	2	CABZ01045617.1	-884
1	23599627	23599901	275	1.685	2.57521	Promoter (<=1kb)	846	23596731	23598674	1944	2	si:dkeyp-26a9.7	-953
8	34923842	34924272	431	1.64581	5.61821	Promoter (<=1kb)	853	34922981	34924782	1802	1	BX005361.2	861
KZ115963.1	2871	3182	312	1.64217	9.91282	Promoter (1-2kb)	1119	1221	1388	168	1	CABZ01072614.1	1650
5	819811	821481	1671	1.61812	14.3561	Promoter (<=1kb)	850	821952	822286	335	2	BX537263.1	805
5	831509	833164	1656	1.60596	13.6497	Promoter (<=1kb)	850	833599	833933	335	2	BX537263.2	769
5	835892	836647	756	1.5914	13.0238	Promoter (1-2kb)	850	833599	833933	335	2	BX537263.2	-1959
8	34625321	34625571	251	1.5896	5.25779	Promoter (1-2kb)	853	34624025	34627146	3122	1	BX247865.2	1296
7	9360	10194	835	1.58557	11.4585	Promoter (<=1kb)	852	7658	10618	2961	2	FO704772.2	424
4	55759453	55759810	358	1.57729	6.63435	Promoter (1-2kb)	849	55758103	55758507	405	1	CT583728.23	1350
5	821906	824066	2161	1.52814	9.95053	Promoter (<=1kb)	850	821952	822286	335	2	BX537263.1	0
5	815089	815647	559	1.51943	8.79465	Promoter (1-2kb)	850	817016	822281	5266	1	BX537263.3	-1369
8	34625792	34626133	342	1.51921	3.99298	Promoter (1-2kb)	853	34624025	34627146	3122	1	BX247865.2	1767
5	833359	835726	2368	1.50351	9.63741	Promoter (<=1kb)	850	833599	833933	335	2	BX537263.2	0
8	34476903	34477176	274	1.49362	2.48299	Promoter (<=1kb)	853	34476532	34483763	7232	1	BX005399.2	371
5	824235	826835	2601	1.47711	9.84766	Promoter (<=1kb)	850	824709	825920	1212	2	zgc:158463	0
8	34630175	34630594	420	1.47533	3.40398	Promoter (<=1kb)	853	34629184	34630999	1816	1	BX247865.3	991
7	8343	8953	611	1.46245	8.19534	Promoter (<=1kb)	852	7653	7987	335	1	FO704772.1	690
8	35000262	35000606	345	1.4234	4.4729	Promoter (1-2kb)	853	34998570	35000292	1723	1	BX005361.1	1692
7	5185	8112	2928	1.35156	5.46202	Promoter (<=1kb)	852	7653	7987	335	1	FO704772.1	0
