# Supplementary material for: Cebp1 and Cebpβ transcriptional axis controls eosinophilopoiesis in zebrafish
Source: Nat Commun. 2024 Jan 27;15:811. doi: 10.1038/s41467-024-45029-0 (PMC10821951; doi:10.1038/s41467-024-45029-0)
Supplement: Supplementary file 7 — Supplementary Data 4 [file 41467_2024_45029_MOESM7_ESM.xlsx]

## Sheet: cebpb_7deos_DESeq2_results
	baseMean	log2FoldChange	lfcSE	stat	pvalue	padj
trnF	1.8727	4.43182	4.81228	0.92094	0.357082	NA
mt-rnr1	1496.5	-1.3098	0.424212	-3.0876	0.00201778	0.0265295
trnV	2.66647	1.56693	4.66823	0.335658	0.737128	NA
mt-rnr2	347567	-0.196083	0.258067	-0.759813	0.447366	0.781032
trnL1	38.553	0.484031	1.77765	0.272286	0.785402	0.950485
trnI	57.8286	0.216221	1.47122	0.146968	0.883158	0.979334
trnQ	3.28057	-1.16382	4.63901	-0.250876	0.80191	NA
trnM	211.276	-0.0823688	0.808259	-0.101909	0.918829	0.985675
trnW	10.6068	-0.919962	2.84333	-0.323551	0.746278	NA
trnA	1.47378	-4.07969	4.81961	-0.846476	0.397287	NA
trnN	28.7144	-2.30738	1.93145	-1.19463	0.23223	0.555233
trnC	17.6123	-1.40404	2.35141	-0.597107	0.550436	0.849257
trnY	921.57	-0.262517	0.443194	-0.59233	0.55363	0.851496
trnS1	3430.82	-0.404755	0.298622	-1.35541	0.175286	0.468922
trnD	28.7005	0.402003	2.12858	0.18886	0.850203	0.971331
trnK	71.463	-0.970465	1.30289	-0.744857	0.456358	0.787742
trnG	28.4614	1.01922	1.91557	0.532071	0.594677	0.875903
trnR	73.0187	-0.415944	1.33213	-0.31224	0.754858	0.940799
trnH	20.1705	-1.86276	2.28812	-0.814101	0.415587	0.754488
trnS2	1.19409	0.72425	4.75128	0.152433	0.878846	NA
trnL2	30.4056	2.2153	1.87709	1.18018	0.237929	0.563248
trnE	549.415	0.0492366	0.538562	0.0914224	0.927157	0.987412
trnT	2.68176	-3.43658	4.79588	-0.71657	0.47364	NA
trnP	1.17169	-3.75094	4.8285	-0.776833	0.437257	NA
rpl24	4347.97	-1.04141	0.33424	-3.11574	0.00183483	0.0248534
cep97	0.701086	1.03285	4.88817	0.211297	0.832656	NA
nfkbiz	2076	-0.755434	0.588168	-1.28438	0.199008	0.507384
eed	202.508	-1.16208	0.92377	-1.25798	0.208399	0.52147
hikeshi	459.217	-0.190088	0.810097	-0.234649	0.814481	0.957932
tmem39a	552.131	0.794565	0.634675	1.25193	0.210597	0.525208
ildr1a	0.249974	-1.4997	4.98799	-0.300661	0.763673	NA
LOC100332762	7.15167	1.36802	4.30052	0.318105	0.750405	NA
si:zfos-1011f11.1	1.07638	3.62045	4.83294	0.74912	0.453785	NA
zgc:163025	0.416155	2.27604	4.90608	0.463921	0.642704	NA
f7	0.431992	-0.0287691	4.98418	-0.00577208	0.995395	NA
f7i	0	NA	NA	NA	NA	NA
f10	52.2231	-2.87705	2.67499	-1.07554	0.282134	0.620226
prozb	0	NA	NA	NA	NA	NA
pcid2	254.237	1.38847	0.94929	1.46265	0.143564	0.417157
cul4a	191.698	-0.508366	0.956423	-0.531528	0.595053	0.876177
zgc:64072	636.454	0.260683	0.553681	0.470819	0.63777	0.89581
grtp1a	16.549	3.2546	4.23928	0.767726	0.44265	0.77786
adprhl1	1.66602	-1.565	4.73114	-0.330788	0.740805	NA
dcun1d2b	189.107	0.551286	1.14451	0.481677	0.630036	0.892306
tmco3	40.1573	-0.706348	2.53709	-0.278408	0.780699	0.949222
tfdp1b	21.2905	-4.79978	2.40214	-1.99812	0.0457032	0.223321
grk1a	1.04039	3.58731	4.83405	0.742091	0.458032	NA
cenpe	25.7073	-4.27742	3.04025	-1.40693	0.159448	0.444727
tmem255b	0	NA	NA	NA	NA	NA
LOC108187164	1.16242	3.73983	4.82913	0.774431	0.438676	NA
gas6	30.4366	-7.04501	3.65138	-1.92941	0.0536801	0.245512
pros1	24.3156	-3.84146	2.34343	-1.63924	0.101163	0.353251
rasa3	63.0946	1.71788	1.51064	1.13719	0.255459	0.586488
tpp2	72.9572	-0.285732	1.4166	-0.201702	0.84015	0.968249
LOC100149425	1.32204	-0.149234	4.72291	-0.0315979	0.974793	NA
zgc:92518	0	NA	NA	NA	NA	NA
ercc5	31.4361	3.57116	2.01529	1.77203	0.0763889	0.301317
blzf1	146.936	0.323445	1.24172	0.260481	0.794493	0.950991
trmt10c	150.734	-0.317521	1.21495	-0.261345	0.793826	0.950797
txnl4b	92.0602	1.58905	1.36257	1.16621	0.243528	0.571838
si:ch73-41e3.7	0	NA	NA	NA	NA	NA
mrpl16	275.49	-1.13181	0.95458	-1.18567	0.235754	0.560469
cenpq	0.973836	-3.48165	4.83743	-0.719733	0.47169	NA
LOC101885604	443.684	-1.46099	0.666742	-2.19124	0.0284347	0.167715
mir155	0	NA	NA	NA	NA	NA
mrpl39	203.339	-0.989911	1.09396	-0.904888	0.365525	0.706741
jam2a	15.6938	1.43097	4.37202	0.327302	0.74344	0.936419
atp5j	803.187	-0.594345	0.514935	-1.15421	0.248413	0.577827
appa	1320.92	2.19947	0.506158	4.34543	1.39004382951302e-05	0.000646121
cyyr1	0.97018	1.67524	4.84981	0.345423	0.729776	NA
adamts1	1175.64	1.30524	0.519367	2.51313	0.0119665	0.0952365
adamts5	0.223915	-1.4195	4.99347	-0.284271	0.776202	NA
n6amt1	107.45	-1.41456	2.1436	-0.659901	0.509317	0.826205
gart	80.3059	7.441	1.84382	4.03564	5.445271223279e-05	0.00185474
LOC100332351	117.539	-0.0805824	1.33906	-0.0601785	0.952013	0.992368
LOC101886071	0.749922	-3.10198	4.85318	-0.639165	0.522716	NA
donson	9.14919	6.71475	4.79042	1.4017	0.161004	NA
runx1	7.69948	-1.23666	4.15946	-0.297314	0.766227	NA
mir459	0	NA	NA	NA	NA	NA
urp2	0	NA	NA	NA	NA	NA
LOC100333907	0	NA	NA	NA	NA	NA
atp1a1a.4	1.28014	0.896506	4.74338	0.189001	0.850092	NA
atp1a1a.1	5040.84	0.0189039	0.309305	0.0611173	0.951266	0.992368
LOC108187381	0	NA	NA	NA	NA	NA
atp1a1a.2	99.5178	10.1586	2.48841	4.08239	4.45749896158309e-05	0.0015977
atp1a1a.3	20.8004	-0.105474	2.17144	-0.0485735	0.961259	0.994034
atp1a1a.5	6.3335	2.17589	3.55881	0.611409	0.540929	NA
si:ch211-132g1.3	0.208077	1.39101	4.9882	0.278861	0.780352	NA
LOC103911757	92.7741	-0.389186	2.37192	-0.164081	0.869668	0.975421
si:ch211-132g1.6	4.70221	-5.75598	4.79568	-1.20024	0.230045	NA
si:ch211-132g1.4	21.4074	-0.192622	4.03645	-0.0477208	0.961939	0.994286
si:ch211-132g1.1	2.26521	-4.70278	4.80741	-0.978235	0.327958	NA
si:ch211-132g1.7	0.249974	-1.4997	4.98799	-0.300661	0.763673	NA
slc5a3a	0	NA	NA	NA	NA	NA
oxgr1a.1	0.208077	1.39101	4.9882	0.278861	0.780352	NA
oxgr1a.3	0	NA	NA	NA	NA	NA
oxgr1a.2	0	NA	NA	NA	NA	NA
mbnl2	218.445	0.72544	1.03361	0.701854	0.48277	0.80685
rap2ab	0	NA	NA	NA	NA	NA
kpnb3	593.723	1.73688	0.63598	2.73102	0.00631378	0.0610874
farp1	115.4	1.01887	1.28386	0.793599	0.427429	0.765312
si:ch211-235f1.3	0	NA	NA	NA	NA	NA
ggact.3	30.1774	-8.43744	2.97368	-2.83737	0.00454871	0.0488898
ggact.2	58.6454	-9.39611	2.57987	-3.64209	0.000270433	0.00598851
ggact.1	1.41605	-1.24239	4.7416	-0.262018	0.793307	NA
gpc6a	69.3652	9.63791	2.99169	3.22156	0.00127493	0.0191634
LOC110439758	2.09173	4.58352	4.80954	0.953008	0.340586	NA
gpc5a	1.1298	-2.01534	4.83066	-0.417199	0.676533	NA
mir92a-1	0	NA	NA	NA	NA	NA
mir19b	0	NA	NA	NA	NA	NA
mir20a	0	NA	NA	NA	NA	NA
mir19a	0	NA	NA	NA	NA	NA
mir18a	0	NA	NA	NA	NA	NA
mir17a-1	0	NA	NA	NA	NA	NA
LOC103910100	0.223915	-1.4195	4.99347	-0.284271	0.776202	NA
slitrk6	29.675	-1.72885	2.8093	-0.615401	0.53829	0.844062
LOC101887188	0.624232	2.85528	4.86633	0.586741	0.557378	NA
slitrk1	0.208077	1.39101	4.9882	0.278861	0.780352	NA
LOC101882161	0	NA	NA	NA	NA	NA
LOC103911774	0.208077	1.39101	4.9882	0.278861	0.780352	NA
spry2	39.7907	0.62563	2.67496	0.233884	0.815075	0.95802
ndfip2	572.847	0.904436	0.535499	1.68896	0.0912269	0.332607
tuba8l2	774.276	-0.352476	0.527807	-0.667812	0.504253	0.823134
stk16	119.396	-0.140936	1.19566	-0.117873	0.906168	0.983664
mnx2b	0.223915	-1.4195	4.99347	-0.284271	0.776202	NA
atic	77.4091	2.02752	3.10547	0.652885	0.513831	0.829722
fn1b	90.7255	8.59534	2.56812	3.34694	0.000817098	0.013855
cpo	0.223915	-1.4195	4.99347	-0.284271	0.776202	NA
nrp2a	0.769042	-0.936363	4.86551	-0.192449	0.847391	NA
pard3ba	15.4069	-3.744	4.33852	-0.862966	0.388156	0.728917
abcb6a	70.0908	-1.85904	1.39848	-1.32933	0.18374	0.482436
cnppd1	1069.37	0.304384	0.499241	0.609692	0.542066	0.845948
prkag3a	4.23859	0.162981	4.61318	0.0353294	0.971817	NA
retreg2	47.6395	-6.5127	2.23329	-2.91619	0.00354333	0.0403482
mdh1b	52.452	-9.23465	2.5782	-3.58182	0.000341211	0.00718765
fastkd2	164.215	1.14677	1.37654	0.833079	0.4048	0.743186
gtf3c3	71.8219	1.07427	2.38772	0.449915	0.652772	0.904143
hecw2b	9.07496	4.10861	3.95862	1.03789	0.299322	NA
klf7a	211.548	2.31191	0.885145	2.6119	0.00900419	0.078276
si:ch211-93g23.2	2.68698	-4.94922	4.80386	-1.03026	0.302888	NA
ube2f	801.198	0.411219	0.513369	0.80102	0.42312	0.762519
erbb4a	6.78557	1.2625	4.60034	0.274437	0.783749	NA
LOC108184914	0	NA	NA	NA	NA	NA
si:ch73-383l1.1	0.223915	-1.4195	4.99347	-0.284271	0.776202	NA
lancl1	82.1408	0.377384	2.30151	0.163972	0.869753	0.975421
mylz3	62.0357	-0.849232	1.56077	-0.544111	0.586365	0.870352
pcnp	311.941	1.67286	0.757787	2.20756	0.0272753	0.163462
mxa	0.624232	2.85528	4.86633	0.586741	0.557378	NA
mxb	0.208077	1.39101	4.9882	0.278861	0.780352	NA
efnb2b	0	NA	NA	NA	NA	NA
arglu1b	173.883	-0.793389	0.942254	-0.842011	0.399782	0.74001
en1b	0.223915	-1.4195	4.99347	-0.284271	0.776202	NA
radil	7.46265	6.42124	4.7917	1.34008	0.18022	NA
wu:fc47e11	824.772	-1.93221	0.51749	-3.73382	0.000188597	0.00457702
si:dkey-79f11.10	0	NA	NA	NA	NA	NA
si:dkey-79f11.9	0	NA	NA	NA	NA	NA
si:dkey-79f11.7	0	NA	NA	NA	NA	NA
si:dkey-79f11.5	0	NA	NA	NA	NA	NA
si:dkeyp-9d4.2	0	NA	NA	NA	NA	NA
si:dkeyp-9d4.3	8.18895	1.63025	4.5978	0.354571	0.722911	NA
si:dkeyp-9d4.5	33.2856	0.102584	2.12024	0.0483829	0.961411	0.994034
LOC101882918	272.762	-1.54072	0.79929	-1.92761	0.0539031	0.246218
grapb	0	NA	NA	NA	NA	NA
LOC103911848	0.269094	1.57874	4.9763	0.317252	0.751052	NA
cacna1hb	2.36242	1.25794	4.67071	0.269324	0.78768	NA
syngr3b	0	NA	NA	NA	NA	NA
myo15ab	13.8873	-2.86794	3.68997	-0.777226	0.437025	0.773224
alkbh5	26.1637	1.16716	3.8307	0.304687	0.760605	0.94323
mief2	28.5629	-0.388891	2.95015	-0.131821	0.895126	0.982746
smcr8b	24.9771	1.8655	2.86791	0.650475	0.515386	0.830851
zgc:112980	0.416155	2.27604	4.90608	0.463921	0.642704	NA
ptcd1	150.568	-0.440066	1.01173	-0.434965	0.663588	0.909214
LOC110439701	1.44735	2.3911	4.82285	0.495786	0.620045	NA
si:ch211-160d14.9	0.208077	1.39101	4.9882	0.278861	0.780352	NA
si:ch211-160d14.6	0.44783	-2.37048	4.89784	-0.483985	0.628397	NA
zgc:153118	0.519068	0.0787642	4.96677	0.0158583	0.987347	NA
LOC101883376	0	NA	NA	NA	NA	NA
LOC103911895	0	NA	NA	NA	NA	NA
fbxl18	24.2404	1.37382	3.931	0.349484	0.726726	0.931312
actb1	16170.4	-0.457096	0.243761	-1.87518	0.0607677	0.264135
fscn1b	0.269094	1.57874	4.9763	0.317252	0.751052	NA
abcg2b	2.91308	5.06763	4.80248	1.05521	0.29133	NA
zgc:77849	0.97018	1.67524	4.84981	0.345423	0.729776	NA
grin2ab	0.269094	1.57874	4.9763	0.317252	0.751052	NA
si:ch73-191k20.1	0	NA	NA	NA	NA	NA
socs1b	0	NA	NA	NA	NA	NA
si:ch73-191k20.4	43.7341	0.130566	1.64628	0.0793097	0.936786	0.989841
LOC103911865	1.31181	-1.09113	4.74736	-0.22984	0.818216	NA
tlr2	0	NA	NA	NA	NA	NA
prkcba	27.3495	-0.580783	2.43563	-0.238453	0.81153	0.956736
cacng3a	0	NA	NA	NA	NA	NA
si:ch211-14k19.8	1.76162	4.33647	4.81415	0.900776	0.367707	NA
ndufab1a	240.039	0.00622472	0.764346	0.00814385	0.993502	0.999207
palb2	4.49953	-5.69079	4.79618	-1.18653	0.235415	NA
LOC110439775	0	NA	NA	NA	NA	NA
zgc:152698	0	NA	NA	NA	NA	NA
plk1	0	NA	NA	NA	NA	NA
ern2	21.7889	0.758368	2.55934	0.296314	0.76699	0.944695
chtf18	23.4416	0.241162	3.95657	0.0609521	0.951397	0.992368
gng13a	0	NA	NA	NA	NA	NA
si:dkeyp-57d7.4	0	NA	NA	NA	NA	NA
zgc:136472	0.685249	2.97945	4.85966	0.613099	0.539811	NA
ubn1	0	NA	NA	NA	NA	NA
uncx4.1	0.269094	1.57874	4.9763	0.317252	0.751052	NA
LOC101883884	1.24846	3.84905	4.82591	0.797581	0.425114	NA
micall2b	118.938	1.34982	1.07556	1.25498	0.209485	0.523651
si:ch73-12o23.1	3.2879	-2.36695	4.68222	-0.505519	0.613194	NA
elfn1b	60.0798	-1.71335	1.62003	-1.05761	0.290234	0.630537
ugt5b5	1.84804	-0.956396	4.69078	-0.203888	0.838441	NA
ugt5b4	20.4289	-1.76176	2.24451	-0.784923	0.432499	0.76907
ugt5b3	6.78979	-2.45758	4.62306	-0.531591	0.595009	NA
ugt5b2	197.15	-0.176876	0.846721	-0.208895	0.83453	0.966722
ugt5b1	37.2903	0.712768	2.64488	0.26949	0.787553	0.950611
mad1l1	9.72292	-6.80284	4.79003	-1.42021	0.155547	NA
pmm2	173.946	0.843616	0.982305	0.858812	0.390444	0.730616
zgc:56409	42.8639	8.94412	3.81644	2.34358	0.0190998	0.129301
rgs11	0	NA	NA	NA	NA	NA
tmem8a	26.312	2.72114	2.50397	1.08673	0.277156	0.614353
LOC110439781	61.4763	0.162666	2.42247	0.067149	0.946463	0.992368
pdia2	12085.2	-1.05586	0.331856	-3.18167	0.00146427	0.0212685
si:dkeyp-75b4.8	0.269094	1.57874	4.9763	0.317252	0.751052	NA
LOC101884154	0	NA	NA	NA	NA	NA
LOC101884122	0	NA	NA	NA	NA	NA
si:dkeyp-75b4.9	0	NA	NA	NA	NA	NA
si:dkeyp-75b4.10	97736.7	-1.74687	0.343809	-5.08094	3.75565513482966e-07	3.47219259251038e-05
trim2b	2.22699	-1.87464	4.70482	-0.39845	0.690298	NA
rnf175	155.994	-2.38974	1.93682	-1.23385	0.217259	0.533935
fgb	0.97018	1.67524	4.84981	0.345423	0.729776	NA
LOC100536670	0	NA	NA	NA	NA	NA
fga	10.8994	-6.96801	4.35188	-1.60115	0.109344	NA
lratb	32.2657	-6.96926	3.62358	-1.92331	0.0544414	0.247415
lratb.2	0	NA	NA	NA	NA	NA
rbm46	0	NA	NA	NA	NA	NA
npy2rl	0.493009	0.158979	4.97227	0.0319731	0.974493	NA
eif3f	2244.94	-1.07618	0.353161	-3.04727	0.00230931	0.0293041
zgc:77880	277.2	-0.951582	0.808228	-1.17737	0.239049	0.565187
tmem55bb	7.1435	6.35762	4.79201	1.32671	0.184604	NA
LOC557811	0	NA	NA	NA	NA	NA
dachb	0	NA	NA	NA	NA	NA
tnrc5	0	NA	NA	NA	NA	NA
trpc5a	0.223915	-1.4195	4.99347	-0.284271	0.776202	NA
zgc:174945	2.24976	-4.69	4.80761	-0.975537	0.329294	NA
si:dkey-31e10.1	0.863985	-0.0947248	4.80453	-0.0197157	0.98427	NA
si:dkey-31e10.5	34.1543	-4.69784	2.45061	-1.91701	0.0552371	0.24822
si:dkey-31e10.6p	17.2707	-1.17418	2.59957	-0.451681	0.651499	0.903596
zgc:103678	81.2238	-1.86458	2.17424	-0.857576	0.391127	0.730869
atp1b1b	301.589	-0.403198	1.90227	-0.211957	0.832141	0.965403
LOC100334711	15.8765	-4.58933	3.51874	-1.30425	0.192147	0.495422
si:ch73-222h13.1	0.431992	-0.0287691	4.98418	-0.00577208	0.995395	NA
crfb15	0	NA	NA	NA	NA	NA
dmd	19.9303	3.49828	3.29327	1.06225	0.288123	0.627354
casc5	17.0127	-7.61062	3.70055	-2.05662	0.0397226	0.206796
knstrn	47.731	-0.0558583	2.61194	-0.0213858	0.982938	0.997731
sdk1b	0.458051	-0.108982	4.97869	-0.0218898	0.982536	NA
si:dkey-26i13.7	0	NA	NA	NA	NA	NA
si:dkey-26i13.6	0.223915	-1.4195	4.99347	-0.284271	0.776202	NA
si:dkey-26i13.5	0.999895	-3.51814	4.83612	-0.727472	0.466937	NA
si:dkey-26i13.3	2.74971	-4.9798	4.80346	-1.03671	0.29987	NA
si:dkey-26i13.4	1.1014	3.66541	4.83147	0.758652	0.44806	NA
LOC797518	0.416155	2.27604	4.90608	0.463921	0.642704	NA
brat1	77.9208	2.19139	2.64266	0.829239	0.406969	0.745407
eif3bb	0.473889	-2.44414	4.89227	-0.499593	0.617362	NA
si:dkey-26i13.8	0.208077	1.39101	4.9882	0.278861	0.780352	NA
chst12b	0	NA	NA	NA	NA	NA
zmp:0000001069	0	NA	NA	NA	NA	NA
ttyh3b	0.208077	1.39101	4.9882	0.278861	0.780352	NA
iqce	3.99958	-5.52077	4.79761	-1.15073	0.249842	NA
snx8b	0.223915	-1.4195	4.99347	-0.284271	0.776202	NA
grk4	163.199	-1.66757	1.3158	-1.26735	0.205031	0.516748
tspan5b	6.25816	4.69693	4.78914	0.980747	0.326717	NA
slc24a2	0	NA	NA	NA	NA	NA
saraf	758.621	0.103849	0.649131	0.159981	0.872896	0.976511
pla2g12a	9.99895	-6.84322	4.78989	-1.42868	0.153096	NA
LOC110439783	0	NA	NA	NA	NA	NA
xpa	1.23599	-0.391375	4.7381	-0.0826017	0.934168	NA
mtp	2.46306	-4.82382	4.80559	-1.00379	0.315479	NA
spink4	0.493009	0.158979	4.97227	0.0319731	0.974493	NA
b4galt1	60.8771	-0.511516	1.38795	-0.36854	0.712471	0.925084
stra6l	0.223915	-1.4195	4.99347	-0.284271	0.776202	NA
tdrd7a	0	NA	NA	NA	NA	NA
tmod1	0.431992	-0.0287691	4.98418	-0.00577208	0.995395	NA
cplx2l	4.20344	4.00738	4.78793	0.836976	0.402606	NA
gne	236.611	1.12629	0.977832	1.15182	0.249395	0.578842
nansa	211.801	0.119765	0.992121	0.120716	0.903916	0.983342
clta	113.332	-0.00800823	1.13771	-0.00703888	0.994384	0.999207
sclt1	0	NA	NA	NA	NA	NA
zgc:77739	18.032	-1.03865	2.3568	-0.440704	0.659427	0.906392
LOC103911926	0.671745	-2.95309	4.86056	-0.607563	0.543478	NA
pcdh10a	2129.39	2.22525	0.437693	5.08404	3.69491764644551e-07	3.4433676530755e-05
si:dkeyp-7b3.2	0.416155	2.27604	4.90608	0.463921	0.642704	NA
si:dkeyp-106c3.2	7.99916	-6.52121	4.79118	-1.36109	0.173486	NA
pcdh18a	0.208077	1.39101	4.9882	0.278861	0.780352	NA
LOC101886760	0.249974	-1.4997	4.98799	-0.300661	0.763673	NA
LOC101886790	0	NA	NA	NA	NA	NA
LOC101886839	0.89566	-3.36689	4.84176	-0.695385	0.486814	NA
noctb	0	NA	NA	NA	NA	NA
elf2b	47.4786	0.893759	1.7351	0.515104	0.60648	0.882176
mgarp	32.8762	-0.72849	3.68031	-0.197943	0.84309	0.968435
hpf1	52.0993	-0.294606	2.52005	-0.116905	0.906935	0.983865
ank2a	0.749922	-3.10198	4.85318	-0.639165	0.522716	NA
LOC101887098	0	NA	NA	NA	NA	NA
camk2d2	39.4734	5.7461	2.93799	1.95579	0.0504895	0.236396
cxcl8a	138.547	-1.32931	1.17118	-1.13501	0.25637	0.587089
pde5aa	0.249974	-1.4997	4.98799	-0.300661	0.763673	NA
ppp2r2ca	3.23539	-1.74396	4.65591	-0.374569	0.707981	NA
wfs1a	0	NA	NA	NA	NA	NA
crmp1	6.02987	-4.67323	4.78389	-0.976867	0.328635	NA
LOC567498	0	NA	NA	NA	NA	NA
fip1l1b	137.224	-0.451458	1.1028	-0.409375	0.682265	0.913311
LOC553528	17.8978	-7.68387	3.72949	-2.0603	0.0393696	0.205891
chic2	406.895	0.0774937	0.657325	0.117893	0.906153	0.983664
slc34a2aas	0	NA	NA	NA	NA	NA
slc34a2a	0	NA	NA	NA	NA	NA
rbpja	121.071	1.38862	1.70764	0.813182	0.416114	0.755033
stim2a	10.2256	6.87531	4.78982	1.4354	0.151173	NA
LOC101882365	30.6767	8.46075	4.20393	2.01258	0.0441586	0.219323
si:dkey-194g4.1	4.95758	-4.37812	4.7859	-0.914795	0.360299	NA
LOC100004921	0	NA	NA	NA	NA	NA
LOC110439785	0	NA	NA	NA	NA	NA
LOC100004978	0.249974	-1.4997	4.98799	-0.300661	0.763673	NA
LOC110437782	92.945	2.68115	1.41253	1.89812	0.0576799	0.255013
LOC100329816	0	NA	NA	NA	NA	NA
LOC100332745	2.11947	-4.60567	4.80899	-0.957722	0.338203	NA
LOC101884963	0	NA	NA	NA	NA	NA
LOC100005071	0.416155	2.27604	4.90608	0.463921	0.642704	NA
LOC110439784	0	NA	NA	NA	NA	NA
LOC110438559	0	NA	NA	NA	NA	NA
LOC108189345	0	NA	NA	NA	NA	NA
LOC108189470	0	NA	NA	NA	NA	NA
LOC108189376	0	NA	NA	NA	NA	NA
LOC110438560	0	NA	NA	NA	NA	NA
LOC100330143	0	NA	NA	NA	NA	NA
LOC108185170	0	NA	NA	NA	NA	NA
LOC100537170	0	NA	NA	NA	NA	NA
LOC100330009	0	NA	NA	NA	NA	NA
LOC101886102	0.223915	-1.4195	4.99347	-0.284271	0.776202	NA
LOC100330441	0	NA	NA	NA	NA	NA
LOC110438568	0	NA	NA	NA	NA	NA
LOC103911961	0	NA	NA	NA	NA	NA
pcdh7a	4.17251	5.58322	4.79716	1.16386	0.244482	NA
itln1	14624.6	-1.10963	0.301917	-3.67527	0.000237596	0.00542698
hgsnat	198.906	1.1143	0.85779	1.29904	0.19393	0.498145
pi4k2b	999.287	0.440101	0.492517	0.893576	0.371549	0.71316
dlc1	2970.2	0.816222	0.364488	2.23937	0.0251321	0.154738
sgcz	0	NA	NA	NA	NA	NA
tusc3	2.07063	-1.74327	4.70768	-0.370303	0.711157	NA
fgf20a	0	NA	NA	NA	NA	NA
micu3a	3.49963	-5.328	4.79945	-1.11013	0.266944	NA
LOC794952	1.56938	2.52413	4.81914	0.523772	0.600437	NA
vps37a	681.873	-0.514304	0.602977	-0.852941	0.393692	0.733662
LOC110439786	3.19754	-5.19799	4.80083	-1.08273	0.27893	NA
mtmr7b	84.5968	-0.600714	1.40781	-0.426701	0.669597	0.910753
mtus1b	9.71918	1.16652	4.11009	0.283818	0.77655	NA
pcm1	155.059	1.5631	1.5082	1.0364	0.300016	0.639837
asah1b	461.149	0.303024	0.656466	0.461599	0.644369	0.900159
LOC103912018	1.99979	-4.51988	4.81047	-0.939593	0.347426	NA
LOC110439707	0	NA	NA	NA	NA	NA
frg1	83.1977	-0.81725	2.28151	-0.358206	0.720189	0.928657
fat1a	9.71551	6.80248	4.55875	1.49218	0.135651	NA
casp3a	0	NA	NA	NA	NA	NA
acsl1a	0.269094	1.57874	4.9763	0.317252	0.751052	NA
helt	0	NA	NA	NA	NA	NA
si:ch211-197n1.2	0.832309	3.26727	4.84621	0.67419	0.500191	NA
slc25a4	0	NA	NA	NA	NA	NA
cfap97	12.1295	7.12331	4.51345	1.57824	0.11451	NA
ankrd37	1.66462	4.26244	4.81569	0.885116	0.376094	NA
ufsp2	318.867	0.186089	0.697326	0.26686	0.789577	0.950775
si:dkey-256e7.8	0	NA	NA	NA	NA	NA
pdlim3a	0	NA	NA	NA	NA	NA
sorbs2a	6.81846	-0.727624	4.51331	-0.161217	0.871922	NA
tlr3	0	NA	NA	NA	NA	NA
cyp4v8	0	NA	NA	NA	NA	NA
LOC101885541	0	NA	NA	NA	NA	NA
LOC101885801	0	NA	NA	NA	NA	NA
LOC101885905	0	NA	NA	NA	NA	NA
LOC101885961	0	NA	NA	NA	NA	NA
mtnr1aa	3.26473	-0.742138	4.62004	-0.160635	0.872381	NA
klhl5	7.42524	1.42441	4.59877	0.309737	0.756761	NA
si:dkey-192k22.2	310.957	-0.358366	0.799991	-0.447962	0.65418	0.904143
fam114a1	866.251	-0.797596	0.475214	-1.67839	0.0932702	0.336796
trnap-agg	94.7961	-1.95487	1.17834	-1.659	0.097115	0.345191
klf3	165.464	1.35375	1.32443	1.02214	0.306714	0.64797
tbc1d1	13.4497	-0.115966	4.57821	-0.0253299	0.979792	NA
pgm2	0	NA	NA	NA	NA	NA
si:dkey-167i21.2	0.223915	-1.4195	4.99347	-0.284271	0.776202	NA
slc25a51a	0.538188	2.61313	4.88108	0.53536	0.592401	NA
LOC100535985	0	NA	NA	NA	NA	NA
zgc:195282	85.3559	0.91869	1.2055	0.762085	0.446009	0.779998
rnf38	761.813	2.72269	0.730415	3.7276	0.000193314	0.00463357
LOC101886347	0.249974	-1.4997	4.98799	-0.300661	0.763673	NA
limch1a	16.6367	3.26167	4.25798	0.766013	0.443669	0.778475
phox2ba	0.249974	-1.4997	4.98799	-0.300661	0.763673	NA
exosc9	122.338	-0.27493	1.06076	-0.259182	0.795495	0.951756
trnai-aau	1.49844	2.34904	4.81607	0.48775	0.625727	NA
ptpn9b	26.3207	6.74426	3.23034	2.08779	0.0368169	0.197185
ptprdb	41.5173	-5.11458	2.05394	-2.49014	0.0127694	0.0991011
LOC108190005	4.49953	-5.69079	4.79618	-1.18653	0.235415	NA
si:dkeyp-118a3.2	67.7386	-1.68832	2.26591	-0.745097	0.456213	0.787672
tyrp1b	78264	1.49251	0.273762	5.45187	4.98434121159381e-08	7.08080375290931e-06
rbm47	64.5745	0.321094	2.16395	0.148383	0.88204	0.979033
lap3	35.8291	3.45365	3.52239	0.980485	0.326847	0.670677
clockb	21.4402	-0.479442	3.05867	-0.156748	0.875443	0.977854
kitb	0	NA	NA	NA	NA	NA
clrn2	0	NA	NA	NA	NA	NA
si:dkey-245p14.4	0	NA	NA	NA	NA	NA
smc2	0	NA	NA	NA	NA	NA
kiaa0368	14.2868	0.0581392	3.46815	0.0167638	0.986625	0.997731
fbxo10	0	NA	NA	NA	NA	NA
polr1e	0	NA	NA	NA	NA	NA
tmem192	0	NA	NA	NA	NA	NA
apela	0	NA	NA	NA	NA	NA
LOC100536104	0	NA	NA	NA	NA	NA
march1	0	NA	NA	NA	NA	NA
tma16	0	NA	NA	NA	NA	NA
si:ch211-42i9.8	0.269094	1.57874	4.9763	0.317252	0.751052	NA
zbtb5	4.621	1.06243	4.61526	0.230198	0.817938	NA
grhprb	0	NA	NA	NA	NA	NA
si:dkey-82j4.2	7.38358	-4.04486	4.39785	-0.919735	0.357711	NA
apbb2b	236.654	2.38099	1.18632	2.00704	0.0447457	0.220772
LOC101882573	0.223915	-1.4195	4.99347	-0.284271	0.776202	NA
mettl14	14.2855	0.376193	3.51167	0.107127	0.914689	0.985338
prss12	0	NA	NA	NA	NA	NA
ndst3	0.223915	-1.4195	4.99347	-0.284271	0.776202	NA
ugt8	0.208077	1.39101	4.9882	0.278861	0.780352	NA
spock3	0	NA	NA	NA	NA	NA
tll1	0.64007	0.856259	4.90199	0.174676	0.861334	NA
cpe	0	NA	NA	NA	NA	NA
msmo1	0	NA	NA	NA	NA	NA
klhl2	0.431992	-0.0287691	4.98418	-0.00577208	0.995395	NA
LOC101882260	4.67421	-2.53796	3.97743	-0.63809	0.523415	NA
si:dkey-253i9.4	8.11766	-3.56935	4.08923	-0.872867	0.382736	NA
npy1r	0	NA	NA	NA	NA	NA
med28	27.9194	-3.59293	2.69071	-1.33531	0.181776	0.480044
tmem144a	6.7352	0.153265	3.46229	0.044267	0.964692	NA
gria2a	0.44783	-2.37048	4.89784	-0.483985	0.628397	NA
glrba	0	NA	NA	NA	NA	NA
wdr19	0.863985	-0.0947248	4.80453	-0.0197157	0.98427	NA
ncapd3	1.07638	3.62045	4.83294	0.74912	0.453785	NA
primpol	0	NA	NA	NA	NA	NA
adamtsl7	0	NA	NA	NA	NA	NA
zcchc7	67.0527	-3.1224	1.8932	-1.64927	0.0990919	0.349004
LOC103908753	0.697804	-3.00423	4.85794	-0.618416	0.536301	NA
pax5	0.223915	-1.4195	4.99347	-0.284271	0.776202	NA
melk	0	NA	NA	NA	NA	NA
frmpd1	0.64007	0.856259	4.90199	0.174676	0.861334	NA
kdm4c	0	NA	NA	NA	NA	NA
dnah6	0.269094	1.57874	4.9763	0.317252	0.751052	NA
LOC110439140	0	NA	NA	NA	NA	NA
LOC103908754	0	NA	NA	NA	NA	NA
si:ch73-380n15.2	0.208077	1.39101	4.9882	0.278861	0.780352	NA
chrnb3a	1.70792	-2.71354	4.8094	-0.564216	0.572607	NA
LOC108190615	0	NA	NA	NA	NA	NA
chrna6	0.538188	2.61313	4.88108	0.53536	0.592401	NA
chrnb2a	0	NA	NA	NA	NA	NA
uchl1	392.065	1.46253	0.711819	2.05464	0.0399139	0.207209
anxa5b	575.363	0.864789	0.586932	1.4734	0.140642	0.412119
fgfbp1b	0	NA	NA	NA	NA	NA
fgfbp2b	0	NA	NA	NA	NA	NA
zmynd10	0.208077	1.39101	4.9882	0.278861	0.780352	NA
prom1b	0.966898	-1.42574	4.83614	-0.294809	0.76814	NA
tapt1b	28.4935	-0.476085	1.97299	-0.241301	0.809322	0.956013
ldb2b	0.493009	0.158979	4.97227	0.0319731	0.974493	NA
qdprb1	64.2439	-6.95661	2.06999	-3.3607	0.000777448	0.0133741
gtf2e2	167.154	1.89483	0.932731	2.03149	0.0422058	0.213392
si:dkey-92j12.6	0	NA	NA	NA	NA	NA
adgrl3.1	20.9768	2.83954	2.43886	1.16429	0.244307	0.572852
si:dkey-92j12.5	6.65162	-2.57857	3.6251	-0.711309	0.476893	NA
rfc1	57.999	2.20657	1.47294	1.49807	0.134115	0.399874
rpl9	3705.31	-1.19973	0.291936	-4.10957	3.96401423250033e-05	0.00144878
lias	0	NA	NA	NA	NA	NA
ugdh	0	NA	NA	NA	NA	NA
LOC108190011	0	NA	NA	NA	NA	NA
smim14	0	NA	NA	NA	NA	NA
ube2kb	0.935222	1.47945	4.8499	0.305047	0.76033	NA
pds5a	0	NA	NA	NA	NA	NA
LOC108190012	0	NA	NA	NA	NA	NA
LOC101886711	0	NA	NA	NA	NA	NA
n4bp2	0	NA	NA	NA	NA	NA
rhoh	15.6058	7.48661	4.78807	1.5636	0.117912	0.375598
chrna9	0	NA	NA	NA	NA	NA
LOC101886843	2.32484	4.73953	4.807	0.985964	0.324151	NA
trnar-ccg	0.208077	1.39101	4.9882	0.278861	0.780352	NA
trnar-ucg	2.43507	-1.34782	4.6709	-0.288556	0.772921	NA
trnaq-cug	5.2755	2.71411	4.65046	0.583622	0.559475	NA
trnaq-uug	0.208077	1.39101	4.9882	0.278861	0.780352	NA
trnastop-uca	0	NA	NA	NA	NA	NA
LOC110439258	0	NA	NA	NA	NA	NA
LOC110439257	0	NA	NA	NA	NA	NA
si:dkeyp-26a9.2	0.208077	1.39101	4.9882	0.278861	0.780352	NA
fam184b	17.0341	-1.69162	3.30233	-0.512251	0.608476	0.883381
ncapg	0.223915	-1.4195	4.99347	-0.284271	0.776202	NA
lcorl	40.8664	-0.634154	1.65677	-0.382764	0.701895	0.920214
LOC108190619	0	NA	NA	NA	NA	NA
LOC110439261	0	NA	NA	NA	NA	NA
slit2	21.7067	5.42468	2.82908	1.91747	0.0551781	0.24822
mir218a-2	0	NA	NA	NA	NA	NA
im:7138144	1016.38	0.148379	0.458716	0.323466	0.746342	0.937188
LOC108190014	0	NA	NA	NA	NA	NA
mab21l2	0.431992	-0.0287691	4.98418	-0.00577208	0.995395	NA
LOC103908771	0	NA	NA	NA	NA	NA
rps3a	554.039	-1.15524	0.539037	-2.14315	0.0321011	0.181263
zgc:171517	0	NA	NA	NA	NA	NA
qdprb2	0.223915	-1.4195	4.99347	-0.284271	0.776202	NA
sh3d19	7.90694	6.50629	4.7913	1.35794	0.174483	NA
LOC103908775	0	NA	NA	NA	NA	NA
fam160a1a	23.011	1.13766	3.2528	0.349747	0.726529	0.931232
gatb	29.1742	-1.32207	2.77081	-0.477141	0.633262	0.893624
dctpp1	4.5777	5.71862	4.79605	1.19236	0.23312	NA
LOC101882397	6.56501	3.76248	4.34016	0.8669	0.385997	NA
fbxw7	2.09661	3.01204	4.8081	0.626452	0.531019	NA
tmem154	17.9105	6.24669	4.1756	1.496	0.134655	0.40094
mnd1	3.74961	-5.4276	4.79847	-1.13111	0.258008	NA
tmem131l	708.227	-0.332584	0.793618	-0.419073	0.675163	0.912693
trim2a	0	NA	NA	NA	NA	NA
fhdc1	0	NA	NA	NA	NA	NA
arfip1	722.164	1.83021	0.801909	2.28232	0.0224702	0.143428
sfrp2	0	NA	NA	NA	NA	NA
LOC101882989	0	NA	NA	NA	NA	NA
si:dkey-30k22.10	0	NA	NA	NA	NA	NA
dchs2	6.24232	6.16556	4.79304	1.28636	0.198319	NA
plrg1	97.0055	1.71723	2.1474	0.79968	0.423897	0.762581
fgg	11.5519	5.51974	4.77742	1.15538	0.247935	NA
lrata	0	NA	NA	NA	NA	NA
LOC101883163	0	NA	NA	NA	NA	NA
LOC110439814	0	NA	NA	NA	NA	NA
LOC100537259	0	NA	NA	NA	NA	NA
si:dkey-30k22.5	0	NA	NA	NA	NA	NA
npy2r	0.223915	-1.4195	4.99347	-0.284271	0.776202	NA
map9	1.51896	-2.26226	4.80392	-0.470919	0.637699	NA
gucy1a3	0	NA	NA	NA	NA	NA
gucy1b3	0	NA	NA	NA	NA	NA
fabp2	0	NA	NA	NA	NA	NA
usp53b	2.92892	3.54117	4.79966	0.737795	0.460639	NA
myoz2b	0.477171	2.45263	4.89228	0.501327	0.616141	NA
synpo2b	0	NA	NA	NA	NA	NA
si:ch211-145b13.5	0.208077	1.39101	4.9882	0.278861	0.780352	NA
si:ch211-145b13.6	6.63944	1.60311	4.49742	0.356452	0.721502	NA
gpank1	132.443	0.934205	1.18063	0.791278	0.428782	0.766203
pdcd4a	897.511	-0.987891	0.489793	-2.01696	0.0437002	0.217761
mxd4	984.045	0.563805	0.747422	0.754334	0.450649	0.783488
ndufb6	397.301	-0.260885	0.662865	-0.393572	0.693897	0.917008
toporsa	28.085	-3.5872	2.28188	-1.57203	0.115943	0.372584
mtap	393.05	-1.08229	0.708925	-1.52667	0.126843	0.386996
cdkn2a/b	10.956	-5.55744	4.77984	-1.16268	0.244958	NA
LOC108190622	0	NA	NA	NA	NA	NA
cxxc4	0	NA	NA	NA	NA	NA
tet2	43.8051	-1.15578	1.91704	-0.6029	0.546575	0.847923
ppa2	44.1653	-8.98678	2.58635	-3.47469	0.000511446	0.00976694
arhgef38	0.269094	1.57874	4.9763	0.317252	0.751052	NA
ints12	184.532	0.5339	0.954484	0.55936	0.575916	0.863541
g3bp2	135.859	2.30602	1.05652	2.18265	0.0290616	0.170297
uso1	832.353	0.361513	0.484557	0.746068	0.455626	0.787477
LOC108185367	0	NA	NA	NA	NA	NA
LOC110439708	0	NA	NA	NA	NA	NA
coro2a	29.7299	2.97068	3.68204	0.806803	0.41978	0.758651
anp32b	149.934	0.0054998	1.17945	0.00466303	0.996279	0.999207
si:dkey-25o16.2	0	NA	NA	NA	NA	NA
trmo	69.7458	1.09481	2.3177	0.472367	0.636665	0.895433
si:dkey-25o16.4	4.7495	-5.76884	4.79558	-1.20295	0.228996	NA
foxe1	0	NA	NA	NA	NA	NA
sh3gl2a	137.94	-0.854487	2.1124	-0.404509	0.685838	0.913484
cntln	0	NA	NA	NA	NA	NA
bnc2	121.696	6.11439	1.64675	3.713	0.000204821	0.00483967
LOC101882912	0	NA	NA	NA	NA	NA
LOC110439825	0	NA	NA	NA	NA	NA
si:ch211-76m11.7	0	NA	NA	NA	NA	NA
LOC108190634	0	NA	NA	NA	NA	NA
LOC101883046	0	NA	NA	NA	NA	NA
pspc1	89.7659	0.545545	3.0384	0.17955	0.857506	0.972181
dnajb14	80.781	-0.851356	1.35431	-0.628626	0.529594	0.838895
LOC110439743	0	NA	NA	NA	NA	NA
sgut1	593.214	-0.151686	0.697276	-0.21754	0.827787	0.963659
chst10	42.9021	-0.0298414	2.75348	-0.0108377	0.991353	0.99838
snapc3	16.7482	-7.58752	4.78781	-1.58476	0.113022	0.368689
psip1a	5.82617	6.06613	4.79363	1.26545	0.205708	NA
LOC110439709	0	NA	NA	NA	NA	NA
si:ch1073-440b2.1	102.991	-0.71984	1.28306	-0.561035	0.574774	0.863402
LOC108182421	0.269094	1.57874	4.9763	0.317252	0.751052	NA
LOC110439834	0	NA	NA	NA	NA	NA
LOC103908832	22.7278	-0.903749	2.99334	-0.30192	0.762713	0.943791
LOC108190024	0	NA	NA	NA	NA	NA
LOC108185504	6.58827	4.77329	4.51798	1.05651	0.290736	NA
ednrba	448.514	2.71079	0.922151	2.93964	0.00328589	0.0383541
LOC108190026	0	NA	NA	NA	NA	NA
LOC103908835	0	NA	NA	NA	NA	NA
zgc:172295	58.6283	1.07094	1.89962	0.563765	0.572914	0.862481
LOC103908837	0.249974	-1.4997	4.98799	-0.300661	0.763673	NA
timmdc1	317.462	-1.76746	0.752416	-2.34905	0.0188214	0.128093
poglut1	47.1081	-1.78036	3.37175	-0.528022	0.597484	0.877138
pwp2h	18.9378	-1.04388	4.18881	-0.249207	0.803201	0.953934
gpm6ba	0	NA	NA	NA	NA	NA
gemin8	41.2018	-0.312813	1.69465	-0.184589	0.853552	0.971899
cbsa	2.24976	-4.69	4.80761	-0.975537	0.329294	NA
cryaa	67.458	9.59777	2.31653	4.14316	3.42545776000406e-05	0.0013126
hsf2bp	0.624232	2.85528	4.86633	0.586741	0.557378	NA
ankrd10a	0.208077	1.39101	4.9882	0.278861	0.780352	NA
zgc:173948	0.431992	-0.0287691	4.98418	-0.00577208	0.995395	NA
cars2	8.53117	6.61583	4.79082	1.38094	0.167297	NA
irs2a	179.279	-1.58133	1.13907	-1.38826	0.165057	0.45352
lig4	0.223915	-1.4195	4.99347	-0.284271	0.776202	NA
fam155a	19.3512	7.79683	4.78743	1.62861	0.103396	0.355983
si:dkey-1h24.2	0.249974	-1.4997	4.98799	-0.300661	0.763673	NA
si:dkey-1h24.6	4.16155	5.5813	4.79718	1.16346	0.244645	NA
raph1b	391.469	0.471063	1.10818	0.425078	0.67078	0.911051
spp2	11.1552	2.19748	4.59496	0.478237	0.632482	NA
alg11	0	NA	NA	NA	NA	NA
cpb2	0.208077	1.39101	4.9882	0.278861	0.780352	NA
zc3h13	4.5777	5.71862	4.79605	1.19236	0.23312	NA
tm9sf2	0	NA	NA	NA	NA	NA
zic2b	0	NA	NA	NA	NA	NA
pcca	79.5423	-0.441744	1.48557	-0.297357	0.766194	0.944686
zgc:153256	0	NA	NA	NA	NA	NA
im:7148405	0	NA	NA	NA	NA	NA
vps8	35.0577	-0.284767	2.33887	-0.121754	0.903094	0.983305
mir740	0	NA	NA	NA	NA	NA
si:dkey-22o12.2	22.2938	2.49414	3.94147	0.632793	0.526869	0.837961
LOC103908879	0.44783	-2.37048	4.89784	-0.483985	0.628397	NA
tmem41ab	0	NA	NA	NA	NA	NA
igf2bp2b	253.047	-1.03326	0.980091	-1.05425	0.291768	0.631487
ubac2	1.45654	4.07051	4.82008	0.844491	0.398395	NA
gpr183b	0.624232	2.85528	4.86633	0.586741	0.557378	NA
dachc	0	NA	NA	NA	NA	NA
si:dkey-15d12.2	0	NA	NA	NA	NA	NA
bora	2.4719	4.82895	4.80567	1.00485	0.314971	NA
dis3	18.2106	1.25522	3.18332	0.39431	0.693352	0.917008
metap1d	0.269094	1.57874	4.9763	0.317252	0.751052	NA
dlx2b	0	NA	NA	NA	NA	NA
itga6b	4.08646	5.55256	4.79743	1.1574	0.247108	NA
si:ch211-269i23.2	7.28271	6.38775	4.79186	1.33304	0.182518	NA
eef1a1b	0	NA	NA	NA	NA	NA
kcnq5b	64.6101	1.12317	1.54681	0.726118	0.467766	0.796353
LOC103908890	0	NA	NA	NA	NA	NA
LOC568486	1.45654	4.07051	4.82008	0.844491	0.398395	NA
cenpk	45.9215	1.11584	2.96655	0.37614	0.706813	0.922258
LOC110439710	0	NA	NA	NA	NA	NA
lbx1b	0	NA	NA	NA	NA	NA
slc2a15b	3342.11	1.18846	0.396973	2.99381	0.00275518	0.0334673
fgf8b	0.223915	-1.4195	4.99347	-0.284271	0.776202	NA
dpcd	57.9369	-2.88487	1.99923	-1.44299	0.149024	0.426742
poll	75.5645	0.909771	2.65774	0.342311	0.732117	0.932273
wbp1lb	106.869	0.749324	2.23263	0.335625	0.737154	0.934344
as3mt	26.8108	-1.59606	3.79754	-0.420288	0.674275	0.912601
cnnm2b	4.6196	4.15156	4.78669	0.867314	0.38577	NA
nt5c2b	287.909	1.97184	1.12382	1.75458	0.0793305	0.307425
inab	0	NA	NA	NA	NA	NA
anos1a	0	NA	NA	NA	NA	NA
LOC101885607	2.96003	5.08479	4.80227	1.05883	0.289677	NA
sts	81.6387	-0.942664	1.49492	-0.63058	0.528315	0.838156
pnpla4	0.44783	-2.37048	4.89784	-0.483985	0.628397	NA
LOC101885560	0	NA	NA	NA	NA	NA
pudp	0	NA	NA	NA	NA	NA
nlgn4a	5.1761	-5.89436	4.79468	-1.22935	0.218939	NA
LOC562564	0	NA	NA	NA	NA	NA
LOC110439944	0	NA	NA	NA	NA	NA
prkx	1603.24	1.0928	0.444024	2.46113	0.0138498	0.104953
mxra5a	0.538188	2.61313	4.88108	0.53536	0.592401	NA
gyg2	20.6155	6.45169	4.02038	1.60475	0.10855	0.362112
cd99	1589.76	0.298362	0.481007	0.620287	0.535069	0.842185
trnar-ucu	18.9373	3.02434	2.42017	1.24964	0.211432	0.526599
dhrsx	65.2568	-3.28926	2.34221	-1.40434	0.160218	0.445649
creb1a	526.421	-0.08771	1.006	-0.087187	0.930523	0.987745
chmp2bb	865.296	0.537161	0.46308	1.15998	0.246059	0.575339
htr1fb	2.5343	-3.12427	4.78538	-0.652878	0.513835	NA
cldng	7.49922	-6.42807	4.79161	-1.34153	0.179749	NA
znf654	197.498	1.55042	1.09462	1.41641	0.156656	0.439943
arl13b	74.9264	1.67011	3.09964	0.538806	0.590021	0.872781
nsun3	55.1216	0.241627	2.58223	0.0935728	0.925449	0.986327
LOC110439842	0.655907	-0.979753	4.88836	-0.200426	0.841148	NA
LOC101886777	0	NA	NA	NA	NA	NA
epha6	0.249974	-1.4997	4.98799	-0.300661	0.763673	NA
mir734	0	NA	NA	NA	NA	NA
arl6	54.1106	3.65161	2.08491	1.75145	0.0798688	0.308425
slc5a7a	0.223915	-1.4195	4.99347	-0.284271	0.776202	NA
kctd12.2	53.0415	-2.0089	1.48962	-1.3486	0.177466	0.472957
lmo7b	0.269094	1.57874	4.9763	0.317252	0.751052	NA
klf12a	99.8748	0.719774	1.12989	0.637032	0.524104	0.835899
klf5a	0	NA	NA	NA	NA	NA
pibf1	2.91089	-5.06459	4.80239	-1.0546	0.291609	NA
gpalpp1	78.2044	-0.89839	1.92356	-0.467045	0.640467	0.897918
gtf2f2a	28.5713	1.23121	2.74122	0.449147	0.653326	0.904143
tpt1	16207	-0.670887	0.238746	-2.81004	0.00495353	0.052014
LOC110439843	19.6134	-5.1848	2.92354	-1.77347	0.0761515	0.301103
zgc:172122	0	NA	NA	NA	NA	NA
LOC101886453	0.249974	-1.4997	4.98799	-0.300661	0.763673	NA
LOC103910066	0	NA	NA	NA	NA	NA
LOC108190059	0.44783	-2.37048	4.89784	-0.483985	0.628397	NA
LOC108190061	0	NA	NA	NA	NA	NA
LOC110439844	0	NA	NA	NA	NA	NA
LOC101886362	0	NA	NA	NA	NA	NA
sc:d189	0.499948	-2.51485	4.88718	-0.514582	0.606845	NA
LOC101883801	0.269094	1.57874	4.9763	0.317252	0.751052	NA
LOC101886741	0	NA	NA	NA	NA	NA
usp38	73.4962	1.29561	2.41955	0.535476	0.59232	0.874628
gab1	84.4848	4.05858	1.28098	3.16834	0.00153315	0.0219676
frem3	14.1459	5.83064	3.50527	1.66339	0.096234	0.343348
si:dkey-27h10.2	180.024	-0.178434	0.959478	-0.18597	0.852468	0.971899
hhip	0.208077	1.39101	4.9882	0.278861	0.780352	NA
LOC110438575	0	NA	NA	NA	NA	NA
smad1	6.44034	0.209258	3.56432	0.058709	0.953184	NA
LOC101886967	0	NA	NA	NA	NA	NA
tceanc	0	NA	NA	NA	NA	NA
mmaa	0	NA	NA	NA	NA	NA
zgc:152968	0.477171	2.45263	4.89228	0.501327	0.616141	NA
znf827	678.591	-1.56134	0.497456	-3.13865	0.00169726	0.0234815
lsm6	132.995	0.357103	1.02115	0.349708	0.726558	0.931232
LOC100538006	2.89704	0.202822	4.63673	0.0437424	0.96511	NA
pou4f2	0.249974	-1.4997	4.98799	-0.300661	0.763673	NA
ednraa	10.9309	-5.55064	3.98559	-1.39267	0.163718	NA
tmem184c	47.3971	1.80211	2.12065	0.849791	0.395441	0.736142
prmt9	2.49693	4.84572	4.80543	1.00839	0.313269	NA
arhgap10	141.766	-2.49985	1.01842	-2.45463	0.0141029	0.105922
nr3c2	3.99958	-5.52077	4.79761	-1.15073	0.249842	NA
dclk2a	59.1098	7.97916	3.18559	2.50477	0.0122531	0.0964431
fam193a	178.929	0.664465	1.1331	0.586413	0.557598	0.853318
tnip2	900.679	-0.743386	0.613459	-1.21179	0.225592	0.544872
scpp1	0.999895	-3.51814	4.83612	-0.727472	0.466937	NA
sparcl1	0	NA	NA	NA	NA	NA
LOC108190667	0	NA	NA	NA	NA	NA
LOC101883466	0.499948	-2.51485	4.88718	-0.514582	0.606845	NA
si:dkeyp-13d11.2	6.11804	3.49858	4.67886	0.747743	0.454615	NA
si:ch211-15e22.3	7.85162	1.73123	4.35657	0.397385	0.691084	NA
LOC101883643	0	NA	NA	NA	NA	NA
galnt7	372.844	0.113714	0.71899	0.158158	0.874333	0.977411
hmgb2a	2637.39	-0.473298	0.445411	-1.06261	0.287959	0.627286
hand2	0.223915	-1.4195	4.99347	-0.284271	0.776202	NA
fbxo8	199.056	-0.235029	0.834569	-0.281617	0.778237	0.948822
cep44	0	NA	NA	NA	NA	NA
hpgd	22.6039	8.02011	4.60058	1.74328	0.0812845	0.310963
glra3	13.7488	7.30257	4.17802	1.74785	0.0804892	0.309854
LOC103908993	0.208077	1.39101	4.9882	0.278861	0.780352	NA
gpm6ab	1031.87	1.4157	0.583935	2.42441	0.0153334	0.111916
wdr17	10.6119	6.9305	4.78963	1.44698	0.147903	NA
asb5b	7.53549	0.802585	4.59301	0.174741	0.861283	NA
spcs3	1203.24	-0.228252	0.553372	-0.412474	0.679992	0.913154
vegfc	9.7847	-6.81265	4.62908	-1.47171	0.1411	NA
mir2197	0	NA	NA	NA	NA	NA
LOC108190091	0.208077	1.39101	4.9882	0.278861	0.780352	NA
zgc:153720	0.416155	2.27604	4.90608	0.463921	0.642704	NA
tenm3	0.431992	-0.0287691	4.98418	-0.00577208	0.995395	NA
dctd	95.1544	-0.0630186	2.2897	-0.0275226	0.978043	0.996799
irf2a	207.506	2.10478	1.15047	1.82949	0.0673258	0.281204
tmem134	311.631	-0.158824	0.960504	-0.165355	0.868665	0.975421
stox2a	8.50153	3.48017	4.28182	0.812778	0.416345	NA
LOC110439845	0	NA	NA	NA	NA	NA
ing2	24.8087	1.89917	3.86972	0.490776	0.623585	0.888797
sod3b	115.317	3.00945	2.00823	1.49856	0.133989	0.3996
aip	447.763	-0.368826	0.597329	-0.617459	0.536932	0.843923
cdk2ap2	360.444	0.248785	0.669792	0.371436	0.710312	0.924513
lgi2b	0	NA	NA	NA	NA	NA
ccdc149b	1.22381	-3.81139	4.82671	-0.789645	0.429735	NA
si:dkey-117m1.4	51.345	0.464344	1.88232	0.246687	0.805151	0.954876
cntf	0	NA	NA	NA	NA	NA
si:ch211-113e8.11	23.0327	0.384091	3.12086	0.123072	0.90205	0.983292
si:ch211-113e8.10	59.2554	3.9036	1.82365	2.14055	0.0323107	0.181654
zgc:152658	0	NA	NA	NA	NA	NA
zgc:194443	1.01902	-1.52348	4.83136	-0.315333	0.752509	NA
LOC103909020	0	NA	NA	NA	NA	NA
si:ch211-113e8.9	2.91308	5.06763	4.80248	1.05521	0.29133	NA
LOC793449	0.223915	-1.4195	4.99347	-0.284271	0.776202	NA
LOC100330380	0	NA	NA	NA	NA	NA
si:ch211-113e8.5	0	NA	NA	NA	NA	NA
si:ch211-113e8.3	0	NA	NA	NA	NA	NA
faah2a	0	NA	NA	NA	NA	NA
zgc:56493	4621.2	-1.00443	0.349167	-2.87666	0.00401913	0.0446745
vwa10.1	0.671745	-2.95309	4.86056	-0.607563	0.543478	NA
vwa10.2	0.473889	-2.44414	4.89227	-0.499593	0.617362	NA
maml3	69.105	-4.03188	2.03659	-1.97972	0.0477352	0.228371
scoca	5.82898	0.417455	4.59988	0.0907534	0.927689	NA
clgn	200.132	1.25716	0.895151	1.40442	0.160195	0.445649
LOC108190121	0.208077	1.39101	4.9882	0.278861	0.780352	NA
naa15b	287.133	0.848051	0.866307	0.978927	0.327616	0.671429
LOC797949	592.55	0.172316	1.01947	0.169025	0.865777	0.974532
LOC101885779	0.208077	1.39101	4.9882	0.278861	0.780352	NA
wu:fc34e06	5.13421	-4.43234	4.7855	-0.926201	0.354341	NA
zgc:153642	0.431992	-0.0287691	4.98418	-0.00577208	0.995395	NA
LOC110439949	0.249974	-1.4997	4.98799	-0.300661	0.763673	NA
htra3a	0	NA	NA	NA	NA	NA
gpr78a	0	NA	NA	NA	NA	NA
cpz	0	NA	NA	NA	NA	NA
hmx4	0	NA	NA	NA	NA	NA
hmx1	0	NA	NA	NA	NA	NA
adra2c	0	NA	NA	NA	NA	NA
lrpap1	160.365	0.945809	0.920383	1.02762	0.304126	0.645078
dok7	0	NA	NA	NA	NA	NA
rgs12b	1111.64	1.0102	0.428757	2.35611	0.0184676	0.126249
htt	573.105	0.444226	0.528671	0.84027	0.400757	0.74001
si:ch211-89o9.4	0	NA	NA	NA	NA	NA
trnae-cuc	0.832309	3.26727	4.84621	0.67419	0.500191	NA
paip2b	250.248	-0.260546	0.765173	-0.340506	0.733476	0.933241
dok1a	0	NA	NA	NA	NA	NA
si:ch211-89o9.6	24.9782	0.509113	3.22106	0.158057	0.874412	0.977411
trnak-cuu	2.34105	-0.691861	4.65912	-0.148496	0.881951	NA
dtx4	6.84433	4.74661	4.32308	1.09797	0.272218	NA
LOC565594	3.5668	-3.88015	4.79037	-0.80999	0.417946	NA
si:dkey-56e3.3	81.2017	-1.61397	2.21171	-0.729737	0.465551	0.794492
mogs	115.862	1.1046	1.68549	0.655359	0.512237	0.828411
LOC797711	0.223915	-1.4195	4.99347	-0.284271	0.776202	NA
fbxo41	0.431992	-0.0287691	4.98418	-0.00577208	0.995395	NA
rnf24	1167.78	0.776124	0.607033	1.27855	0.201054	0.511037
smox	3338.26	-1.2634	0.343572	-3.67724	0.000235776	0.00539597
LOC110439712	0	NA	NA	NA	NA	NA
si:dkey-37g12.1	15.0693	7.43499	4.78819	1.55278	0.120476	0.37871
LOC797212	0	NA	NA	NA	NA	NA
adra1d	0.742983	-0.865656	4.87063	-0.17773	0.858935	NA
ctnna2	3.55315	3.84013	4.79609	0.800679	0.423317	NA
LOC108190166	0	NA	NA	NA	NA	NA
LOC101882853	0.249974	-1.4997	4.98799	-0.300661	0.763673	NA
lrrtm1	8.38083	4.06216	4.32131	0.94003	0.347202	NA
LOC110439713	0	NA	NA	NA	NA	NA
suclg1	1161.22	-0.419268	0.436192	-0.961199	0.336452	0.679447
cisd2	95.158	0.86039	1.25253	0.686919	0.492134	0.813981
si:dkey-162b23.4	0.269094	1.57874	4.9763	0.317252	0.751052	NA
bdh2	259.871	-0.430313	0.875852	-0.491308	0.623209	0.888479
tacr3a	0.624232	2.85528	4.86633	0.586741	0.557378	NA
si:dkey-22i16.2	0.746265	3.09501	4.85394	0.637628	0.523716	NA
si:dkey-22i16.3	0	NA	NA	NA	NA	NA
scpp5	0	NA	NA	NA	NA	NA
scpp7	1.69629	1.47829	4.72264	0.313023	0.754263	NA
scpp6	0	NA	NA	NA	NA	NA
LOC110439846	0	NA	NA	NA	NA	NA
si:dkey-22i16.7	0.249974	-1.4997	4.98799	-0.300661	0.763673	NA
odam	0	NA	NA	NA	NA	NA
scpp9	0.223915	-1.4195	4.99347	-0.284271	0.776202	NA
si:dkey-22i16.9	0.249974	-1.4997	4.98799	-0.300661	0.763673	NA
zgc:66472	21.7249	-5.4802	3.38371	-1.61958	0.105322	0.358537
LOC103909073	0	NA	NA	NA	NA	NA
si:ch73-109d9.1	48.2746	0.477625	2.56934	0.185894	0.852528	0.971899
si:ch73-109d9.3	124.378	-0.409268	1.35837	-0.301293	0.763191	0.943916
si:ch73-109d9.2	73.3344	0.714844	3.13299	0.228166	0.819517	0.960995
LOC799968	1.43517	-0.122807	4.71113	-0.0260675	0.979204	NA
vwa11	12.1092	7.11936	4.78903	1.4866	0.137121	NA
LOC103909118	0	NA	NA	NA	NA	NA
LOC110439847	0.269094	1.57874	4.9763	0.317252	0.751052	NA
cabp2a	0	NA	NA	NA	NA	NA
slc43a3a	113.859	-10.353	1.97948	-5.23017	1.69358385557081e-07	1.84379049846209e-05
ctnnd1	1636.51	2.7004	0.465133	5.80566	6.41126642159457e-09	1.35790622809373e-06
timm10	44.2712	0.65223	2.61891	0.249046	0.803325	0.953934
unc93b1	14.9984	-7.4283	4.78817	-1.55138	0.120809	0.37871
cryba1l2	0.727145	0.952628	4.88257	0.195108	0.845308	NA
crybb1l2	4.23855	-4.143	4.78782	-0.865321	0.386863	NA
rtn4rl2a	0	NA	NA	NA	NA	NA
zdhhc5a	313.162	0.759262	1.42046	0.534517	0.592984	0.874995
tmx2b	45.7981	-7.53267	2.34638	-3.21034	0.00132578	0.0196931
med19b	223.261	-0.480716	0.826651	-0.581523	0.560888	0.854778
slc43a1b	4.16155	5.5813	4.79718	1.16346	0.244645	NA
si:dkey-28b4.8	76.8449	1.48365	3.10278	0.478167	0.632531	0.893326
si:dkey-28b4.7	66.6246	0.269917	1.48745	0.181464	0.856004	0.972174
ssrp1b	90.0818	0.782723	1.37198	0.570506	0.568334	0.859809
p2rx3b	0.208077	1.39101	4.9882	0.278861	0.780352	NA
si:dkey-9i23.4	0	NA	NA	NA	NA	NA
si:dkey-9i23.5	0	NA	NA	NA	NA	NA
si:dkey-9i23.6	1.17826	2.03385	4.83466	0.420681	0.673988	NA
tmem187	13.2486	-7.2493	4.78862	-1.51386	0.130062	NA
si:dkey-9i23.8	0.499948	-2.51485	4.88718	-0.514582	0.606845	NA
ndufs8a	34.5863	-3.5772	2.61544	-1.36772	0.171399	0.463576
zgc:165520	0	NA	NA	NA	NA	NA
kdm2aa	142.843	2.57336	1.76958	1.45422	0.145885	0.421064
tcirg1a	108.202	2.80868	1.18146	2.3773	0.01744	0.121235
wu:fc21g02	107.59	2.88953	1.48059	1.95161	0.0509844	0.237852
si:dkey-9i23.15	108.712	0.252867	2.20826	0.11451	0.908834	0.983932
si:dkey-9i23.14	0	NA	NA	NA	NA	NA
tmem176	12.9008	7.21211	4.78876	1.50605	0.132055	NA
si:dkey-9i23.16	23.5644	8.08052	3.23706	2.49625	0.0125514	0.0980624
vps37c	424.524	1.02831	1.11088	0.925668	0.354619	0.698032
cd5	16.7064	-6.17356	4.27001	-1.44579	0.148235	0.425694
tmem132a	0.208077	1.39101	4.9882	0.278861	0.780352	NA
trnam-cau	1.57201	-0.589315	4.70322	-0.1253	0.900286	NA
trnak-uuu	6.0646	-2.52671	3.71578	-0.679994	0.496508	NA
dnaja1	480.176	-1.80678	0.936158	-1.92999	0.0536079	0.245512
smu1b	0	NA	NA	NA	NA	NA
rps6	18033	-0.926259	0.259223	-3.57322	0.000352619	0.00731329
btr01	0	NA	NA	NA	NA	NA
si:ch211-151p13.8	0.431992	-0.0287691	4.98418	-0.00577208	0.995395	NA
muc13a	0.863985	-0.0947248	4.80453	-0.0197157	0.98427	NA
LOC799879	0.223915	-1.4195	4.99347	-0.284271	0.776202	NA
LOC799643	2.48912	-4.83869	4.80538	-1.00693	0.313968	NA
zgc:111983	54.1231	-4.78832	2.56266	-1.8685	0.061693	0.266863
ddx39aa	560.155	-0.109788	0.582846	-0.188365	0.85059	0.971381
si:ch211-239f4.1	83.3017	1.64672	2.23568	0.73656	0.46139	0.792059
LOC110439860	0.416155	2.27604	4.90608	0.463921	0.642704	NA
LOC110439861	0	NA	NA	NA	NA	NA
si:ch73-90k17.1	18.7863	-5.10278	4.09575	-1.24587	0.212811	0.527903
emp1	0	NA	NA	NA	NA	NA
zgc:101679	92.4296	-0.156452	2.26407	-0.0691019	0.944908	0.991732
si:ch211-243a20.4	4.0187	-3.84908	4.7764	-0.805855	0.420326	NA
si:ch211-243a20.3	114.466	0.806812	2.24839	0.35884	0.719715	0.928539
grin2bb	25.3226	-1.80845	3.84288	-0.470597	0.637928	0.89581
atf7ip	1070.12	0.309054	0.415199	0.744351	0.456664	0.7881
sept3	2.22331	-3.14392	4.80056	-0.654907	0.512528	NA
LOC103909155	0.208077	1.39101	4.9882	0.278861	0.780352	NA
serhl	127.536	-2.23782	2.03935	-1.09732	0.2725	0.60893
trappc5	191.383	0.894279	1.23133	0.726272	0.467672	0.796353
mcoln1a	19.4115	0.870628	2.35518	0.369666	0.711632	0.924744
si:ch211-214c7.4	1.38999	-1.2059	4.74294	-0.254252	0.799301	NA
si:ch211-214c7.5	0.208077	1.39101	4.9882	0.278861	0.780352	NA
pkn1a	200.841	1.00682	1.0062	1.00062	0.317011	0.65964
LOC103909160	0	NA	NA	NA	NA	NA
map2k7	0	NA	NA	NA	NA	NA
pnpla6	40.9367	-5.39453	2.00704	-2.68781	0.0071923	0.0666675
lipt1	5.7494	-6.0446	4.79369	-1.26095	0.207328	NA
eif5b	1569.06	-0.256431	0.472073	-0.543203	0.58699	0.870841
arhgef7b	26.4535	-0.528667	2.94923	-0.179256	0.857736	0.972246
LOC103909161	3.16087	-5.18316	4.801	-1.0796	0.28032	NA
LOC563925	0	NA	NA	NA	NA	NA
sox1b	0.431992	-0.0287691	4.98418	-0.00577208	0.995395	NA
LOC100002818	0	NA	NA	NA	NA	NA
atp11a	127.391	2.30854	1.02484	2.25258	0.0242856	0.151366
tubgcp3	84.847	-0.281364	2.25788	-0.124614	0.900829	0.982746
mcf2la	1.41801	0.141636	4.71284	0.0300532	0.976025	NA
si:busm1-105l16.2	984.856	11.0244	1.13106	9.74696	1.90075796376852e-22	4.42838590398789e-19
cab39l	627.574	0.921941	0.67148	1.373	0.169753	0.460754
cdadc1	98.2716	0.67259	1.78655	0.376475	0.706564	0.922258
rcbtb1	32.4245	-4.87757	3.53985	-1.3779	0.168233	0.458721
arl11	181.07	-1.37069	0.994358	-1.37847	0.168059	0.458721
ebpl	12.5265	5.64171	4.63657	1.21678	0.223686	NA
kpna3	1220.51	-0.00956099	0.419644	-0.0227836	0.981823	0.997667
spryd7a	30.4388	-3.12549	3.63019	-0.860972	0.389254	0.730062
LOC103909193	0.499948	-2.51485	4.88718	-0.514582	0.606845	NA
mir16b	0	NA	NA	NA	NA	NA
mir15a-1	0	NA	NA	NA	NA	NA
LOC108190346	0.431992	-0.0287691	4.98418	-0.00577208	0.995395	NA
LOC101884727	6.53774	0.0638117	3.51489	0.0181547	0.985515	NA
si:ch73-160h15.3	718.869	-0.944099	0.76301	-1.23733	0.215963	0.532209
agpat3	1140.68	0.603436	0.447008	1.34994	0.177034	0.472023
pdxkb	0.832309	3.26727	4.84621	0.67419	0.500191	NA
LOC101885235	15.6716	7.49178	3.80557	1.96863	0.0489951	0.231821
pknox1.2	330.006	1.96467	1.15818	1.69634	0.0898209	0.329582
si:dkey-22n8.3	44.8777	-1.8804	2.54477	-0.738927	0.459951	0.791195
itsn1	2284.22	-0.294669	0.507188	-0.580986	0.56125	0.855081
cryzl1	215.586	-1.45239	0.836733	-1.73579	0.0826013	0.313836
setd4	35.9962	-8.69146	4.01537	-2.16455	0.0304222	0.174834
mhc1zea	90.5096	2.04703	1.20579	1.69766	0.089571	0.32936
mhc1zda	117.233	1.09445	1.27712	0.856972	0.39146	0.731257
mhc1zca	13.4371	1.91333	2.59291	0.737911	0.460569	NA
LOC103909196	7.61311	-6.4508	4.7915	-1.3463	0.178205	NA
mhc1zba	1314.81	-1.45959	0.53943	-2.7058	0.00681397	0.0642737
cbr1	23.4705	-8.07466	3.23599	-2.49527	0.0125863	0.098074
morc3b	0	NA	NA	NA	NA	NA
bcl9	59.7318	-0.453861	2.27146	-0.199811	0.841629	0.968318
gja5b	0.223915	-1.4195	4.99347	-0.284271	0.776202	NA
gja8b	0	NA	NA	NA	NA	NA
fstl1a	34.1381	2.91465	3.58284	0.813502	0.41593	0.754926
lrrc58a	30.6767	8.46075	4.20393	2.01258	0.0441586	0.219323
stn1	78.8549	-0.30762	2.33817	-0.131564	0.895329	0.982746
sh3pxd2aa	374.688	1.10891	0.750752	1.47706	0.139659	0.410627
neurl1aa	194.209	2.20887	1.03868	2.12661	0.0334525	0.185862
cfap58	31.423	8.49531	3.49667	2.42954	0.015118	0.110857
sorcs3	6.06412	-0.51101	4.55619	-0.112157	0.910699	NA
LOC100332340	28.9693	1.81819	2.29586	0.791944	0.428394	0.766097
LOC101885528	2.72084	3.42595	4.80125	0.713555	0.475502	NA
LOC110437846	0	NA	NA	NA	NA	NA
LOC101886909	0	NA	NA	NA	NA	NA
cxcl18b	161.228	10.855	1.85787	5.8427	5.13627066212771e-09	1.14573552801775e-06
si:ch73-6k14.2	0	NA	NA	NA	NA	NA
caly	6.6236	-3.25104	4.65642	-0.698184	0.485062	NA
msx1b	505.626	2.03803	0.642002	3.17449	0.00150101	0.0216938
si:dkeyp-80c12.8	1.11957	-3.68805	4.83044	-0.763503	0.445164	NA
si:dkeyp-80c12.7	9.28164	2.37861	3.86693	0.615115	0.538479	NA
taf5	74.6096	-2.79647	2.13272	-1.31122	0.189782	0.492048
si:dkeyp-80c12.10	102.278	-1.4017	1.12998	-1.24046	0.214803	0.530474
pdcd11	311.649	-2.85399	0.758973	-3.76033	0.000169687	0.0042601
zgc:175214	85.8796	1.29028	1.32241	0.975704	0.329211	0.672949
calhm1	6.26962	-6.17081	4.79294	-1.28748	0.197928	NA
LOC794408	79.1056	-2.59111	2.12894	-1.21709	0.22357	0.542378
zp3c	0.749922	-3.10198	4.85318	-0.639165	0.522716	NA
si:ch211-281g13.5	0.685249	2.97945	4.85966	0.613099	0.539811	NA
zgc:163136	0.249974	-1.4997	4.98799	-0.300661	0.763673	NA
si:ch211-281g13.4	21.3564	0.91104	3.3847	0.269164	0.787804	0.950611
col17a1a	73.4945	2.84701	2.40476	1.18391	0.236449	0.561237
slkb	102.453	2.13113	2.092	1.0187	0.308345	0.649546
tsga10	0.208077	1.39101	4.9882	0.278861	0.780352	NA
si:ch211-149l1.2	2.43928	0.721163	4.65544	0.154908	0.876894	NA
lef1	13.6628	7.2935	4.37541	1.66693	0.0955284	0.342026
hadh	417.101	0.0632568	0.640464	0.0987671	0.921323	0.986051
cyp2u1	0.249974	-1.4997	4.98799	-0.300661	0.763673	NA
sgms2	0	NA	NA	NA	NA	NA
gstcd	93.2759	-2.45998	1.48999	-1.65101	0.0987363	0.348642
npnt	15.3412	-5.12645	3.17368	-1.6153	0.106245	0.359961
tbck	56.569	-7.92813	2.19796	-3.60704	0.000309705	0.00668102
aimp1	243.639	-2.44669	1.59349	-1.53543	0.124679	0.383215
dkk2	0	NA	NA	NA	NA	NA
papss1	0.208077	1.39101	4.9882	0.278861	0.780352	NA
LOC101885315	0	NA	NA	NA	NA	NA
pkd2	0.223915	-1.4195	4.99347	-0.284271	0.776202	NA
abcg2d	12.1318	3.64574	4.62663	0.78799	0.430703	NA
ppm1k	644.06	-0.21383	0.525822	-0.406659	0.684258	0.913372
si:ch73-190m4.1	0.458051	-0.108982	4.97869	-0.0218898	0.982536	NA
herc3	47.6691	-0.574407	2.63981	-0.217594	0.827745	0.963659
fam13a	927.731	-0.550439	0.515105	-1.0686	0.285251	0.624486
zgc:154142	0	NA	NA	NA	NA	NA
si:dkeyp-123h10.2	0	NA	NA	NA	NA	NA
otx1a	0	NA	NA	NA	NA	NA
mdh1aa	2021.03	-0.197459	0.419557	-0.470635	0.637901	0.89581
ugp2a	65.867	-3.47883	3.09068	-1.12558	0.260341	0.591952
spast	187.502	0.114823	0.872059	0.131669	0.895246	0.982746
dpy30	190.762	-0.0435792	0.895019	-0.0486908	0.961166	0.994034
psen2	363.612	-0.0732387	0.647356	-0.113135	0.909923	0.983982
srd5a2a	154.406	-0.191222	1.70995	-0.111829	0.910959	0.984119
LOC108190350	26.6269	2.02133	2.12594	0.950795	0.341708	0.684889
jag1a	3.49963	-5.328	4.79945	-1.11013	0.266944	NA
btbd3a	41.389	-4.17404	2.38573	-1.74959	0.0801895	0.309109
esf1	218.475	-1.59252	0.811217	-1.96312	0.0496324	0.23385
ndufaf5	84.7357	-0.81863	2.27234	-0.360259	0.718654	0.928271
kif16ba	35.126	6.19244	2.6779	2.31242	0.0207544	0.136355
mast1a	1.50405	0.313892	4.70488	0.0667163	0.946808	NA
atg4da	18.8998	-0.264875	2.32308	-0.114019	0.909223	0.983932
actr2a	2251.88	-0.45608	0.360092	-1.26657	0.205311	0.517228
spred2a	10.82	6.95849	4.78954	1.45285	0.146264	NA
meis1a	0.269094	1.57874	4.9763	0.317252	0.751052	NA
etaa1	4.2412	2.9889	4.68883	0.637451	0.523831	NA
ppp3r1b	414.321	0.34689	0.723517	0.479449	0.631619	0.892635
cnrip1a	56.1084	-3.26714	1.70707	-1.91388	0.055635	0.24917
fbxo48	722.271	-0.157878	0.533641	-0.295851	0.767344	0.944695
si:ch1073-147h9.1	64.1064	-1.96683	1.67907	-1.17138	0.241447	0.568551
prokr1a	106.823	-2.44137	1.53546	-1.58999	0.111837	0.3675
snrpb2	84.7045	0.758297	1.27091	0.596655	0.550738	0.849289
rnaseh2a	110.789	-0.743627	2.16956	-0.342754	0.731783	0.932134
prdx2	6335.93	-0.543418	0.283864	-1.91436	0.0555746	0.249064
junba	4598.94	-0.0196717	0.302227	-0.0650891	0.948103	0.992368
si:ch211-145g9.7	0	NA	NA	NA	NA	NA
dand5	0	NA	NA	NA	NA	NA
LOC103909283	0	NA	NA	NA	NA	NA
LOC110437879	0.208077	1.39101	4.9882	0.278861	0.780352	NA
LOC103909284	115.812	3.3901	2.15915	1.57011	0.116389	0.373298
rad23aa	94.964	0.579168	1.20745	0.479662	0.631468	0.892635
rnf11a	150.792	-0.188038	1.03011	-0.182542	0.855158	0.971899
asna1	592.865	0.534501	0.651505	0.82041	0.411982	0.750693
best2	11.1234	-6.99736	4.31646	-1.62109	0.104999	NA
rab3da	224.178	0.160047	1.01896	0.157069	0.87519	0.977768
pld6	0.208077	1.39101	4.9882	0.278861	0.780352	NA
cnn1a	0	NA	NA	NA	NA	NA
si:dkey-121b10.7	0.499948	-2.51485	4.88718	-0.514582	0.606845	NA
LOC108185957	0.44783	-2.37048	4.89784	-0.483985	0.628397	NA
si:ch211-217k17.9	9.38859	-5.33009	4.78065	-1.11493	0.264881	NA
zgc:194101	0	NA	NA	NA	NA	NA
si:ch211-217k17.12	0	NA	NA	NA	NA	NA
si:ch211-217k17.11	0	NA	NA	NA	NA	NA
si:ch211-217k17.10	0	NA	NA	NA	NA	NA
si:ch211-217k17.7	323.302	1.27015	0.885368	1.4346	0.1514	0.430041
glb1	76.9799	1.44198	1.75503	0.821629	0.411288	0.750171
cldnd1b	56.4907	9.34257	2.48275	3.763	0.00016789	0.0042505
acy3.2	156.325	0.813043	1.19389	0.681006	0.495868	0.817802
LOC108190353	2.04129	-4.55271	4.80989	-0.946532	0.343878	NA
acy3.1	65.6106	-1.99385	2.29994	-0.866914	0.385989	0.727571
tacr3l	0	NA	NA	NA	NA	NA
abca1a	1036.76	0.366444	0.47772	0.767068	0.443041	0.778089
trnaa-ugc	0.458051	-0.108982	4.97869	-0.0218898	0.982536	NA
slc44a1a	62.3087	-1.13837	1.39796	-0.81431	0.415467	0.754488
aptx	60.0716	1.0579	2.38821	0.442968	0.657789	0.905519
osbp	70.7259	-0.879427	1.89114	-0.465025	0.641914	0.898552
LOC558721	17.6866	7.66711	4.78768	1.60143	0.109283	0.363205
LOC108179086	0	NA	NA	NA	NA	NA
LOC100535525	0	NA	NA	NA	NA	NA
wu:fc75a09	87.5815	-3.70848	1.3171	-2.81564	0.00486803	0.0513656
patl1	345.857	0.753554	0.954465	0.789503	0.429818	0.766585
smarca5	123.203	0.218406	1.08225	0.201806	0.840068	0.968249
inpp4b	102.702	-1.37675	1.17934	-1.16739	0.243051	0.571045
il15	0	NA	NA	NA	NA	NA
znf330	57.2026	-2.09394	1.96752	-1.06425	0.287214	0.626798
rnf150	0	NA	NA	NA	NA	NA
tbc1d9	54.3251	-2.00441	2.41238	-0.830884	0.406039	0.744812
ucp1	15.4501	-7.4716	4.78807	-1.56046	0.118651	0.376612
elmod2	171.442	-1.2063	2.00513	-0.601608	0.547435	0.848353
LOC108190370	0.64007	0.856259	4.90199	0.174676	0.861334	NA
LOC110439888	0.416155	2.27604	4.90608	0.463921	0.642704	NA
zgc:66455	0.624232	2.85528	4.86633	0.586741	0.557378	NA
b3gnt2a	0.208077	1.39101	4.9882	0.278861	0.780352	NA
commd1	214.356	-0.860602	0.886235	-0.971077	0.33151	0.674616
LOC110439714	0	NA	NA	NA	NA	NA
LOC110439958	0	NA	NA	NA	NA	NA
LOC103908636	22.9304	6.53393	3.91506	1.66892	0.095133	0.340881
usp34	66.6062	-0.936154	1.43528	-0.652245	0.514243	0.830158
xpo1a	728.183	-1.96141	0.536733	-3.65435	0.000257839	0.00576743
fam161a	0	NA	NA	NA	NA	NA
cct4	3349.23	-0.113879	0.314784	-0.361767	0.717526	0.927615
pus10	10.5306	2.28536	4.59829	0.497001	0.619188	NA
akt3b	37.9921	-0.486835	2.77953	-0.17515	0.860962	0.973272
LOC100536887	0	NA	NA	NA	NA	NA
crfb17	143.219	10.6843	1.87604	5.69512	1.23287119705025e-08	2.31640589910296e-06
ltv1	72.9152	0.841851	1.37002	0.614482	0.538897	0.844446
capn9	0	NA	NA	NA	NA	NA
LOC101883618	0	NA	NA	NA	NA	NA
taf5l	0	NA	NA	NA	NA	NA
nup133	10.8243	-3.13379	3.29527	-0.950996	0.341606	NA
acta1a	0.788162	1.11312	4.87135	0.228503	0.819255	NA
ccsapa	3.74961	-5.4276	4.79847	-1.13111	0.258008	NA
si:ch211-133l11.10	0.208077	1.39101	4.9882	0.278861	0.780352	NA
dla	25.7268	6.77102	3.27238	2.06914	0.0385328	0.203476
triobpa	417.496	-0.683355	0.643687	-1.06163	0.288405	0.62773
smdt1b	1023.92	-1.11777	0.520634	-2.14694	0.0317984	0.180445
dcaf15	1.04039	3.58731	4.83405	0.742091	0.458032	NA
rfx1b	202.844	1.1606	0.863292	1.34438	0.178824	0.475073
rln3b	19.2408	-6.37966	4.09628	-1.55743	0.119369	0.377731
LOC100005536	275.633	1.59643	1.00516	1.58824	0.112231	0.367654
LOC100008366	1.22381	-3.81139	4.82671	-0.789645	0.429735	NA
nthl1	1.49984	-4.10426	4.81903	-0.851678	0.394393	NA
tsc2	185.529	1.0124	0.988888	1.02378	0.305941	0.647182
pkd1a	74.4688	4.86761	2.23764	2.17533	0.0296055	0.172523
LOC110439889	0.477171	2.45263	4.89228	0.501327	0.616141	NA
wu:fj19g03	0	NA	NA	NA	NA	NA
si:ch211-202h22.10	0	NA	NA	NA	NA	NA
tekt4	16.1456	7.53456	4.78796	1.57365	0.115569	0.371885
si:ch211-202h22.9	0	NA	NA	NA	NA	NA
si:ch211-202h22.8	0	NA	NA	NA	NA	NA
si:ch211-202h22.7	1.69629	1.47829	4.72264	0.313023	0.754263	NA
gprc5bb	0	NA	NA	NA	NA	NA
knop1	24.1055	-1.71447	3.00653	-0.570248	0.568509	0.859962
exosc1	398.052	0.32902	0.625392	0.526101	0.598818	0.877607
pgam1b	387.333	-0.5055	0.735482	-0.687304	0.491891	0.81381
cdc25d	0.416155	2.27604	4.90608	0.463921	0.642704	NA
pi4k2a	456.578	-0.659124	0.8454	-0.77966	0.435591	0.772367
si:ch211-197k17.3	39.4491	0.682886	1.67316	0.408141	0.68317	0.913372
zgc:136791	14.7172	0.24185	3.70293	0.0653133	0.947925	0.992368
LOC559196	13.3082	-0.330082	3.04212	-0.108504	0.913596	NA
LOC110439890	0	NA	NA	NA	NA	NA
si:ch211-196h16.5	9.24341	0.235421	4.58563	0.0513388	0.959056	NA
zfyve27	123.258	-0.19622	2.13049	-0.0921007	0.926618	0.987332
golga7ba	96.668	3.68707	1.25262	2.94349	0.00324533	0.0379494
crtac1a	767.002	2.50214	0.557575	4.48755	7.20482283344055e-06	0.000390367
r3hcc1l	77.6682	-0.612748	1.37552	-0.445466	0.655983	0.905182
khsrp	485.386	1.1412	0.732446	1.55807	0.119218	0.377588
slc25a23a	2.22333	0.292453	4.65974	0.0627618	0.949956	NA
si:ch211-196h16.12	0	NA	NA	NA	NA	NA
zgc:136864	205.618	-1.08217	0.864607	-1.25163	0.210704	0.525249
vps54	17.369	0.896163	2.99828	0.298892	0.765022	0.944541
peli1a	19.248	-7.78824	4.78741	-1.62682	0.103776	0.356604
lgalsla	24.6825	-1.90284	3.86385	-0.492474	0.622384	0.888064
aftpha	66.9514	1.57734	2.32874	0.677335	0.498194	0.819121
sertad2a	95.2607	10.0956	2.17259	4.6468	3.37126524704398e-06	0.000219396
rab1aa	81.7499	2.17863	2.32262	0.938004	0.348242	0.692502
mb	0	NA	NA	NA	NA	NA
pane1	41.9176	8.91112	3.28347	2.71394	0.00664886	0.0632266
zgc:158803	512.041	2.5341	0.758912	3.33913	0.000840426	0.014168
mri1	15.1896	7.44763	4.78816	1.55543	0.119844	0.378031
cc2d1a	16.9361	-4.95778	3.39624	-1.45979	0.144348	0.418492
si:ch211-286b5.2	0.208077	1.39101	4.9882	0.278861	0.780352	NA
nanos3	0	NA	NA	NA	NA	NA
si:ch211-286b5.4	0.493009	0.158979	4.97227	0.0319731	0.974493	NA
si:ch211-286b5.5	424.108	0.590349	0.598724	0.986013	0.324127	0.668852
si:ch211-286b5.6	0.493009	0.158979	4.97227	0.0319731	0.974493	NA
zgc:172106	76.2025	-0.42669	1.33229	-0.320268	0.748765	0.937328
si:ch211-286b5.8	0.44783	-2.37048	4.89784	-0.483985	0.628397	NA
LOC101883549	0	NA	NA	NA	NA	NA
si:ch211-286b5.9	0	NA	NA	NA	NA	NA
LOC101884507	0	NA	NA	NA	NA	NA
LOC110439892	0	NA	NA	NA	NA	NA
LOC103909416	0	NA	NA	NA	NA	NA
LOC103909373	0	NA	NA	NA	NA	NA
LOC110439959	0	NA	NA	NA	NA	NA
LOC101884568	0.499948	-2.51485	4.88718	-0.514582	0.606845	NA
LOC103909419	0.208077	1.39101	4.9882	0.278861	0.780352	NA
LOC110439893	0.749922	-3.10198	4.85318	-0.639165	0.522716	NA
LOC103909420	0	NA	NA	NA	NA	NA
LOC108186185	0	NA	NA	NA	NA	NA
LOC108190423	0	NA	NA	NA	NA	NA
si:dkey-9c18.3	0	NA	NA	NA	NA	NA
adgre9	0	NA	NA	NA	NA	NA
LOC108190435	0	NA	NA	NA	NA	NA
LOC103909383	0	NA	NA	NA	NA	NA
LOC110439891	0	NA	NA	NA	NA	NA
LOC110437794	1.72797	-0.0999043	4.68546	-0.0213222	0.982989	NA
LOC110439894	0	NA	NA	NA	NA	NA
adgre15	0.431992	-0.0287691	4.98418	-0.00577208	0.995395	NA
LOC101883942	0	NA	NA	NA	NA	NA
LOC108190441	0	NA	NA	NA	NA	NA
LOC103909395	0	NA	NA	NA	NA	NA
LOC110439895	0	NA	NA	NA	NA	NA
LOC103909390	1.56179	-1.44405	4.7348	-0.304988	0.760376	NA
LOC110439896	0	NA	NA	NA	NA	NA
LOC100536910	0.249974	-1.4997	4.98799	-0.300661	0.763673	NA
LOC103909389	0	NA	NA	NA	NA	NA
LOC103909388	0	NA	NA	NA	NA	NA
LOC110439897	0	NA	NA	NA	NA	NA
adgre10	1635.36	-0.469806	0.386648	-1.21507	0.224338	0.543196
dnajb1b	33931.4	-0.55699	0.243769	-2.28491	0.022318	0.142769
tecrb	216.557	-1.16663	1.0803	-1.07991	0.28018	0.617224
LOC101884156	11.1119	4.41537	4.67442	0.944581	0.344873	NA
ndufb7	516.577	-1.10909	0.595423	-1.86269	0.0625054	0.268299
zgc:136908	0	NA	NA	NA	NA	NA
samd1b	34.752	-7.07987	3.55186	-1.99328	0.0462305	0.224205
prkacab	358.742	-0.718821	0.84186	-0.853848	0.393189	0.733201
asf1bb	155.937	0.159163	1.23247	0.129141	0.897246	0.982746
si:ch73-343l4.8	0.249974	-1.4997	4.98799	-0.300661	0.763673	NA
LOC103909412	2.39176	3.12392	4.79898	0.650956	0.515075	NA
LOC100537240	0	NA	NA	NA	NA	NA
LOC100537194	0.249974	-1.4997	4.98799	-0.300661	0.763673	NA
LOC100537143	0	NA	NA	NA	NA	NA
si:ch73-343l4.2	49.8399	-0.503998	2.49467	-0.20203	0.839893	0.968249
c3a.4	25962.4	-0.879581	0.265525	-3.3126	0.000924316	0.0150803
c3a.6	0.769042	-0.936363	4.86551	-0.192449	0.847391	NA
LOC100331492	1352.62	-1.40612	0.446501	-3.14919	0.00163724	0.0228959
c3a.1	0.519068	0.0787642	4.96677	0.0158583	0.987347	NA
crb3b	23.8875	-8.09994	3.24321	-2.4975	0.0125071	0.0978656
si:dkey-76b14.2	7.9731	-6.51653	4.7912	-1.3601	0.173797	NA
zgc:65894	0.499948	-2.51485	4.88718	-0.514582	0.606845	NA
c3a.2	0.477171	2.45263	4.89228	0.501327	0.616141	NA
c3a.3	1.1852	0.464316	4.74615	0.09783	0.922067	NA
gcgrb	0.416155	2.27604	4.90608	0.463921	0.642704	NA
mir722	0	NA	NA	NA	NA	NA
LOC110439963	0	NA	NA	NA	NA	NA
slc25a10	347.596	0.18451	1.14132	0.161663	0.871571	0.975774
LOC100334365	0	NA	NA	NA	NA	NA
LOC100334305	0.249974	-1.4997	4.98799	-0.300661	0.763673	NA
zgc:171452	0	NA	NA	NA	NA	NA
LOC100334176	10.2377	5.34304	4.78002	1.11779	0.263658	NA
LOC100333957	0.44783	-2.37048	4.89784	-0.483985	0.628397	NA
LOC101886664	0	NA	NA	NA	NA	NA
LOC571092	0	NA	NA	NA	NA	NA
LOC100538177	0	NA	NA	NA	NA	NA
wu:fa03e10	1.47238	2.42928	4.82175	0.503817	0.61439	NA
LOC100148249	0	NA	NA	NA	NA	NA
LOC101886975	0	NA	NA	NA	NA	NA
zmp:0000000906	12.9049	3.39106	3.45579	0.981271	0.326459	NA
LOC100148752	0.477171	2.45263	4.89228	0.501327	0.616141	NA
LOC100151165	0	NA	NA	NA	NA	NA
LOC100148237	0	NA	NA	NA	NA	NA
LOC103910127	0	NA	NA	NA	NA	NA
LOC110439898	0	NA	NA	NA	NA	NA
LOC100149931	0	NA	NA	NA	NA	NA
LOC100149227	0	NA	NA	NA	NA	NA
LOC110439968	0	NA	NA	NA	NA	NA
LOC100535040	0	NA	NA	NA	NA	NA
LOC110439970	0	NA	NA	NA	NA	NA
LOC110439974	0	NA	NA	NA	NA	NA
LOC101887163	0	NA	NA	NA	NA	NA
si:ch211-1f22.3	0.208077	1.39101	4.9882	0.278861	0.780352	NA
LOC100151328	1.30948	3.91495	4.82408	0.811544	0.417054	NA
LOC110439975	0	NA	NA	NA	NA	NA
LOC100149932	0	NA	NA	NA	NA	NA
LOC100149229	0.671745	-2.95309	4.86056	-0.607563	0.543478	NA
LOC110439899	0	NA	NA	NA	NA	NA
LOC103909437	0	NA	NA	NA	NA	NA
LOC110439980	2.03334	0.860841	4.67681	0.184066	0.853962	NA
LOC100150177	0.249974	-1.4997	4.98799	-0.300661	0.763673	NA
LOC100148735	0.223915	-1.4195	4.99347	-0.284271	0.776202	NA
LOC108186460	0.874206	1.35527	4.85658	0.279058	0.7802	NA
LOC100150424	0	NA	NA	NA	NA	NA
LOC100006208	0	NA	NA	NA	NA	NA
si:ch211-1f22.1	0	NA	NA	NA	NA	NA
si:ch211-1f22.2	0	NA	NA	NA	NA	NA
LOC100006104	0	NA	NA	NA	NA	NA
LOC100150661	0	NA	NA	NA	NA	NA
LOC108190564	0	NA	NA	NA	NA	NA
LOC110439903	0	NA	NA	NA	NA	NA
si:ch211-1f22.12	0	NA	NA	NA	NA	NA
LOC103909460	0	NA	NA	NA	NA	NA
LOC110439985	0	NA	NA	NA	NA	NA
LOC103909443	0	NA	NA	NA	NA	NA
LOC110439986	0.208077	1.39101	4.9882	0.278861	0.780352	NA
LOC110439914	0	NA	NA	NA	NA	NA
LOC110439987	0	NA	NA	NA	NA	NA
si:ch211-1f22.16	0	NA	NA	NA	NA	NA
LOC103909442	0	NA	NA	NA	NA	NA
LOC110439988	0	NA	NA	NA	NA	NA
LOC108190565	0	NA	NA	NA	NA	NA
LOC103909440	0	NA	NA	NA	NA	NA
LOC793862	0	NA	NA	NA	NA	NA
LOC110439919	0	NA	NA	NA	NA	NA
LOC793648	0	NA	NA	NA	NA	NA
rac1l	0	NA	NA	NA	NA	NA
LOC103909439	0	NA	NA	NA	NA	NA
LOC101882982	0	NA	NA	NA	NA	NA
LOC108190563	0	NA	NA	NA	NA	NA
LOC108186582	0	NA	NA	NA	NA	NA
LOC100149247	0.208077	1.39101	4.9882	0.278861	0.780352	NA
si:dkey-27j5.8	0.223915	-1.4195	4.99347	-0.284271	0.776202	NA
LOC110439928	0	NA	NA	NA	NA	NA
mycbpap	1.37977	-2.36021	4.81889	-0.489784	0.624287	NA
si:dkey-27j5.5	0.208077	1.39101	4.9882	0.278861	0.780352	NA
epn3b	3.37113	3.66694	4.79142	0.765314	0.444085	NA
b3gntl1	1.29036	2.08729	4.82423	0.432669	0.665255	NA
si:dkey-27j5.3	0.473889	-2.44414	4.89227	-0.499593	0.617362	NA
LOC108190693	0	NA	NA	NA	NA	NA
LOC100006649	1.37283	-0.91454	4.73309	-0.193223	0.846785	NA
LOC100147925	0	NA	NA	NA	NA	NA
LOC103909461	0	NA	NA	NA	NA	NA
zmp:0000000971	0.762103	1.19335	4.87697	0.244691	0.806696	NA
LOC100006752	0.746265	3.09501	4.85394	0.637628	0.523716	NA
zgc:171470	0	NA	NA	NA	NA	NA
LOC103908692	1.43151	4.03893	4.82086	0.837803	0.402141	NA
tspan34	0	NA	NA	NA	NA	NA
LOC101883531	0	NA	NA	NA	NA	NA
LOC110439716	0.477171	2.45263	4.89228	0.501327	0.616141	NA
LOC110439989	8.82706	5.2067	3.96475	1.31325	0.1891	NA
LOC110439930	1.8727	4.43182	4.81228	0.92094	0.357082	NA
LOC100536927	1.30948	3.91495	4.82408	0.811544	0.417054	NA
LOC103909463	17.4943	6.21239	4.20279	1.47816	0.139365	0.410379
LOC100333168	13.9412	7.32395	4.78846	1.5295	0.126141	0.385673
LOC100333244	3.42624	5.29928	4.79986	1.10405	0.269572	NA
zmp:0000001289	23.1577	2.34508	3.9096	0.599825	0.548623	0.848924
LOC101883054	11.868	-1.8169	3.80719	-0.477229	0.633199	NA
LOC103909469	3.30599	-1.56032	4.64802	-0.335695	0.737101	NA
LOC108190572	0	NA	NA	NA	NA	NA
LOC101883960	0	NA	NA	NA	NA	NA
sc:d0284	17.0536	-1.10436	4.27064	-0.258594	0.795948	0.951756
LOC110439990	6.63485	2.11144	4.44743	0.474755	0.634962	NA
LOC101885706	17.4222	-0.765193	4.25202	-0.17996	0.857184	0.972181
LOC110439991	0	NA	NA	NA	NA	NA
LOC101885769	18.4699	1.97528	3.12783	0.631516	0.527703	0.837961
LOC110439933	0	NA	NA	NA	NA	NA
LOC110439727	0	NA	NA	NA	NA	NA
LOC101883506	0.208077	1.39101	4.9882	0.278861	0.780352	NA
LOC101882159	0	NA	NA	NA	NA	NA
LOC101882213	0	NA	NA	NA	NA	NA
LOC110439992	0.223915	-1.4195	4.99347	-0.284271	0.776202	NA
LOC108179133	0	NA	NA	NA	NA	NA
si:dkey-1c7.3	1.95789	-2.93626	4.8045	-0.611149	0.541101	NA
LOC101882350	0	NA	NA	NA	NA	NA
LOC101883825	0	NA	NA	NA	NA	NA
LOC110439728	0	NA	NA	NA	NA	NA
LOC101887025	0	NA	NA	NA	NA	NA
LOC103909484	0	NA	NA	NA	NA	NA
LOC101883999	220.827	-2.88418	1.01002	-2.85556	0.00429615	0.0467718
LOC100537163	75.0353	-0.845438	1.52111	-0.555805	0.578344	0.865217
si:ch211-114l13.10	8.38426	-6.5894	4.79088	-1.3754	0.169006	NA
si:ch211-114l13.12	220.963	-1.67343	0.998553	-1.67585	0.0937666	0.338274
si:ch211-114l13.9	16.022	7.52456	4.78798	1.57155	0.116055	0.372761
nxnl1	0	NA	NA	NA	NA	NA
si:ch211-114l13.7	59.9028	1.19102	2.43106	0.48992	0.624191	0.888888
trim35-1	19.9913	6.40691	4.05325	1.58068	0.113951	0.370079
caspb	0	NA	NA	NA	NA	NA
si:ch211-114l13.4	0.223915	-1.4195	4.99347	-0.284271	0.776202	NA
si:ch211-114l13.13	0	NA	NA	NA	NA	NA
si:ch211-114l13.1	0	NA	NA	NA	NA	NA
caspbl	0.223915	-1.4195	4.99347	-0.284271	0.776202	NA
si:ch211-15j1.5	0	NA	NA	NA	NA	NA
si:ch211-15j1.4	0	NA	NA	NA	NA	NA
LOC103908614	0.538188	2.61313	4.88108	0.53536	0.592401	NA
LOC108184853	0	NA	NA	NA	NA	NA
si:ch211-15j1.1	0	NA	NA	NA	NA	NA
si:dkey-222h21.11	0	NA	NA	NA	NA	NA
si:dkey-222h21.12	0.624232	2.85528	4.86633	0.586741	0.557378	NA
si:dkey-222h21.10	0	NA	NA	NA	NA	NA
si:dkey-222h21.9	0	NA	NA	NA	NA	NA
LOC108186899	0	NA	NA	NA	NA	NA
ggt1l2.2	0	NA	NA	NA	NA	NA
si:dkey-222h21.8	0	NA	NA	NA	NA	NA
si:dkey-222h21.7	2.24976	-4.69	4.80761	-0.975537	0.329294	NA
si:dkey-222h21.6	0	NA	NA	NA	NA	NA
LOC110439936	0	NA	NA	NA	NA	NA
si:dkey-222h21.5	0	NA	NA	NA	NA	NA
si:dkey-222h21.4	0.269094	1.57874	4.9763	0.317252	0.751052	NA
si:dkey-222h21.3	0	NA	NA	NA	NA	NA
LOC110439993	0	NA	NA	NA	NA	NA
ggt1l2.1	0	NA	NA	NA	NA	NA
si:dkey-222h21.2	0.223915	-1.4195	4.99347	-0.284271	0.776202	NA
si:dkey-222h21.1	0	NA	NA	NA	NA	NA
si:ch73-236c18.1	0	NA	NA	NA	NA	NA
LOC110439994	0	NA	NA	NA	NA	NA
LOC103909498	0	NA	NA	NA	NA	NA
si:ch73-236c18.2	0	NA	NA	NA	NA	NA
si:ch73-59p9.2	0	NA	NA	NA	NA	NA
si:ch73-236c18.3	0	NA	NA	NA	NA	NA
zgc:194906	0	NA	NA	NA	NA	NA
si:ch73-236c18.5	0.431992	-0.0287691	4.98418	-0.00577208	0.995395	NA
LOC100334101	0.762103	1.19335	4.87697	0.244691	0.806696	NA
si:ch73-236c18.7	0	NA	NA	NA	NA	NA
si:ch211-233g6.2	0	NA	NA	NA	NA	NA
LOC793232	0.269094	1.57874	4.9763	0.317252	0.751052	NA
zgc:172091	0	NA	NA	NA	NA	NA
slc27a1b	0	NA	NA	NA	NA	NA
adgre5b.3	4.1561	-0.404776	4.09587	-0.0988255	0.921277	NA
LOC110439689	0.269094	1.57874	4.9763	0.317252	0.751052	NA
adgre5b.2	7.70729	-5.03736	4.78192	-1.05342	0.29215	NA
LOC572225	64.8898	-1.55005	2.30943	-0.671184	0.502103	0.821258
si:ch73-221f6.1	1.51756	4.12751	4.81871	0.856559	0.391689	NA
zgc:174928	31.2318	3.52532	3.07966	1.14471	0.252328	0.581731
LOC108190743	1.36721	0.91871	4.73362	0.194082	0.846112	NA
zgc:174890	0.208077	1.39101	4.9882	0.278861	0.780352	NA
LOC103909533	14.5654	7.38712	4.78831	1.54274	0.122894	0.38141
LOC100536657	987.707	-0.285538	0.513384	-0.556189	0.578082	0.865217
LOC110439690	0	NA	NA	NA	NA	NA
LOC108190731	23.9447	6.66953	3.86837	1.72412	0.0846866	0.318261
adgrl1.1	0	NA	NA	NA	NA	NA
si:ch211-236p5.3	0.249974	-1.4997	4.98799	-0.300661	0.763673	NA
LOC101884874	0	NA	NA	NA	NA	NA
LOC101884937	0.499948	-2.51485	4.88718	-0.514582	0.606845	NA
LOC101884341	0.493009	0.158979	4.97227	0.0319731	0.974493	NA
LOC101884985	0	NA	NA	NA	NA	NA
LOC103909543	258.018	-3.10415	1.73372	-1.79046	0.0733801	0.294659
LOC108190761	33.6535	-0.118333	2.77595	-0.0426277	0.965998	0.9949
tmed1b	488.657	0.345841	0.587152	0.589015	0.555851	0.852491
dnm2b	189.419	1.42753	0.882376	1.61783	0.1057	0.359436
LOC566119	0	NA	NA	NA	NA	NA
LOC100334800	0.208077	1.39101	4.9882	0.278861	0.780352	NA
zgc:171687	42.3994	-0.510113	1.80669	-0.282347	0.777677	0.948703
zmp:0000001172	0	NA	NA	NA	NA	NA
LOC108179043	0.208077	1.39101	4.9882	0.278861	0.780352	NA
LOC101886340	0.269094	1.57874	4.9763	0.317252	0.751052	NA
LOC101886403	4.2235	-5.5995	4.79693	-1.16731	0.243086	NA
sh2d3a	21.4441	4.84174	3.34893	1.44576	0.148245	0.425694
eri2	13.643	-5.87862	4.51611	-1.3017	0.193019	0.496563
thumpd1	138.668	-2.23492	1.61385	-1.38484	0.166101	0.455595
LOC101882962	0.223915	-1.4195	4.99347	-0.284271	0.776202	NA
LOC110439700	0.249974	-1.4997	4.98799	-0.300661	0.763673	NA
LOC110439995	0	NA	NA	NA	NA	NA
cdc37	604.47	-0.42719	0.5543	-0.770684	0.440894	0.776766
zgc:153247	73.8563	-1.11561	2.43564	-0.458034	0.646928	0.900881
LOC101884216	48.0119	-0.410962	2.52895	-0.162503	0.87091	0.975535
zgc:76872	70.6499	-2.02732	2.448	-0.828151	0.407585	0.746183
pin1	562.365	-1.19704	0.558251	-2.14428	0.0320108	0.180843
si:zfos-2330d3.1	4195.57	-0.779891	0.35648	-2.18776	0.0286874	0.168894
LOC100007488	24.6984	-1.37093	2.02129	-0.678245	0.497616	0.819047
si:zfos-2330d3.3	288.699	-0.541621	1.30829	-0.413991	0.678881	0.913154
zgc:173915	86.0576	-0.143437	1.21211	-0.118336	0.905801	0.983664
mfap4	586.61	-1.79773	1.07988	-1.66475	0.0959636	0.342925
wu:fj11g02	345.923	-0.687174	0.686427	-1.00109	0.316784	0.659481
LOC108179162	7564.96	-0.830619	0.377917	-2.19789	0.0279572	0.165795
si:zfos-2330d3.6	3097.46	-1.22952	0.3283	-3.7451	0.000180322	0.00445036
LOC555374	3069.71	-0.847961	0.356317	-2.37979	0.0173225	0.12076
si:zfos-2330d3.8	69661.6	-0.670494	0.279983	-2.39477	0.0166308	0.117891
si:ch1073-110a20.2	31073.5	-0.706355	0.28927	-2.44186	0.0146119	0.108774
si:ch1073-110a20.3	15458.7	-1.2097	0.325235	-3.71947	0.000199641	0.00475586
si:ch1073-110a20.1	48993.3	-0.726819	0.289217	-2.51306	0.0119689	0.0952365
LOC108187081	148.241	-1.04068	1.00059	-1.04007	0.298308	0.638081
LOC556363	1318.21	-0.391177	0.485578	-0.80559	0.420479	0.759421
soul5l	2.49974	-4.84216	4.80533	-1.00767	0.313615	NA
LOC103909566	0	NA	NA	NA	NA	NA
wu:fk65c09	0	NA	NA	NA	NA	NA
LOC100007608	1.66462	4.26244	4.81569	0.885116	0.376094	NA
lpar2b	161.481	-0.0287231	1.2146	-0.0236482	0.981133	0.997401
akap8l	198.307	-0.234998	0.932068	-0.252125	0.800944	0.953673
mvb12a	215.645	1.37785	0.920363	1.49707	0.134374	0.400543
olfm2b	0.708025	-1.12412	4.87769	-0.230463	0.817732	NA
col5a3b	2.004	-0.483951	4.67175	-0.103591	0.917494	NA
rdh8b	0.458051	-0.108982	4.97869	-0.0218898	0.982536	NA
txndc11	26.5301	-0.135835	3.8561	-0.0352261	0.971899	0.995889
parn	235.036	-0.93859	0.812345	-1.15541	0.247923	0.577414
LOC108190785	14.7631	-5.07017	3.20545	-1.58173	0.11371	0.369961
LOC100535454	32.0575	-8.52458	2.89488	-2.94471	0.00323253	0.037879
cyp3a65	0.64007	0.856259	4.90199	0.174676	0.861334	NA
mslnb	1.40217	1.08286	4.73582	0.228653	0.819138	NA
LOC100330916	0.473889	-2.44414	4.89227	-0.499593	0.617362	NA
LOC103909584	1.99979	-4.51988	4.81047	-0.939593	0.347426	NA
zgc:77358	0.624232	2.85528	4.86633	0.586741	0.557378	NA
zmp:0000001082	295.309	-2.60689	1.29072	-2.01972	0.0434123	0.217043
wfikkn1	0.723863	-3.05383	4.85548	-0.628945	0.529385	NA
LOC101884641	2.16597	-2.05123	4.71918	-0.434659	0.66381	NA
zmp:0000000625	10.0762	-6.85507	4.78985	-1.43117	0.152383	NA
dnm3b	0.458051	-0.108982	4.97869	-0.0218898	0.982536	NA
znfl2b	0	NA	NA	NA	NA	NA
zgc:158345	24.7595	1.34336	3.91217	0.343381	0.731312	0.932134
LOC101884938	15.2442	1.14369	4.43776	0.257717	0.796625	0.952174
LOC101885099	16.1714	2.48769	3.52151	0.706427	0.479923	0.804405
zgc:153913	0.208077	1.39101	4.9882	0.278861	0.780352	NA
cldn1	4.3055	5.62625	4.7968	1.17292	0.240829	NA
LOC100536119	226.621	-1.97195	0.853435	-2.3106	0.0208548	0.136693
LOC100331268	0.519068	0.0787642	4.96677	0.0158583	0.987347	NA
angptl1b	0.64007	0.856259	4.90199	0.174676	0.861334	NA
tada1	85.9875	-3.61748	2.05855	-1.75729	0.0788678	0.306448
fggy	27.996	0.161728	3.22138	0.0502045	0.959959	0.994008
znfl2a	117.819	-10.4025	2.01424	-5.16449	2.41097299496424e-07	2.40046362549901e-05
igfbp1b	5.24945	-5.9133	4.79455	-1.23334	0.21745	NA
adcy1b	0.727145	0.952628	4.88257	0.195108	0.845308	NA
zgc:154086	1.12418	0.340143	4.75298	0.0715641	0.942949	NA
LOC101885894	0	NA	NA	NA	NA	NA
zgc:113518	72.4944	-9.70175	2.21703	-4.37601	1.20869908597725e-05	0.000589127
znf1014	11.1867	-0.987802	3.85899	-0.255974	0.797971	NA
LOC100332787	56.4417	0.646699	3.311	0.195319	0.845144	0.96908
LOC101886047	1.5674	-4.17258	4.81745	-0.866139	0.386414	NA
zgc:113293	0	NA	NA	NA	NA	NA
dhx30	54.3129	4.53938	2.27574	1.99468	0.0460779	0.223993
LOC570723	0.269094	1.57874	4.9763	0.317252	0.751052	NA
LOC101886255	8.74908	-6.65053	4.79062	-1.38824	0.165064	NA
phlpp1	37.0321	2.69402	2.41079	1.11748	0.263787	0.59633
si:ch73-40a17.3	1.76425	0.533196	4.6871	0.113758	0.909429	NA
si:ch73-40a17.4	0	NA	NA	NA	NA	NA
znf1008	0	NA	NA	NA	NA	NA
LOC101886546	0.458051	-0.108982	4.97869	-0.0218898	0.982536	NA
zgc:113452	27.5697	0.0781663	3.09902	0.0252229	0.979877	0.997207
LOC794642	9.86304	-4.47834	3.94256	-1.1359	0.256	NA
zgc:174263	27.826	-0.501561	2.40214	-0.208798	0.834606	0.966722
LOC110437952	0.269094	1.57874	4.9763	0.317252	0.751052	NA
si:dkey-33c14.3	0	NA	NA	NA	NA	NA
LOC101882185	2.49974	-4.84216	4.80533	-1.00767	0.313615	NA
sharpin	9.47295	-6.76526	4.79017	-1.41232	0.157856	NA
si:dkey-33c14.6	0.269094	1.57874	4.9763	0.317252	0.751052	NA
si:dkey-33c14.7	0	NA	NA	NA	NA	NA
wrnip1	0	NA	NA	NA	NA	NA
mylk4a	0.249974	-1.4997	4.98799	-0.300661	0.763673	NA
foxc1a	0	NA	NA	NA	NA	NA
ftr93	6.23873	-6.16292	4.79299	-1.28582	0.198506	NA
foxf2a	1.04039	3.58731	4.83405	0.742091	0.458032	NA
foxq1a	2.01523	-4.53464	4.81021	-0.942712	0.345828	NA
irf4a	2.28885	4.7205	4.8073	0.981945	0.326127	NA
dusp22b	141.629	-0.105997	1.35319	-0.0783317	0.937564	0.989959
ripk1l	18.208	5.2992	4.12251	1.28543	0.198642	0.506675
LOC101885450	0.473889	-2.44414	4.89227	-0.499593	0.617362	NA
si:ch211-241e1.5	32.1044	-7.11275	2.56059	-2.77777	0.00547328	0.0555195
si:ch211-241e1.3	219.784	5.95714	1.6549	3.5997	0.000318588	0.00679712
cacna1eb	0.431992	-0.0287691	4.98418	-0.00577208	0.995395	NA
polr2d	206.904	-1.68323	0.824667	-2.0411	0.041241	0.211172
LOC100331077	0.499948	-2.51485	4.88718	-0.514582	0.606845	NA
LOC100331149	0.723863	-3.05383	4.85548	-0.628945	0.529385	NA
abcf3	72.4615	1.49043	1.32775	1.12252	0.261641	0.594123
znf521	16.9096	1.15255	3.25863	0.353693	0.723569	0.930645
ss18	499.822	0.534041	0.649073	0.822775	0.410636	0.749953
dsg2l	23.7208	8.09055	4.50644	1.79533	0.0726012	0.292957
si:ch73-140j24.4	0.269094	1.57874	4.9763	0.317252	0.751052	NA
rpe65a	0.416155	2.27604	4.90608	0.463921	0.642704	NA
gpaa1	109.701	-0.553719	1.57292	-0.352033	0.724814	0.931178
si:ch211-188c16.1	0.223915	-1.4195	4.99347	-0.284271	0.776202	NA
c8a	0	NA	NA	NA	NA	NA
c8b	0.208077	1.39101	4.9882	0.278861	0.780352	NA
dab1b	0.909163	1.55968	4.85553	0.321217	0.748046	NA
prkacbb	2.46306	-4.82382	4.80559	-1.00379	0.315479	NA
si:ch1073-339l18.2	0.269094	1.57874	4.9763	0.317252	0.751052	NA
LOC110437908	0	NA	NA	NA	NA	NA
LOC110437953	0.249974	-1.4997	4.98799	-0.300661	0.763673	NA
LOC100538279	0.223915	-1.4195	4.99347	-0.284271	0.776202	NA
LOC100535070	0	NA	NA	NA	NA	NA
exosc4	257.8	-0.580239	0.75288	-0.770692	0.44089	0.776766
bcl10	78.9282	-0.359749	1.30813	-0.275011	0.783308	0.950162
mcoln3a	31.7805	4.04057	3.02482	1.3358	0.181613	0.480044
ssx2ipa	14.5545	-7.38546	4.78827	-1.5424	0.122975	0.38141
tubb2	0.416155	2.27604	4.90608	0.463921	0.642704	NA
slc22a23	6.99927	-6.3285	4.7921	-1.32061	0.186631	NA
dspa	38.4847	-1.5109	3.51874	-0.429385	0.667643	0.910753
higd1a	4512.6	0.877644	0.439379	1.99746	0.0457748	0.223387
ccdc13	4.34966	0.237364	4.61198	0.0514668	0.958954	NA
tmie	0	NA	NA	NA	NA	NA
pth1ra	1.22344	3.81088	4.82701	0.78949	0.429826	NA
mir460	0	NA	NA	NA	NA	NA
myl13	3.35872	-5.27087	4.80004	-1.09809	0.272166	NA
LOC100335005	2.24976	-4.69	4.80761	-0.975537	0.329294	NA
LOC108179023	50.6716	0.748943	1.69208	0.442616	0.658044	0.905519
LOC402879	67.0555	1.33963	1.59597	0.83938	0.401256	0.74001
serbp1b	620.094	1.38576	0.529401	2.6176	0.00885496	0.0773249
aqp1a.1	9.40443	-6.75556	4.79021	-1.41028	0.158456	NA
aqp1a.2	0	NA	NA	NA	NA	NA
thoc1	243.353	0.546383	1.16284	0.469868	0.638449	0.896235
usp14	162.515	0.277987	1.08831	0.25543	0.798391	0.952795
rock1	309.171	-0.338028	0.828611	-0.407946	0.683313	0.913372
eif2b5	155.017	0.991017	1.23923	0.799704	0.423882	0.762581
LOC101882074	0.208077	1.39101	4.9882	0.278861	0.780352	NA
si:ch1073-82l19.1	0.493009	0.158979	4.97227	0.0319731	0.974493	NA
pik3r3a	289.109	-1.25277	0.90925	-1.3778	0.168265	0.458721
ipp	12.9166	5.76874	4.58801	1.25735	0.208627	NA
guk1a	342.398	-0.151058	0.716458	-0.210839	0.833013	0.965837
zgc:63882	152.303	2.37113	0.987991	2.39995	0.0163973	0.116542
arf1	1444.32	0.195176	0.45707	0.427016	0.669368	0.910753
wnt3a	0	NA	NA	NA	NA	NA
wnt9a	0.749922	-3.10198	4.85318	-0.639165	0.522716	NA
snap47	0.223915	-1.4195	4.99347	-0.284271	0.776202	NA
jmjd4	114.559	1.05006	1.08782	0.965292	0.334399	0.67818
iba57	71.7122	-8.26906	2.08363	-3.96858	7.23021721909299e-05	0.00227086
LOC101887081	0.249974	-1.4997	4.98799	-0.300661	0.763673	NA
cyp8b1	0	NA	NA	NA	NA	NA
cyp8b2	0	NA	NA	NA	NA	NA
cyp8b3	0	NA	NA	NA	NA	NA
cx47.1	11.4988	-7.0449	4.78922	-1.47099	0.141293	NA
zgc:92744	1143.45	-0.105913	0.432816	-0.244707	0.806683	0.955374
fuz	24.4868	-8.13555	3.37518	-2.41041	0.0159347	0.114089
gpt2l	7.89242	-3.96211	3.64617	-1.08665	0.277191	NA
c1ql3b	0	NA	NA	NA	NA	NA
pter	88.7081	-0.899616	1.23213	-0.730131	0.46531	0.794369
mmp16b	0.249974	-1.4997	4.98799	-0.300661	0.763673	NA
LOC108179498	0	NA	NA	NA	NA	NA
egfra	0.671745	-2.95309	4.86056	-0.607563	0.543478	NA
npc1	287.79	-0.555109	1.1558	-0.48028	0.631028	0.892568
mpp7b	8.11502	6.54374	4.79113	1.3658	0.172001	NA
mkxb	21.8776	2.4621	3.96155	0.621498	0.534272	0.841842
LOC110437954	3.0919	-0.556411	4.63417	-0.120067	0.90443	NA
rab18b	430.839	-2.53032	0.816985	-3.09714	0.00195399	0.0258969
LOC100331480	0.666128	0.776035	4.89641	0.158491	0.87407	NA
yme1l1b	28.6286	-2.64616	2.13041	-1.24209	0.214204	0.529779
mib1	114.475	0.94091	1.8775	0.501152	0.616264	0.886221
mir133a-1	0	NA	NA	NA	NA	NA
mir1-2	0	NA	NA	NA	NA	NA
gata6	0	NA	NA	NA	NA	NA
LOC110437955	0.249974	-1.4997	4.98799	-0.300661	0.763673	NA
cables1	38.1215	4.61458	3.40195	1.35645	0.174956	0.468519
wacb	69.5712	0.064217	1.52355	0.0421496	0.966379	0.9949
bambib	28.1689	-8.33765	3.41985	-2.43802	0.014768	0.109501
adipoqb	7.18035	0.691395	4.49477	0.153822	0.87775	NA
tmtopsa	0.223915	-1.4195	4.99347	-0.284271	0.776202	NA
LOC101886376	1.51756	4.12751	4.81871	0.856559	0.391689	NA
tnk2b	2.93173	-3.57555	4.79397	-0.745844	0.455762	NA
tfr1a	19.8698	-4.14375	3.08096	-1.34496	0.17864	0.475073
si:ch211-162e15.3	103.179	-1.7406	1.2349	-1.4095	0.158686	0.443506
dlg1l	59.9762	2.51089	1.41347	1.77641	0.0756662	0.300012
LOC108182396	0	NA	NA	NA	NA	NA
ptmab	7673.6	-0.328524	0.299907	-1.09542	0.273334	0.61009
phb2a	365.963	-3.50158	0.670584	-5.22169	1.77293917813146e-07	1.9123118968568e-05
pex5lb	0.223915	-1.4195	4.99347	-0.284271	0.776202	NA
gnb4a	57.8354	-0.923649	1.78417	-0.517692	0.604673	0.88081
mfn1a	0.249974	-1.4997	4.98799	-0.300661	0.763673	NA
si:ch1073-184j22.1	0.223915	-1.4195	4.99347	-0.284271	0.776202	NA
si:ch1073-184j22.2	0	NA	NA	NA	NA	NA
sft2d3	71.0843	-0.354043	2.36698	-0.149576	0.881099	0.979033
wdr33	328.144	-0.813235	0.953154	-0.853204	0.393546	0.733662
dusp28	0	NA	NA	NA	NA	NA
proca	0	NA	NA	NA	NA	NA
saga	0.477171	2.45263	4.89228	0.501327	0.616141	NA
cldn15la	1.99979	-4.51988	4.81047	-0.939593	0.347426	NA
crfb16	28.8867	2.12884	3.71443	0.573125	0.56656	0.85835
parla	96.0811	0.944564	2.29326	0.411888	0.680422	0.913154
LOC110437956	2.74971	-4.9798	4.80346	-1.03671	0.29987	NA
mb21d2	15.0693	7.43499	4.78819	1.55278	0.120476	0.37871
fgf12a	0	NA	NA	NA	NA	NA
cwc25	672.353	0.318429	0.504645	0.630996	0.528043	0.837961
sst2	0	NA	NA	NA	NA	NA
nyap2b	0	NA	NA	NA	NA	NA
slc35d1b	75.2722	0.635614	1.26531	0.502337	0.615431	0.885737
mier1b	30.4125	0.570011	3.16818	0.179917	0.857218	0.972181
si:ch211-273k1.5	0	NA	NA	NA	NA	NA
dis3l2	108.87	2.89818	1.4954	1.93806	0.0526156	0.242426
si:ch211-168b3.1	8.4885	-6.60713	4.7908	-1.37913	0.167856	NA
tmem125b	68.5138	1.96154	2.46975	0.794226	0.427064	0.765018
slc1a7a	1.34547	3.9439	4.8233	0.817677	0.413542	NA
scp2a	718.383	-0.26922	0.768041	-0.350527	0.725943	0.931232
si:ch211-284b7.3	218.429	0.409864	0.839011	0.488509	0.625189	0.889235
uck2b	359.005	-0.967165	0.855684	-1.13028	0.258357	0.589463
aldh9a1b	125.005	2.34277	1.2191	1.92172	0.0546409	0.248056
zte38	26.4818	1.14559	2.88584	0.39697	0.691389	0.915747
prdx1	3092.83	0.40784	0.553927	0.736269	0.461567	0.792059
fzr1b	100.34	-1.26292	1.92278	-0.656817	0.511299	0.827362
si:ch73-182a11.2	7.21498	-1.10283	4.59662	-0.239922	0.81039	NA
si:ch73-344o19.1	22.1403	-1.34717	3.98547	-0.338019	0.735349	0.934179
LOC108192159	0.208077	1.39101	4.9882	0.278861	0.780352	NA
gng5	813.104	-0.435796	0.462291	-0.942688	0.345841	0.689837
zp3b	12.7062	1.85674	4.58716	0.404769	0.685648	NA
arl14	0	NA	NA	NA	NA	NA
ppm1la	253.771	-1.04383	0.750181	-1.39144	0.164094	0.452004
otol1a	0.416155	2.27604	4.90608	0.463921	0.642704	NA
si:dkey-119f1.1	0.249974	-1.4997	4.98799	-0.300661	0.763673	NA
rgs13	5527.3	-2.32444	0.810569	-2.86767	0.00413508	0.0454429
rgs1	0.208077	1.39101	4.9882	0.278861	0.780352	NA
rgs18	22.2266	2.42181	3.95807	0.611866	0.540627	0.845564
brinp3b	28.5066	8.35568	4.2637	1.95973	0.0500279	0.234646
rgs5b	25.1369	0.31677	3.87949	0.0816524	0.934923	0.989724
nos1apb	0.742983	-0.865656	4.87063	-0.17773	0.858935	NA
ddr2b	5.79011	-3.67277	4.69895	-0.781614	0.434441	NA
xpr1b	245.016	-1.09524	0.946342	-1.15734	0.247135	0.576467
cdc14aa	0.249974	-1.4997	4.98799	-0.300661	0.763673	NA
vcam1a	0.223915	-1.4195	4.99347	-0.284271	0.776202	NA
extl2	22.5429	8.01606	3.79524	2.11213	0.034675	0.190084
zgc:110366	44.3748	2.5424	2.92361	0.869609	0.384514	0.726201
rc3h1b	665.928	2.50118	0.744318	3.36036	0.000778406	0.0133741
si:ch211-13f8.1	0	NA	NA	NA	NA	NA
si:ch211-13f8.2	0.538188	2.61313	4.88108	0.53536	0.592401	NA
zgc:153115	128.104	2.19037	1.25569	1.74436	0.0810962	0.310963
si:dkeyp-106c3.1	30.0798	-3.20231	3.1043	-1.03157	0.302274	0.642435
LOC100001550	0.749922	-3.10198	4.85318	-0.639165	0.522716	NA
asip2b	0	NA	NA	NA	NA	NA
LOC103910208	0	NA	NA	NA	NA	NA
trnan-guu	5.0289	1.41785	3.9744	0.356744	0.721283	NA
LOC101882730	0.208077	1.39101	4.9882	0.278861	0.780352	NA
LOC103909749	0.44783	-2.37048	4.89784	-0.483985	0.628397	NA
ripk2	22.1206	-3.42808	3.92444	-0.87352	0.38238	0.724519
LOC110437957	0	NA	NA	NA	NA	NA
LOC100150834	0	NA	NA	NA	NA	NA
ccdc39	0	NA	NA	NA	NA	NA
LOC799574	0	NA	NA	NA	NA	NA
wu:fc46h12	11.2228	-7.00984	4.64873	-1.50791	0.131579	NA
dcun1d1	106.237	2.01131	1.69227	1.18853	0.234625	0.558469
eif4a2	212.624	-1.6924	0.886881	-1.90826	0.0563579	0.250961
b3gnt5b	5.7494	-6.0446	4.79369	-1.26095	0.207328	NA
tbl1xr1b	142.6	1.47806	1.00926	1.4645	0.143058	0.415995
kcnmb2	0	NA	NA	NA	NA	NA
si:ch211-38m6.7	0.208077	1.39101	4.9882	0.278861	0.780352	NA
si:ch211-38m6.6	0.208077	1.39101	4.9882	0.278861	0.780352	NA
ephb3a	15.8155	7.50463	4.18842	1.79176	0.0731722	0.294076
pcolce2a	0	NA	NA	NA	NA	NA
pls1	0.208077	1.39101	4.9882	0.278861	0.780352	NA
chst2a	78.7288	-1.30491	1.36494	-0.956019	0.339063	0.68193
LOC103909784	0.208077	1.39101	4.9882	0.278861	0.780352	NA
dia1a	0.749922	-3.10198	4.85318	-0.639165	0.522716	NA
si:ch211-222m2.1	0	NA	NA	NA	NA	NA
si:ch211-71m22.1	0.208077	1.39101	4.9882	0.278861	0.780352	NA
LOC103909778	0.208077	1.39101	4.9882	0.278861	0.780352	NA
si:ch211-71m22.5	0.493009	0.158979	4.97227	0.0319731	0.974493	NA
si:ch211-71m22.3	0	NA	NA	NA	NA	NA
fubp1	347.21	1.5405	0.876285	1.75799	0.0787488	0.306326
fam73a	136.281	0.404241	2.12516	0.190217	0.849139	0.971177
usp33	441.446	0.881388	0.77184	1.14193	0.253483	0.583331
zzz3	35.1922	1.01634	1.76536	0.575714	0.564808	0.857747
ak5	0.208077	1.39101	4.9882	0.278861	0.780352	NA
pigk	34.6259	1.04256	2.77041	0.37632	0.706679	0.922258
st6galnac5a	0.208077	1.39101	4.9882	0.278861	0.780352	NA
st6galnac3	56.0268	0.936968	2.54324	0.368416	0.712563	0.925084
cope	1131.96	-0.254968	0.413874	-0.616052	0.53786	0.843956
slc25a24l	0	NA	NA	NA	NA	NA
dnajb4	143.91	9.25571	1.83777	5.03639	4.7440003073794e-07	4.16717085235748e-05
gipc2	0	NA	NA	NA	NA	NA
txndc12	201.712	0.964104	1.05019	0.918031	0.358602	0.701469
zmp:0000001127	7.82119	-5.06009	4.78181	-1.0582	0.289966	NA
zgc:153615	0	NA	NA	NA	NA	NA
wu:fi34b01	2.04656	2.96475	4.80902	0.616498	0.537566	NA
LOC103909783	0	NA	NA	NA	NA	NA
selt1a	443.55	-0.405795	0.589449	-0.688431	0.491181	0.813445
dvl3a	0	NA	NA	NA	NA	NA
LOC101886800	20.898	-0.36162	4.09457	-0.0883171	0.929625	0.987501
LOC108179500	0.416155	2.27604	4.90608	0.463921	0.642704	NA
pcyt1aa	51.1498	-0.74123	1.7287	-0.428778	0.668085	0.910753
ap2m1a	1919.93	-0.425319	0.441587	-0.96316	0.335467	0.67911
anxa13l	247.933	0.499767	0.837023	0.597077	0.550456	0.849257
si:ch211-252f13.5	0.208077	1.39101	4.9882	0.278861	0.780352	NA
abi1b	14.6512	1.06239	3.60664	0.294565	0.768326	0.945164
acbd5b	0	NA	NA	NA	NA	NA
tsen15	20.7202	7.89456	4.72622	1.67038	0.0948451	0.340163
zgc:55943	99.0032	-10.1512	2.13275	-4.75966	1.93918677562853e-06	0.000135012
sec22ba	135.224	-2.1002	1.45467	-1.44377	0.148805	0.426517
imp3	78.2041	-3.41935	2.06226	-1.65806	0.0973063	0.34548
slc35a3b	0.223915	-1.4195	4.99347	-0.284271	0.776202	NA
fam78ba	0	NA	NA	NA	NA	NA
cmpk	436.073	-1.51922	0.60922	-2.49372	0.0126414	0.0983038
bcl6ab	2185.74	0.149482	0.374477	0.399176	0.689764	0.914842
insl5b	0	NA	NA	NA	NA	NA
ahsg2	0	NA	NA	NA	NA	NA
pfn2l	3587.81	1.90384	0.416554	4.57045	4.86680948015524e-06	0.000289252
nsun4	35.3638	-1.88848	2.64011	-0.715303	0.474422	0.800832
dmbx1a	0.223915	-1.4195	4.99347	-0.284271	0.776202	NA
gadd45aa	1129.99	1.06867	0.410794	2.60146	0.0092827	0.0799943
gng12a	152.736	-0.242509	0.960026	-0.252607	0.800572	0.953565
wls	131.002	1.35266	1.40598	0.962078	0.33601	0.679447
scinlb	1215.1	1.11042	0.480025	2.31326	0.0207083	0.13617
si:dkeyp-1a11.3	1231.87	-0.0362428	0.612025	-0.0592179	0.952779	0.992433
mtf2	0.458051	-0.108982	4.97869	-0.0218898	0.982536	NA
fam69aa	22.7519	0.438887	2.121	0.206925	0.836069	0.967772
rpl5a	5739.89	-0.7517	0.374214	-2.00874	0.0445643	0.220157
evi5a	464.958	-0.214217	0.671965	-0.318792	0.749884	0.937729
gfi1aa	18.3164	1.41502	4.19314	0.337461	0.73577	0.934187
rpap2	11.2292	-4.33774	3.58058	-1.21146	0.225719	NA
glmna	45.5497	-0.829347	2.96563	-0.279653	0.779744	0.948961
cdc7	4.99948	-5.84287	4.79504	-1.21853	0.223024	NA
tceanc2	44.7971	0.552527	2.95299	0.187108	0.851576	0.971899
cdcp2	16.0695	4.51304	4.24473	1.06321	0.287686	0.627286
mrpl37	92.3285	0.66503	1.3555	0.490616	0.623698	0.88885
ssbp3a	77.4085	1.56467	1.26891	1.23308	0.217546	0.53408
acot11a	8.98922	5.15053	4.78076	1.07735	0.281326	NA
fam151a	4.28044	-5.62037	4.79675	-1.1717	0.241316	NA
lrrc53	0	NA	NA	NA	NA	NA
cryz	51.5796	1.56558	2.4179	0.647495	0.517312	0.831892
tyw3	50.68	-9.18527	2.47292	-3.71434	0.000203734	0.0048336
lhx8a	0	NA	NA	NA	NA	NA
slc44a5a	0.208077	1.39101	4.9882	0.278861	0.780352	NA
LOC108179505	0	NA	NA	NA	NA	NA
LOC110437982	0	NA	NA	NA	NA	NA
sdr16c5a	103.061	0.898191	2.17607	0.412759	0.679783	0.913154
penka	151.406	-10.7644	1.96155	-5.48769	4.07215151324317e-08	6.02602973253845e-06
LOC103909850	48.4916	0.167771	1.57589	0.106461	0.915216	0.985338
impad1	90.9583	-0.577492	1.64995	-0.350006	0.726334	0.931232
zgc:110130	7.38634	-2.17388	4.22844	-0.514109	0.607176	NA
ftr01	0	NA	NA	NA	NA	NA
greb1l	0.848147	1.4355	4.86221	0.295236	0.767814	NA
abhd3	70.5916	0.980931	2.33974	0.419248	0.675035	0.912693
trove2	167.795	-0.126565	0.999432	-0.126637	0.899228	0.982746
cdc73	769.155	0.176387	0.517507	0.340841	0.733224	0.93307
LOC101882239	15.8139	7.50571	4.78802	1.5676	0.116974	0.374237
kcnt2	0.64007	0.856259	4.90199	0.174676	0.861334	NA
gpr158b	0.249974	-1.4997	4.98799	-0.300661	0.763673	NA
prtfdc1	29.3079	-4.28693	2.01346	-2.12914	0.033243	0.185819
arhgap21b	137.888	0.853752	1.00082	0.853051	0.393631	0.733662
dpp6b	5.82617	6.06613	4.79363	1.26545	0.205708	NA
LOC110437990	87.8675	0.524155	1.22419	0.428164	0.668532	0.910753
kmt2cb	147.225	-0.0441979	1.30588	-0.0338453	0.973	0.99605
prkag2b	22.3915	-8.00687	4.59489	-1.74256	0.0814107	0.31114
bcl2b	0.458051	-0.108982	4.97869	-0.0218898	0.982536	NA
kdsr	99.1917	-0.157919	1.35527	-0.116522	0.907239	0.983932
vps4b	1231.13	0.389351	0.425906	0.91417	0.360627	0.703088
LOC103909876	0	NA	NA	NA	NA	NA
LOC108179526	0	NA	NA	NA	NA	NA
nmur1b	0	NA	NA	NA	NA	NA
cfap57	0.697804	-3.00423	4.85794	-0.618416	0.536301	NA
LOC103909878	0.269094	1.57874	4.9763	0.317252	0.751052	NA
LOC100538044	45.4552	-0.27996	1.60199	-0.174757	0.86127	0.973272
ebna1bp2	174.801	-1.04854	0.879892	-1.19167	0.233392	0.557013
zbtb41	56.4881	-7.83745	2.33905	-3.3507	0.000806068	0.0137392
LOC101884153	14.3475	-2.17999	2.53797	-0.858949	0.390368	0.730616
LOC101884121	0.223915	-1.4195	4.99347	-0.284271	0.776202	NA
zgc:66475	139.14	-0.726802	1.3815	-0.526097	0.598821	0.877607
LOC101884781	0	NA	NA	NA	NA	NA
LOC103909867	0.208077	1.39101	4.9882	0.278861	0.780352	NA
LOC110438158	7.28271	6.38775	4.79186	1.33304	0.182518	NA
LOC100331996	0.431992	-0.0287691	4.98418	-0.00577208	0.995395	NA
LOC103909885	0	NA	NA	NA	NA	NA
zcchc3	0.249974	-1.4997	4.98799	-0.300661	0.763673	NA
tctex1d1	7.26836	-4.74998	4.76999	-0.995804	0.319345	NA
sgip1b	7.29551	-1.01538	3.34004	-0.304002	0.761126	NA
LOC108179562	0	NA	NA	NA	NA	NA
LOC103909892	0	NA	NA	NA	NA	NA
pde4bb	171.371	-0.62078	0.956052	-0.649315	0.516135	0.831368
LOC110438174	175.892	-1.90099	0.905986	-2.09825	0.0358828	0.194328
LOC108179575	1.70792	-2.71354	4.8094	-0.564216	0.572607	NA
LOC103909893	0	NA	NA	NA	NA	NA
LOC101882800	0	NA	NA	NA	NA	NA
leprot	49.8353	-0.228325	1.52317	-0.149902	0.880842	0.979033
LOC110438160	0	NA	NA	NA	NA	NA
si:dkey-34k9.3	0.416155	2.27604	4.90608	0.463921	0.642704	NA
LOC101882443	12.7733	2.07852	2.7599	0.753115	0.451381	NA
LOC110437999	13.8914	1.17242	2.95223	0.39713	0.691271	0.915747
LOC101882511	6.91941	4.76418	4.32152	1.10243	0.270274	NA
hccsa.2	0	NA	NA	NA	NA	NA
pimr55	0	NA	NA	NA	NA	NA
hccsa.1	216.429	-0.197087	0.824501	-0.239038	0.811076	0.956319
si:dkey-10f21.4	0	NA	NA	NA	NA	NA
cnn3b	55.4763	-1.9064	2.02104	-0.943274	0.345541	0.689816
f3b	447.087	0.76639	1.12075	0.683822	0.494088	0.815707
abcd3b	19.3804	-1.38074	4.15696	-0.332152	0.739774	0.935253
arhgap29b	579.971	-0.750309	0.573645	-1.30797	0.190884	0.493587
abca4b	2.03109	-0.608751	4.67279	-0.130276	0.896348	NA
tecrl2b	0.416155	2.27604	4.90608	0.463921	0.642704	NA
olfm3b	3.49822	5.32624	4.79958	1.10973	0.267115	NA
col11a1b	12.0021	4.53629	3.47424	1.30569	0.191657	NA
LOC100001444	0	NA	NA	NA	NA	NA
amy2a	0	NA	NA	NA	NA	NA
LOC559501	0.223915	-1.4195	4.99347	-0.284271	0.776202	NA
LOC101885853	0	NA	NA	NA	NA	NA
vav3b	0.416155	2.27604	4.90608	0.463921	0.642704	NA
selj	834.55	-0.69211	0.455504	-1.51944	0.128653	0.389469
sh3glb1b	1272.42	-0.592123	0.591504	-1.00105	0.316804	0.659481
arhgef4	511.464	1.42888	0.578248	2.47105	0.0134718	0.102907
si:dkey-231j24.3	21.0788	-3.18491	3.98275	-0.799677	0.423898	0.762581
atr	15.7469	0.963451	3.43579	0.280416	0.779158	0.948887
zgc:110269	284.318	1.27642	0.86771	1.47102	0.141286	0.41301
agfg1b	189.503	0.41312	0.987769	0.418235	0.675775	0.912693
fbxo36b	0	NA	NA	NA	NA	NA
LOC103910036	0	NA	NA	NA	NA	NA
LOC100002071	0	NA	NA	NA	NA	NA
LOC101886306	0.249974	-1.4997	4.98799	-0.300661	0.763673	NA
LOC103908676	0.223915	-1.4195	4.99347	-0.284271	0.776202	NA
LOC108179626	0	NA	NA	NA	NA	NA
grk7a	0	NA	NA	NA	NA	NA
atp1b3a	149.042	4.14249	1.91075	2.16799	0.0301593	0.173923
si:dkeyp-13a3.10	0	NA	NA	NA	NA	NA
xrn1	100.484	0.486563	1.67542	0.290413	0.7715	0.946294
gk5	113.093	-1.48293	1.36396	-1.08722	0.276938	0.614353
ppp1r7	216.48	-0.201478	0.982928	-0.204978	0.83759	0.968249
ubxn7	87.6084	-7.05643	1.84451	-3.82564	0.00013043	0.00358345
tfa	533.841	4.16333	4.56411	0.91219	0.361669	0.703705
eif4g1a	1779.04	0.764736	0.36364	2.103	0.0354657	0.19328
fam131a	0	NA	NA	NA	NA	NA
clcn2a	0.890043	-0.168388	4.79886	-0.0350892	0.972009	NA
thpo	0	NA	NA	NA	NA	NA
pif1	5.95068	-1.90721	4.6166	-0.413119	0.67952	NA
ptger4c	0	NA	NA	NA	NA	NA
LOC101883396	0	NA	NA	NA	NA	NA
st3gal3b	43.5289	8.96646	2.65015	3.38338	0.00071599	0.0126181
kdm4ab	344.712	-0.235526	0.764045	-0.308262	0.757883	0.942459
ptprfb	22.3152	4.56927	2.89099	1.58052	0.113988	0.370079
LOC101886917	0	NA	NA	NA	NA	NA
LOC101883512	0	NA	NA	NA	NA	NA
im:7152688	0.999895	-3.51814	4.83612	-0.727472	0.466937	NA
LOC100000636	0	NA	NA	NA	NA	NA
pbx1a	15.0693	7.43499	4.78819	1.55278	0.120476	0.37871
glula	803.594	1.02667	0.813761	1.26164	0.207079	0.519326
si:dkey-225f23.5	0	NA	NA	NA	NA	NA
si:dkey-225f23.3	0.223915	-1.4195	4.99347	-0.284271	0.776202	NA
si:dkey-225f23.4	0	NA	NA	NA	NA	NA
elovl1a	0.269094	1.57874	4.9763	0.317252	0.751052	NA
cdc20	30.7215	-6.89747	3.65264	-1.88835	0.0589791	0.258874
cc2d1b	813.49	-0.16869	0.590501	-0.285673	0.775129	0.947868
zfyve9a	22.1498	0.481449	4.01051	0.120047	0.904446	0.983342
LOC110438161	0.208077	1.39101	4.9882	0.278861	0.780352	NA
pimr141	0.879822	-1.56237	4.85101	-0.322071	0.747399	NA
LOC103910038	0.499948	-2.51485	4.88718	-0.514582	0.606845	NA
pimr54	0	NA	NA	NA	NA	NA
pimr49	0.269094	1.57874	4.9763	0.317252	0.751052	NA
LOC110438023	0.208077	1.39101	4.9882	0.278861	0.780352	NA
pimr140	0	NA	NA	NA	NA	NA
LOC110438022	0.223915	-1.4195	4.99347	-0.284271	0.776202	NA
pimr51	2.66592	-2.41425	4.71252	-0.512305	0.608437	NA
pimr50	0	NA	NA	NA	NA	NA
LOC110438024	1.34349	-3.95057	4.82287	-0.819132	0.412711	NA
pimr53	0	NA	NA	NA	NA	NA
LOC100329231	0.44783	-2.37048	4.89784	-0.483985	0.628397	NA
rwdd3	96.492	1.32123	1.14026	1.15871	0.246574	0.576196
ptbp2b	74.586	-0.661732	1.70634	-0.387808	0.698158	0.918148
dpydb	0.681966	-1.05342	4.88278	-0.215741	0.82919	NA
mir137-1	0	NA	NA	NA	NA	NA
plppr5a	0.269094	1.57874	4.9763	0.317252	0.751052	NA
plppr4a	0.208077	1.39101	4.9882	0.278861	0.780352	NA
palmda	4.09518	-1.03618	4.62196	-0.224186	0.822613	NA
si:ch211-153l6.6	0.716924	-0.791993	4.87622	-0.16242	0.870975	NA
frrs1a	0	NA	NA	NA	NA	NA
LOC108179662	0	NA	NA	NA	NA	NA
agla	335.709	0.415562	0.961795	0.43207	0.665691	0.910283
si:ch73-14h1.2	0.458051	-0.108982	4.97869	-0.0218898	0.982536	NA
si:ch211-267e7.3	0.431992	-0.0287691	4.98418	-0.00577208	0.995395	NA
olfml2bb	0	NA	NA	NA	NA	NA
dusp12	124.705	-0.90297	1.19865	-0.75332	0.451258	0.784114
LOC101882073	0	NA	NA	NA	NA	NA
LOC101882305	3.53944	-1.20365	4.63423	-0.25973	0.795072	NA
LOC110438025	1.6977	-4.28444	4.81501	-0.889808	0.373569	NA
rxrga	734.655	-1.02693	0.595633	-1.7241	0.0846905	0.318261
prg4a	8.81908	6.66174	4.79063	1.39058	0.164353	NA
tpra	44.8087	-0.821916	1.62013	-0.507315	0.611934	0.885188
c2h1orf27	90.7147	-7.66661	1.75597	-4.36603	1.26525077733309e-05	0.000606539
pdca	0.223915	-1.4195	4.99347	-0.284271	0.776202	NA
ptgs2a	19.8092	6.31872	4.06754	1.55345	0.120316	0.37871
pla2g4aa	9.83409	-2.9826	4.06565	-0.733608	0.463187	NA
arpc5a	716.243	-0.218491	0.539723	-0.404821	0.685609	0.913484
lyrm4	289.859	-1.55227	0.743275	-2.08842	0.03676	0.197153
nrn1b	0.431992	-0.0287691	4.98418	-0.00577208	0.995395	NA
rreb1b	30.3914	-1.95399	2.13732	-0.914221	0.360601	0.703088
riok1	165.807	-0.378383	0.901675	-0.419645	0.674745	0.912692
nebl	14.9816	7.42774	4.78821	1.55126	0.12084	0.37871
pip4k2ab	4.49953	-5.69079	4.79618	-1.18653	0.235415	NA
bmi1b	89.0935	1.98267	2.16307	0.916599	0.359353	0.702012
dnajc1	1115.07	-0.266877	0.544641	-0.490006	0.62413	0.888888
si:dkey-29d8.3	0	NA	NA	NA	NA	NA
LOC101882778	0	NA	NA	NA	NA	NA
LOC103910040	0	NA	NA	NA	NA	NA
vipr1a	0	NA	NA	NA	NA	NA
zbtb47a	21.864	6.53728	3.95912	1.6512	0.0986981	0.348629
klhl40a	0	NA	NA	NA	NA	NA
hhatla	0	NA	NA	NA	NA	NA
ctdsplb	213.384	0.0142493	0.842152	0.0169201	0.9865	0.997731
mir26a-2	0	NA	NA	NA	NA	NA
plcd1b	84.122	7.41006	2.40175	3.08527	0.00203367	0.0267068
LOC108179685	0	NA	NA	NA	NA	NA
afg3l2	61.6338	-1.03731	2.8059	-0.369688	0.711615	0.924744
inhbab	1.49619	-0.00724952	4.70523	-0.00154074	0.998771	NA
mplkip	232.687	0.0184444	1.14799	0.0160667	0.987181	0.997731
ralab	310.352	1.63	1.55232	1.05005	0.293697	0.633431
zgc:55781	113.638	2.53315	2.07002	1.22374	0.221052	0.539387
fbxl7	0.685249	2.97945	4.85966	0.613099	0.539811	NA
chd7	956.282	1.28817	0.642067	2.00628	0.0448261	0.221031
rab2a	3658.03	0.0162222	0.294354	0.0551113	0.95605	0.994008
ca8	27.6901	6.88069	3.73279	1.84331	0.0652836	0.27554
tox	53.5469	3.53879	2.37875	1.48767	0.136839	0.405092
cyp7a1	0	NA	NA	NA	NA	NA
fam110b	54.0586	-7.86332	2.2421	-3.50712	0.000452992	0.00889866
pimr65	9.60444	6.7856	4.58211	1.48089	0.138636	NA
LOC110438162	0.208077	1.39101	4.9882	0.278861	0.780352	NA
pimr66	11.036	6.98606	4.3339	1.61196	0.106971	NA
LOC108179687	0.742983	-0.865656	4.87063	-0.17773	0.858935	NA
pimr67	15.8937	7.51243	3.75244	2.00201	0.0452837	0.221948
sep15	1287.05	-0.552547	0.607069	-0.910188	0.362723	0.70458
hs2st1a	82.1536	-9.88229	2.15606	-4.58348	4.57293021772209e-06	0.000274588
zgc:56628	0.208077	1.39101	4.9882	0.278861	0.780352	NA
pkn2	1.30029	2.20068	4.82879	0.455741	0.648576	NA
gtf2b	791.604	0.184464	0.515291	0.35798	0.720359	0.928772
lrrc8da	301.179	2.5429	0.831314	3.0589	0.00222154	0.0285953
znf644a	44.5358	-5.36989	3.2672	-1.64357	0.100264	0.351272
hfm1	16.6803	-6.16808	3.57972	-1.72306	0.0848773	0.318638
cldn18	0.249974	-1.4997	4.98799	-0.300661	0.763673	NA
LOC103910042	0	NA	NA	NA	NA	NA
sept2	1043.64	0.78963	0.562055	1.4049	0.160051	0.445649
stk25b	19.3416	-7.79522	3.69258	-2.11105	0.0347683	0.190327
bokb	0	NA	NA	NA	NA	NA
thap4	11.3132	0.853747	4.5829	0.18629	0.852218	NA
zgc:161973	0	NA	NA	NA	NA	NA
agxtb	0.681966	-1.05342	4.88278	-0.215741	0.82919	NA
kif1ab	0.916102	-0.239096	4.79367	-0.0498775	0.96022	NA
espnlb	0	NA	NA	NA	NA	NA
rab6bb	29.7985	0.494136	2.58649	0.191045	0.84849	0.970834
aire	0	NA	NA	NA	NA	NA
amotl2b	192.203	2.29276	0.905214	2.53284	0.0113142	0.09191
myo7bb	0.416155	2.27604	4.90608	0.463921	0.642704	NA
LOC103910043	0	NA	NA	NA	NA	NA
sap130b	59.7001	1.55521	1.5569	0.998914	0.317836	0.661039
mllt1b	56.6976	-7.85017	2.20911	-3.55355	0.000380074	0.00778117
LOC101886354	0	NA	NA	NA	NA	NA
znf414	135.884	-0.278668	2.12912	-0.130884	0.895867	0.982746
mknk2a	99.0627	3.34804	1.23558	2.70969	0.00673467	0.0637628
csnk1g2a	1354.65	0.717356	0.424597	1.6895	0.0911241	0.332447
mfsd12a	103.933	1.05236	2.96632	0.35477	0.722762	0.929915
LOC103910044	0	NA	NA	NA	NA	NA
prrx1a	0	NA	NA	NA	NA	NA
kifap3b	1.55617	0.213154	4.69963	0.0453555	0.963824	NA
fam129ab	223.055	0.0795809	0.813999	0.0977653	0.922119	0.986051
rnf2	791.071	-0.323849	0.800091	-0.404765	0.68565	0.913484
ivns1abpb	1074.94	-1.10095	0.489199	-2.25051	0.0244166	0.151776
LOC561346	4.77477	-3.37043	4.70123	-0.716925	0.47342	NA
LOC103910049	0	NA	NA	NA	NA	NA
LOC100007738	19.9346	-1.82872	3.09828	-0.590237	0.555032	0.852303
LOC101886565	3.54535	-1.6959	4.64609	-0.365016	0.715099	NA
LOC561283	9.19433	-1.96124	3.93258	-0.498716	0.61798	NA
LOC110438027	0.749922	-3.10198	4.85318	-0.639165	0.522716	NA
LOC561147	4.72726	-1.81769	4.62824	-0.392739	0.694513	NA
si:dkey-58b18.4	0	NA	NA	NA	NA	NA
LOC103910054	0.416155	2.27604	4.90608	0.463921	0.642704	NA
LOC103910046	0	NA	NA	NA	NA	NA
si:dkey-58b18.7	0	NA	NA	NA	NA	NA
LOC100007781	0	NA	NA	NA	NA	NA
LOC110438026	0	NA	NA	NA	NA	NA
LOC100007785	8.23111	-1.75769	4.03916	-0.435161	0.663445	NA
rpp40	62.8104	1.40207	3.20051	0.438078	0.66133	0.908042
cdyl	74.7527	-0.612545	2.33782	-0.262015	0.79331	0.950775
oxsr1a	97.7595	1.13679	2.03371	0.558971	0.576181	0.863552
slc22a13a	0.671745	-2.95309	4.86056	-0.607563	0.543478	NA
xirp1	0	NA	NA	NA	NA	NA
LOC110438028	0	NA	NA	NA	NA	NA
csrnp1a	732.316	-1.153	0.478544	-2.40939	0.0159793	0.114268
gorasp1a	30.3951	7.01598	3.65188	1.9212	0.0547069	0.248066
si:dkey-24c2.9	162.102	0.902581	1.11577	0.808932	0.418554	0.757293
tgfbr1a	64.6944	-1.6949	2.22761	-0.760859	0.446742	0.780575
col15a1b	12.5866	-1.56065	3.82133	-0.408406	0.682976	NA
slc12a7a	135.464	-0.0129441	1.17678	-0.0109996	0.991224	0.998337
kcnh2a	1.04039	3.58731	4.83405	0.742091	0.458032	NA
map4l	28.2053	-4.34972	2.65565	-1.63791	0.10144	0.353582
vmhc	0	NA	NA	NA	NA	NA
mir736	0	NA	NA	NA	NA	NA
vmhcl	0.431992	-0.0287691	4.98418	-0.00577208	0.995395	NA
fitm1	0.416155	2.27604	4.90608	0.463921	0.642704	NA
trnau1apb	914.86	0.224765	0.466036	0.482292	0.629599	0.892306
mrpl34	364.992	-0.879932	0.699819	-1.25737	0.20862	0.521841
[truncated: 28,839 more rows]
