# Supplementary material for: Cebp1 and Cebpβ transcriptional axis controls eosinophilopoiesis in zebrafish
Source: Nat Commun. 2024 Jan 27;15:811. doi: 10.1038/s41467-024-45029-0 (PMC10821951; doi:10.1038/s41467-024-45029-0)
Supplement: Supplementary file 8 — Supplementary Data 5 [file 41467_2024_45029_MOESM8_ESM.xlsx]

## Sheet: Sheet1
seqnames	start	end	width	signalValue	neg_log10_qvalue	annotation	geneChr	geneStart	geneEnd	geneLength	geneStrand	geneId	distanceToTSS
7	37895480	37896511	1032	23.0551	265.23	Promoter (<=1kb)	852	37861247	37895771	34525	2	tent4b	0
19	44054363	44055225	863	22.4529	194.912	Promoter (<=1kb)	864	44049501	44055008	5508	2	uqcrb	0
20	37794196	37795138	943	22.3412	193.516	Promoter (<=1kb)	865	37794633	37800737	6105	1	atf3	0
15	8999969	9000757	789	22.087	209.064	Promoter (1-2kb)	860	8990577	9002155	11579	2	rhoub	1398
6	44196920	44197782	863	22.0739	234.88	Promoter (<=1kb)	851	44197099	44209390	12292	1	ppp4r2b	0
24	5784125	5785131	1007	21.736	246.927	Promoter (1-2kb)	869	5784264	5786759	2496	2	chst2b	1628
4	13929392	13930381	990	21.4635	219.873	Promoter (1-2kb)	849	13923927	13931508	7582	2	zcrb1	1127
12	33317749	33318619	871	20.2222	202.917	Promoter (1-2kb)	857	33320504	33336787	16284	1	csnk1db	-1885
20	23741527	23741978	452	20.1287	175.014	Promoter (<=1kb)	865	23742574	23836967	94394	1	sh3rf1	-596
20	23944110	23945268	1159	19.3076	163.564	Promoter (1-2kb)	865	23877299	23946296	68998	2	mdn1	1028
18	507533	508621	1089	19.1017	154.039	Promoter (<=1kb)	863	507618	610800	103183	1	nedd4a	0
7	22790112	22791038	927	18.5591	164.532	Promoter (<=1kb)	852	22788718	22790630	1913	2	si:ch211-15b10.6	0
12	849077	850027	951	18.5162	239.303	Promoter (<=1kb)	857	847187	850457	3271	2	tob1b	430
20	35839294	35840055	762	18.294	157.392	Promoter (1-2kb)	865	35797998	35841570	43573	2	tnfrsf21	1515
12	1949234	1950302	1069	17.6793	204.552	Promoter (<=1kb)	857	1947593	1951284	3692	2	sox9a	982
13	2438981	2440006	1026	17.6495	137.025	Promoter (<=1kb)	858	2426993	2440631	13639	2	fbxo9	625
1	46991123	46991916	794	17.3017	152.844	Promoter (1-2kb)	846	46985884	46989650	3767	2	si:dkey-22n8.3	-1473
7	38089241	38090946	1706	16.9861	157.064	Promoter (<=1kb)	852	38089650	38095324	5675	1	cebpg	0
16	25244930	25246133	1204	16.8958	152.551	Promoter (<=1kb)	861	25245857	25250414	4558	1	klhl38b	0
17	6958622	6959543	922	16.7716	140.609	Promoter (1-2kb)	862	6956696	6971946	15251	1	zgc:172341	1926
8	11199821	11200773	953	16.3462	133.87	Promoter (1-2kb)	853	11173794	11202500	28707	2	tasor2	1727
9	9228019	9229253	1235	16.2106	132.466	Promoter (<=1kb)	854	9180620	9228941	48322	2	cbsb	0
6	26224608	26225789	1182	16.0726	181.041	Promoter (<=1kb)	851	26063962	26225814	161853	2	hs2st1b	25
6	60112516	60113447	932	16.0286	142.726	Promoter (<=1kb)	851	60112200	60122081	9882	1	prelid3b	316
17	17758557	17759503	947	15.7923	151.787	Promoter (<=1kb)	862	17491226	17759220	267995	2	adck1	0
3	31898651	31899326	676	15.6067	121.141	Promoter (1-2kb)	848	31897029	31917390	20362	1	strada	1622
5	22973372	22974154	783	15.2209	133.315	Promoter (<=1kb)	850	22974019	23020606	46588	1	brwd3	0
7	7844864	7845948	1085	15.192	109.326	Promoter (<=1kb)	852	7839612	7845540	5929	2	cxcl8b.1	0
20	7646008	7646728	721	15.065	109.57	Promoter (1-2kb)	865	7646762	7648325	1564	2	CR848049.1	1597
25	2283920	2284938	1019	14.8065	112.285	Promoter (1-2kb)	870	2282265	2287189	4925	1	cdkn1bb	1655
17	37302212	37303170	959	14.5247	112.555	Promoter (<=1kb)	862	37301860	37365668	63809	1	elmsan1b	352
3	60139662	60141566	1905	14.4798	154.399	Promoter (<=1kb)	848	60129848	60142530	12683	2	si:ch211-120g10.1	964
24	32664548	32665169	622	13.8533	154.229	Promoter (<=1kb)	869	32650227	32665283	15057	2	ca2	114
15	9292906	9293892	987	13.7747	157.387	Promoter (<=1kb)	860	9294620	9315566	20947	1	slc37a4a	-728
6	11397014	11397977	964	13.5078	103.548	Promoter (<=1kb)	851	11397269	11415635	18367	1	senp2	0
6	40454602	40455458	857	13.2535	125.264	Promoter (<=1kb)	851	40451270	40455109	3840	2	vhl	0
14	40872184	40873235	1052	13.0593	134.819	Promoter (1-2kb)	859	40874608	40903014	28407	1	aipl2	-1373
17	15298607	15299788	1182	13.0279	108.409	Promoter (1-2kb)	862	15297398	15305586	8189	1	si:ch211-270g19.5	1209
9	33060153	33061131	979	12.9958	94.1179	Promoter (1-2kb)	854	33061564	33063083	1520	2	si:ch211-125e6.5	1952
5	42880811	42882023	1213	12.9579	85.4972	Promoter (1-2kb)	850	42882679	42883761	1083	2	BX323596.2	1738
20	45660646	45661455	810	12.8965	102.117	Promoter (<=1kb)	865	45643823	45661053	17231	2	napbb	0
1	14252755	14253567	813	12.7977	84.1482	Promoter (<=1kb)	846	14253118	14254166	1049	1	cxcl8a	0
10	20523490	20524105	616	12.6358	86.2658	Promoter (<=1kb)	855	20503886	20524592	20707	2	ddhd2	487
10	9595422	9596485	1064	12.6275	99.4278	Promoter (<=1kb)	855	9595575	9655820	60246	1	rc3h2	0
KN149884.1	20830	22529	1700	12.6202	98.6967	Promoter (1-2kb)	931	9445	23908	14464	2	si:ch73-364h19.2	1379
17	32622809	32623474	666	12.5296	85.1253	Promoter (<=1kb)	862	32622931	32631514	8584	1	ctsba	0
9	53061746	53062199	454	12.4739	113.886	Promoter (<=1kb)	854	53011309	53062083	50775	2	zmp:0000000936	0
2	9820295	9821075	781	12.4641	207.29	Promoter (<=1kb)	847	9821757	9842240	20484	1	anxa13l	-682
8	37043693	37044342	650	12.4501	91.6784	Promoter (<=1kb)	853	37030974	37043900	12927	2	renbp	0
17	25287739	25288519	781	12.4117	100.447	Promoter (<=1kb)	862	25289431	25291530	2100	1	kbtbd11	-912
3	33435917	33436891	975	12.3829	98.2417	Promoter (<=1kb)	848	33432191	33437796	5606	2	si:dkey-283b1.7	905
1	46708540	46709074	535	12.3469	96.6941	Promoter (1-2kb)	846	46666696	46706639	39944	2	kpna3	-1901
23	29505533	29506061	529	12.3197	88.3429	Promoter (<=1kb)	868	29396182	29505645	109464	2	kif1b	0
3	40662219	40663053	835	12.0942	94.1065	Promoter (1-2kb)	848	40600770	40664913	64144	2	rnf216	1860
11	13175928	13176645	718	11.9869	91.5614	Promoter (<=1kb)	856	13176568	13189751	13184	1	mknk1	0
13	15815878	15817530	1653	11.9553	82.6603	Promoter (<=1kb)	858	15816573	15904342	87770	1	klc1a	0
19	43340877	43341473	597	11.9459	114.269	Promoter (<=1kb)	864	43341115	43357457	16343	1	sesn2	0
19	20446283	20447292	1010	11.8231	96.7924	Promoter (<=1kb)	864	20404153	20446756	42604	2	tbc1d5	0
23	33361027	33361631	605	11.7105	74.2762	Promoter (<=1kb)	868	33357163	33361425	4263	2	slc48a1a	0
10	44940350	44940910	561	11.6281	73.9393	Promoter (<=1kb)	855	44940693	44942231	1539	1	cnnm4a	0
9	38642553	38643484	932	11.5294	86.0397	Promoter (1-2kb)	854	38644976	38682237	37262	1	slc12a8	-1492
16	19734152	19734960	809	11.5057	70.8078	Promoter (1-2kb)	861	19732543	19734149	1607	1	twist1b	1609
25	3469354	3470382	1029	11.4881	114.81	Promoter (<=1kb)	870	3449959	3470910	20952	2	hbp1	528
12	22557565	22558278	714	11.4056	80.2111	Promoter (1-2kb)	857	22560067	22573297	13231	1	polr2a	-1789
7	7904178	7905150	973	11.4009	91.3171	Promoter (<=1kb)	852	7900626	7904683	4058	2	CABZ01030278.1	0
11	24063617	24065530	1914	11.3051	148.268	Promoter (<=1kb)	856	24058530	24063196	4667	2	trib3	-421
19	1370133	1370822	690	11.1486	95.1794	Promoter (<=1kb)	864	1370504	1393308	22805	1	dgat1a	0
13	31543884	31544498	615	11.0995	74.303	Promoter (<=1kb)	858	31536709	31544365	7657	2	dhrs7	0
20	28266313	28267230	918	11.0913	83.9151	Promoter (<=1kb)	865	28266892	28269462	2571	1	chac1	0
20	2461399	2463163	1765	11.0584	81.8252	Promoter (<=1kb)	865	2460864	2479450	18587	1	akap7	535
10	38526500	38527154	655	11.0171	66.2646	Promoter (<=1kb)	855	38526496	38544426	17931	1	acer3	4
20	19510880	19511926	1047	10.9472	65.3459	Promoter (<=1kb)	865	19436187	19511700	75514	2	snx17	0
8	41035180	41035619	440	10.9472	65.3459	Promoter (<=1kb)	853	41035230	41173369	138140	1	gpat2	0
17	48164985	48166053	1069	10.8939	129.503	Promoter (<=1kb)	862	48164536	48206211	41676	1	plekhd1	449
15	17869924	17870901	978	10.7988	86.2608	Promoter (<=1kb)	860	17862207	17870090	7884	2	atf5b	0
21	520906	521899	994	10.7256	129.478	Promoter (<=1kb)	866	520479	536970	16492	1	nop14	427
6	41230644	41231579	936	10.7253	82.7197	Promoter (<=1kb)	851	41223204	41229787	6584	2	synpr	-857
2	37138676	37139885	1210	10.6606	68.5813	Promoter (<=1kb)	847	37136662	37140423	3762	2	tspan37	538
4	3355150	3355821	672	10.5458	64.9711	Promoter (1-2kb)	849	3343171	3353595	10425	2	pik3cg	-1555
22	26798564	26799201	638	10.5266	63.6471	Promoter (<=1kb)	867	26798853	26844334	45482	1	slx4	0
6	36793310	36794242	933	10.4356	66.365	Promoter (<=1kb)	851	36717985	36795219	77235	2	opa1	977
18	39106454	39107080	627	10.4298	63.2478	Promoter (<=1kb)	863	39106722	39119005	12284	1	bcl2l10	0
21	549615	550937	1323	10.3871	75.4125	Promoter (<=1kb)	866	547098	551014	3917	2	vimr1	77
6	24391417	24392232	816	10.3531	90.6738	Promoter (<=1kb)	851	24364678	24392915	28238	2	brdt	683
7	71503673	71504307	635	10.3461	77.6768	Promoter (<=1kb)	852	71503356	71508989	5634	1	ppp1r15a	317
4	75814606	75815108	503	10.3172	71.3804	Promoter (1-2kb)	849	75816428	75825633	9206	1	CT737182.1	-1320
10	8656292	8656912	621	10.3102	67.6617	Promoter (<=1kb)	855	8656417	8657684	1268	1	pmaip1	0
7	30789002	30789557	556	10.3102	67.6617	Promoter (1-2kb)	852	30787903	30915965	128063	1	apba2b	1099
11	713976	714843	868	10.3072	115.061	Promoter (<=1kb)	856	714386	718748	4363	1	timp4.3	0
25	25550645	25551558	914	10.2769	58.9428	Promoter (<=1kb)	870	25546789	25550955	4167	2	irf7	0
23	36003242	36003826	585	10.213	66.6152	Promoter (<=1kb)	868	35981839	36003441	21603	2	calcoco1a	0
4	40970388	40970772	385	10.1685	87.1462	Promoter (1-2kb)	849	40971399	40972393	995	2	si:dkeyp-82h4.1	1621
4	40033695	40034034	340	10.1652	57.8921	Promoter (1-2kb)	849	40035116	49519297	9484182	1	si:dkey-5i16.5	-1082
4	13509624	13510554	931	10.133	69.2961	Promoter (<=1kb)	849	13507584	13509946	2363	2	ifng1	0
5	25582424	25583527	1104	10.0595	58.6799	Promoter (<=1kb)	850	25578181	25583325	5145	2	anxa1a	0
9	1654949	1655548	600	10.0184	64.5342	Promoter (<=1kb)	854	1654284	1683368	29085	1	nfe2l2a	665
19	11107870	11108545	676	9.99108	85.5087	Promoter (1-2kb)	864	11039517	11106315	66799	2	arhgef1a	-1555
3	14101626	14102869	1244	9.96521	73.3151	Promoter (<=1kb)	848	14099693	14103551	3859	2	nfil3-6	682
22	5958638	5959054	417	9.94988	61.229	Promoter (<=1kb)	867	5940398	5958066	17669	2	si:rp71-36a1.3	-572
10	18910658	18911278	621	9.94923	63.0273	Promoter (<=1kb)	855	18911152	18935945	24794	1	bnip3lb	0
10	25030100	25030917	818	9.91868	84.4857	Promoter (1-2kb)	855	24971473	25028527	57055	2	cd209	-1573
21	14762162	14762766	605	9.89478	65.7751	Promoter (<=1kb)	866	14699693	14762944	63252	2	arrdc1b	178
8	4368211	4369059	849	9.88378	95.6772	Promoter (<=1kb)	853	4368534	4402181	33648	1	pptc7a	0
7	40959184	40960035	852	9.87327	56.1307	Promoter (<=1kb)	852	40900212	40959867	59656	2	rbm33a	0
13	11436181	11436798	618	9.84756	80.4855	Promoter (<=1kb)	858	11436130	11445034	8905	1	zbtb18	51
14	12071165	12071857	693	9.82322	77.3656	Promoter (<=1kb)	859	12066695	12071679	4985	2	tmsb1	0
5	42260320	42261433	1114	9.74526	76.3481	Promoter (1-2kb)	850	42258994	42270105	11112	1	eral1	1326
14	8889934	8890611	678	9.73651	60.3069	Promoter (<=1kb)	859	8819064	8890437	71374	2	ATG2A	0
5	28396758	28397438	681	9.72054	59.6476	Promoter (1-2kb)	850	28398449	28491518	93070	1	nsmfb	-1011
21	32466984	32467830	847	9.6724	64.1524	Promoter (<=1kb)	866	32454896	32467799	12904	2	zgc:123105	0
21	1648176	1648697	522	9.66355	86.533	Promoter (<=1kb)	866	1647990	1670264	22275	1	fech	186
13	34793226	34793808	583	9.62937	60.4256	Promoter (<=1kb)	858	34765141	34793487	28347	2	ism1	0
19	9711180	9711841	662	9.59956	58.5365	Promoter (<=1kb)	864	9685165	9712530	27366	2	slc2a3a	689
25	17238316	17238853	538	9.5321	59.4095	Promoter (<=1kb)	870	16973945	17239079	265135	2	ccnd2a	226
21	32117954	32118705	752	9.52139	61.6938	Promoter (1-2kb)	866	32089491	32119965	30475	2	si:ch211-160j14.3	1260
20	36821104	36821762	659	9.51151	63.9807	Promoter (<=1kb)	865	36820965	36839074	18110	1	heca	139
1	44710542	44711153	612	9.48816	62.1234	Promoter (<=1kb)	846	44707054	44710937	3884	2	si:dkey-28b4.7	0
3	28748733	28749429	697	9.47891	62.661	Promoter (1-2kb)	848	28718817	28750495	31679	2	gsg1l	1066
10	39083423	39084038	616	9.43137	59.5415	Promoter (<=1kb)	855	39084354	39087854	3501	1	si:ch73-1a9.3	-316
2	30460126	30460922	797	9.42804	60.6842	Promoter (<=1kb)	847	30458706	30460293	1588	2	cbln2a	0
19	8538160	8539146	987	9.38897	61.0823	Promoter (1-2kb)	864	8533989	8536474	2486	2	dpm3	-1686
25	24249620	24250272	653	9.38328	50.6773	Promoter (<=1kb)	870	24250247	24262450	12204	1	tmem86a	0
2	47708467	47709311	845	9.3347	59.6789	Promoter (<=1kb)	847	47708853	47829287	120435	1	mbnl1	0
4	16545011	16545461	451	9.3347	59.6789	Promoter (<=1kb)	849	16536173	16545085	8913	2	btg1	0
4	77058295	77059050	756	9.33334	60.8241	Promoter (1-2kb)	849	77060861	77065808	4948	1	si:dkey-240n22.8	-1811
4	49665556	49666173	618	9.30189	52.0765	Promoter (1-2kb)	849	49664256	54549283	4885028	1	znf974	1300
2	2168127	2168957	831	9.28047	51.9895	Promoter (<=1kb)	847	2168547	2175629	7083	1	higd1a	0
22	20718630	20719349	720	9.28031	52.5612	Promoter (1-2kb)	867	20714624	20720427	5804	2	oaz1a	1078
16	42931036	42931834	799	9.25968	55.902	Promoter (1-2kb)	861	42900238	42933332	33095	2	thbs3a	1498
2	40135786	40136570	785	9.24324	90.7767	Promoter (<=1kb)	847	40067808	40136024	68217	2	epha4a	0
7	28567793	28568471	679	9.19952	69.3232	Promoter (<=1kb)	852	28556166	28568238	12073	2	tmem9b	0
18	19647825	19648378	554	9.148	57.683	Promoter (<=1kb)	863	19648275	19699061	50787	1	smad6b	0
20	27381239	27381926	688	9.12388	55.3067	Promoter (<=1kb)	865	27371394	27381691	10298	2	serpina10a	0
24	32582098	32582822	725	9.12084	54.1618	Promoter (<=1kb)	869	32573480	32582880	9401	2	rdh12l	58
9	1702489	1703104	616	9.11969	58.1178	Promoter (<=1kb)	854	1692926	1703801	10876	2	hnrnpa3	697
20	54565249	54565792	544	9.11869	60.3792	Promoter (1-2kb)	865	54525404	54564018	38615	2	zgc:153012	-1231
14	28438707	28439262	556	9.04817	47.6619	Promoter (<=1kb)	859	28438947	28459446	20500	1	acsl4a	0
21	44582612	44583191	580	9.04817	47.6619	Promoter (<=1kb)	866	44581654	44622854	41201	1	TMEM164	958
11	30634512	30635137	626	9.04577	54.3989	Promoter (1-2kb)	856	30626768	30636163	9396	2	zgc:153665	1026
5	42269878	42270707	830	9.04577	54.3989	Promoter (1-2kb)	850	42271810	42272550	741	2	si:ch211-207c6.2	1843
3	53227872	53228371	500	9.01716	52.0281	Promoter (<=1kb)	848	53228684	53231344	2661	1	pet100	-313
25	13731196	13732032	837	9.01243	67.1826	Promoter (<=1kb)	870	13731542	13744806	13265	1	ccdc135	0
6	48094170	48094734	565	8.97312	57.9966	Promoter (<=1kb)	851	48068695	48094342	25648	2	slc2a1b	0
24	6377336	6378319	984	8.96472	96.1399	Promoter (1-2kb)	869	6360423	6375774	15352	2	anxa13	-1562
19	19396560	19397133	574	8.96416	52.9204	Promoter (1-2kb)	864	19398723	19408941	10219	1	ASTE1	-1590
21	21373257	21374111	855	8.93474	66.2025	Promoter (<=1kb)	866	21367914	21373242	5329	2	ppm1nb	-15
9	1991866	1992612	747	8.85977	53.5745	Promoter (1-2kb)	854	1986816	1990323	3508	2	hoxd13a	-1543
6	10911911	10912500	590	8.84406	46.8604	Promoter (<=1kb)	851	10910589	10912424	1836	2	cycsb	0
11	43419692	43421098	1407	8.8132	47.8421	Promoter (<=1kb)	856	43419809	43458612	38804	1	slc29a1b	0
2	31019443	31020327	885	8.8067	78.8176	Promoter (1-2kb)	847	30986996	31018096	31101	2	emilin2a	-1347
16	51253425	51254241	817	8.78432	54.8896	Promoter (<=1kb)	861	51244297	51254694	10398	2	serpinb14	453
8	6943822	6944580	759	8.7829	59.2982	Promoter (<=1kb)	853	6920834	6943190	22357	2	wdr13	-632
15	31265876	31266638	763	8.76617	82.9824	Promoter (<=1kb)	860	31244025	31265375	21351	2	vezf1b	-501
13	49445272	49446026	755	8.73175	63.4459	Promoter (<=1kb)	858	49443226	49444636	1411	2	irf2bp2a	-636
5	48679734	48680600	867	8.73175	63.4459	Promoter (<=1kb)	850	48672553	48680580	8028	2	lysmd3	0
7	4162902	4163628	727	8.71097	64.4339	Promoter (<=1kb)	852	4162994	4186839	23846	1	si:ch211-63p21.1	0
15	12498157	12499604	1448	8.69845	58.3278	Promoter (1-2kb)	860	12466852	12500938	34087	2	scn4ba	1334
10	34236435	34237216	782	8.66304	51.0486	Promoter (<=1kb)	855	34236168	34236424	257	1	BX510654.1	267
KN150425.1	105542	106558	1017	8.65379	62.4803	Promoter (1-2kb)	1053	103570	106640	3071	1	cyp1c1	1972
21	11654208	11655326	1119	8.6469	81.0631	Promoter (1-2kb)	866	11565888	11657043	91156	2	cast	1717
5	27430411	27431136	726	8.61834	53.0271	Promoter (<=1kb)	850	27429872	27430247	376	1	zgc:153409	539
14	24935508	24936269	762	8.6155	66.6412	Promoter (<=1kb)	859	24934736	25001584	66849	1	ppargc1b	772
5	63106919	63107483	565	8.6119	48.1037	Promoter (1-2kb)	850	63088740	63109232	20493	2	usp2b	1749
16	10071560	10072137	578	8.58231	70.8079	Promoter (<=1kb)	861	10055492	10071887	16396	2	ptpn2a	0
3	8284138	8284873	736	8.44398	49.5357	Promoter (<=1kb)	848	8256231	8285123	28893	2	trim35-9	250
18	18541747	18542379	633	8.35075	49.6512	Promoter (<=1kb)	863	18527170	18543358	16189	2	il34	979
22	20402937	20403430	494	8.34558	46.4368	Promoter (<=1kb)	867	20388621	20403194	14574	2	map2k2a	0
5	69437068	69437835	768	8.29984	71.1961	Promoter (<=1kb)	850	69426654	69437422	10769	2	isca1	0
13	45474452	45475060	609	8.28576	44.0651	Promoter (<=1kb)	858	45468403	45475289	6887	2	rsrp1	229
21	40577972	40578871	900	8.27619	53.5431	Promoter (<=1kb)	866	40528788	40579807	51020	2	taok1b	936
19	19240940	19241361	422	8.26623	40.8207	Promoter (<=1kb)	864	19241372	19270755	29384	1	ptpn23b	-11
7	2847769	2848053	285	8.26623	40.8207	Promoter (<=1kb)	852	2849020	2899388	50369	1	BX004857.1	-967
23	12122753	12123280	528	8.26398	57.7149	Promoter (1-2kb)	868	12062294	12121657	59364	2	AL929345.1	-1096
11	43375343	43376357	1015	8.20658	51.6211	Promoter (<=1kb)	856	43375326	43388063	12738	1	sult6b1	17
20	41857275	41857890	616	8.19851	48.4285	Promoter (1-2kb)	865	41859277	41963921	104645	1	cep85l	-1387
23	45820468	45820971	504	8.18601	56.774	Promoter (1-2kb)	868	45822935	45825632	2698	1	vdra	-1964
12	5104143	5104540	398	8.1761	42.0419	Promoter (1-2kb)	857	5102670	5113389	10720	1	cep55l	1473
21	22984286	22985210	925	8.17037	45.6798	Promoter (<=1kb)	866	22985078	22986277	1200	1	lpar6b	0
2	28670864	28671385	522	8.15452	39.8675	Promoter (<=1kb)	847	28672152	28692928	20777	1	nadsyn1	-767
19	28131255	28132100	846	8.10459	43.3144	Promoter (<=1kb)	864	28127654	28130658	3005	2	irx1b	-597
10	45002054	45003029	976	8.09909	53.182	Promoter (<=1kb)	855	44997062	45002196	5135	2	ved	0
10	43408101	43408655	555	8.09672	42.2415	Promoter (1-2kb)	855	43406796	43450588	43793	1	rasa1b	1305
17	12058172	12058811	640	8.06992	41.0945	Promoter (<=1kb)	862	12058509	12073355	14847	1	tfb2m	0
2	42136198	42137256	1059	8.05613	42.593	Promoter (<=1kb)	847	42135719	42152135	16417	1	cyp7b1	479
9	54718213	54719132	920	8.04282	38.9188	Promoter (1-2kb)	854	54716436	54743987	27552	1	ofd1	1777
3	32127398	32128159	762	8.03895	53.3954	Promoter (1-2kb)	848	32125452	32127583	2132	1	fthl29	1946
23	25305296	25306105	810	8.0285	59.5623	Promoter (<=1kb)	868	25305431	25306603	1173	1	si:dkey-151g10.6	0
17	37312328	37312995	668	8.02284	50.7233	Promoter (<=1kb)	862	37310662	37312922	2261	2	si:ch211-180n24.3	0
6	41077121	41078015	895	8.0104	48.5967	Promoter (1-2kb)	851	41057943	41079209	21267	2	rab44	1194
17	25833551	25834119	569	7.97584	43.8001	Promoter (1-2kb)	862	25777330	25831569	54240	2	hhat	-1982
6	59911803	59912280	478	7.97356	46.8764	Promoter (<=1kb)	851	59913147	59922078	8932	1	aamp	-867
1	45708755	45709346	592	7.97156	49.9567	Promoter (1-2kb)	846	45707219	45744854	37636	1	si:ch211-214c7.4	1536
21	36933	37526	594	7.95682	58.6367	Promoter (<=1kb)	866	15781	36948	21168	2	JMY	0
20	7581831	7582546	716	7.94685	54.9761	Promoter (<=1kb)	865	7443224	7583486	140263	2	usp24	940
8	13699797	13701769	1973	7.9313	69.8123	Promoter (<=1kb)	853	13700605	13788311	87707	1	lonrf1l	0
19	18128711	18129490	780	7.93111	37.9777	Promoter (1-2kb)	864	18118321	18130567	12247	2	snx10a	1077
4	9838100	9838778	679	7.88676	49.029	Promoter (1-2kb)	849	9824063	9836342	12280	2	ttc41	-1758
11	2649747	2650226	480	7.88108	46.4496	Promoter (<=1kb)	856	2649664	2684595	34932	1	si:ch211-160o17.4	83
5	51485919	51486246	328	7.86587	46.3784	Promoter (1-2kb)	850	51482777	51484156	1380	2	CR388055.1	-1763
22	4944857	4945451	595	7.85394	48.8678	Promoter (<=1kb)	867	4939559	4944795	5237	2	pku300	-62
20	54564108	54564649	542	7.83434	46.7378	Promoter (<=1kb)	865	54525404	54564018	38615	2	zgc:153012	-90
3	14386701	14387253	553	7.8194	37.0412	Promoter (<=1kb)	848	14388010	14452325	64316	1	tlcd4b	-757
19	47785045	47785977	933	7.81904	40.0764	Promoter (1-2kb)	864	47783137	47787275	4139	1	c19h1orf109	1908
12	18916785	18917483	699	7.77466	46.9622	Promoter (<=1kb)	857	18916285	18922976	6692	1	cbx7b	500
19	48291253	48291997	745	7.76853	38.8627	Promoter (<=1kb)	864	48290786	48308400	17615	1	zgc:101785	467
3	55535499	55536082	584	7.75137	38.288	Promoter (1-2kb)	848	55487261	55537096	49836	2	tex2	1014
3	18187869	18188545	677	7.74947	40.7969	Promoter (<=1kb)	848	18185616	18189283	3668	2	tob1a	738
25	21894073	21894524	452	7.71688	44.6759	Promoter (<=1kb)	870	21860746	21894706	33961	2	fbxo31	182
2	32513323	32513958	636	7.70381	58.6849	Promoter (<=1kb)	847	32505554	32513538	7985	2	abcf2a	0
5	3501505	3502512	1008	7.69309	53.5958	Promoter (<=1kb)	850	3501859	3545221	43363	1	ywhag1	0
15	25208784	25209667	884	7.68504	47.0313	Promoter (<=1kb)	860	25172671	25209308	36638	2	mnta	0
16	31351535	31352008	474	7.68504	47.0313	Promoter (<=1kb)	861	31258283	31351419	93137	2	mroh1	-116
7	48999583	49000524	942	7.66626	61.9722	Promoter (<=1kb)	852	48999723	49056247	56525	1	si:ch211-288d18.1	0
10	37075591	37076147	557	7.65012	39.875	Promoter (<=1kb)	855	36950773	37075361	124589	2	myo18aa	-230
1	50710000	50710990	991	7.63623	57.7792	Promoter (<=1kb)	846	50694971	50710468	15498	2	fam13a	0
13	42558237	42558739	503	7.60716	36.2224	Promoter (1-2kb)	858	42552495	42560662	8168	2	CR792417.1	1923
8	17838664	17839270	607	7.5924	51.5474	Promoter (<=1kb)	853	17838924	17917668	78745	1	slc44a5b	0
12	13205132	13205849	718	7.5885	50.0344	Promoter (<=1kb)	857	13188616	13205854	17239	2	pelo	5
6	53287428	53287886	459	7.58505	39.6014	Promoter (<=1kb)	851	53288018	53292163	4146	1	cysltr3	-132
16	22024089	22024572	484	7.55368	41.9353	Promoter (1-2kb)	861	22015648	22022456	6809	2	si:dkey-71b5.3	-1633
5	59114206	59115029	824	7.55368	41.9353	Promoter (1-2kb)	850	59116068	59202264	86197	1	si:ch211-284f22.3	-1039
5	67895475	67895975	501	7.55368	41.9353	Promoter (<=1kb)	850	67884087	67895855	11769	2	abhd10a	0
9	15889383	15890138	756	7.53811	49.7675	Promoter (<=1kb)	854	15890558	15894501	3944	1	si:dkey-14o1.20	-420
19	33212141	33212721	581	7.52604	40.3339	Promoter (<=1kb)	864	33200266	33212023	11758	2	trib1	-118
2	35882428	35883623	1196	7.5155	44.2263	Promoter (1-2kb)	847	35880600	35979178	98579	1	lamc1	1828
18	5917235	5917768	534	7.50328	41.7088	Promoter (<=1kb)	863	5917625	5969245	51621	1	glg1b	0
7	67733466	67734331	866	7.49849	35.3057	Promoter (<=1kb)	852	67733759	67744619	10861	1	cyb5b	0
1	5402439	5403277	839	7.49742	37.7541	Promoter (<=1kb)	846	5402476	5419116	16641	1	tuba8l2	0
5	26075952	26076650	699	7.48838	49.5042	Promoter (<=1kb)	850	26075230	26078165	2936	1	klf9	722
10	28193550	28194371	822	7.48436	48.4991	Promoter (<=1kb)	855	28172344	28193642	21299	2	rps6kb1a	0
17	45738453	45739047	595	7.48429	34.2713	Promoter (<=1kb)	862	45737992	45775010	37019	1	aspg	461
25	13703371	13704342	972	7.48429	34.2713	Promoter (<=1kb)	870	13689060	13703826	14767	2	pla2g15	0
24	16983181	16983920	740	7.46274	44.4638	Promoter (<=1kb)	869	16983269	17002950	19682	1	eif2s3	0
16	46096462	46097093	632	7.45141	38.0504	Promoter (<=1kb)	861	46093254	46097432	4179	2	si:ch211-271d10.2	339
24	39518277	39519074	798	7.43622	87.5122	Promoter (<=1kb)	869	39509721	39518630	8910	2	lyrm1	0
12	46960088	46960711	624	7.43078	39.4277	Promoter (<=1kb)	857	46960579	47042081	81503	1	oat	0
18	30504185	30505077	893	7.41283	58.3813	Promoter (<=1kb)	863	30500690	30504652	3963	2	emc8	0
18	44361557	44361979	423	7.40639	47.6018	Promoter (1-2kb)	863	44320014	44359726	39713	2	prdm10	-1831
14	24095394	24096028	635	7.3961	36.8466	Promoter (<=1kb)	859	24092094	24095429	3336	2	si:ch211-277c7.7	0
23	11285572	11286291	720	7.3961	36.8466	Promoter (<=1kb)	868	11285662	11452312	166651	1	chl1a	0
2	24348546	24349127	582	7.39442	34.8991	Promoter (<=1kb)	847	24321751	24348948	27198	2	ano8a	0
10	15066303	15066859	557	7.38206	35.3349	Promoter (1-2kb)	855	15064433	15076420	11988	1	parm1	1870
23	45680235	45681061	827	7.37258	33.3607	Promoter (1-2kb)	868	45668597	45682136	13540	2	fam160a1b	1075
8	7873177	7873743	567	7.37258	33.3607	Promoter (1-2kb)	853	7875110	7912936	37827	1	mbd1a	-1367
20	16723316	16723858	543	7.37009	35.7705	Promoter (1-2kb)	865	16721933	16740957	19025	1	psmc1b	1383
5	25585409	25586136	728	7.36755	33.8279	Promoter (<=1kb)	850	25585869	25587613	1745	1	kifl	0
15	20938838	20939435	598	7.3286	43.8086	Promoter (<=1kb)	860	20900627	20939579	38953	2	usp2a	144
16	22763208	22763906	699	7.31231	50.0061	Promoter (1-2kb)	861	22761846	22790881	29036	1	CR854942.1	1362
16	5899340	5900017	678	7.29413	35.944	Promoter (<=1kb)	861	5898878	6182429	283552	1	ulk4	462
2	49860402	49860932	531	7.28106	38.7706	Promoter (<=1kb)	847	49844630	49860723	16094	2	blvra	0
13	24313376	24314229	854	7.27733	39.2317	Promoter (1-2kb)	858	24295896	24311628	15733	2	rab4a	-1748
14	34068724	34069201	478	7.25047	45.8201	Promoter (<=1kb)	859	34068075	34092744	24670	1	lonrf1	649
18	37251825	37252349	525	7.25047	45.8201	Promoter (<=1kb)	863	37245331	37252036	6706	2	six5	0
16	10429641	10430175	535	7.24024	37.6317	Promoter (<=1kb)	861	10429770	10475814	46045	1	vars	0
23	36100147	36100539	393	7.2192	37.063	Promoter (<=1kb)	868	36101185	36103635	2451	1	hoxc8a	-646
18	46369363	46370189	827	7.19416	72.2954	Promoter (<=1kb)	863	46361544	46369516	7973	2	irf2bp1	0
24	41989961	41990453	493	7.18772	37.8791	Promoter (<=1kb)	869	41989108	41994676	5569	1	zbtb14	853
19	12967292	12967898	607	7.18273	45.9431	Promoter (<=1kb)	864	12937066	12967986	30921	2	slc25a32a	88
4	77260351	77260971	621	7.17251	44.9371	Promoter (<=1kb)	849	77253851	77260727	6877	2	zgc:162948	0
3	23407444	23407944	501	7.16873	35.4238	Promoter (<=1kb)	848	23334967	23407720	72754	2	rapgefl1	0
4	21583853	21584476	624	7.16752	48.2407	Promoter (<=1kb)	849	21488990	21584158	95169	2	ppp1r12a	0
20	9672262	9672982	721	7.16248	33.9782	Promoter (1-2kb)	865	9643499	9674877	31379	2	nid2b	1895
5	26185635	26186595	961	7.15765	92.0541	Promoter (<=1kb)	850	26171564	26187097	15534	2	ccdc125	502
2	18017310	18017745	436	7.15606	58.163	Promoter (<=1kb)	847	18017000	18022765	5766	1	BX511224.1	310
6	32327784	32328386	603	7.14917	31.5617	Promoter (1-2kb)	851	32326074	32404633	78560	1	dock7	1710
21	29992824	29993247	424	7.13726	38.1267	Promoter (1-2kb)	866	29918658	29991098	72441	2	si:ch73-190f9.4	-1726
25	4855084	4855684	601	7.13013	39.5144	Promoter (<=1kb)	870	4855549	4886009	30461	1	ap4e1	0
7	16033649	16034117	469	7.12235	32.4041	Promoter (<=1kb)	852	15905691	16034324	128634	2	elp4	207
17	31694723	31695507	785	7.11427	32.8427	Promoter (<=1kb)	862	31667625	31695257	27633	2	lin52	0
9	7443515	7443931	417	7.11427	32.8427	Promoter (<=1kb)	854	7410798	7444753	33956	2	bin1a	822
21	39638794	39639353	560	7.10511	31.3994	Promoter (<=1kb)	866	39608637	39639954	31318	2	aldocb	601
13	43636077	43637315	1239	7.10044	35.6073	Promoter (<=1kb)	858	43610350	43637371	27022	2	fam160b1	56
5	63509336	63510157	822	7.09512	47.3651	Promoter (<=1kb)	850	63458263	63509581	51319	2	c5	0
16	23284318	23285009	692	7.09347	36.0488	Promoter (1-2kb)	861	23282655	23298149	15495	1	efna1b	1663
10	14488303	14488933	631	7.09309	37.4567	Promoter (<=1kb)	855	14263684	14488518	224835	2	galt	0
16	46000537	46001055	519	7.09309	37.4567	Promoter (<=1kb)	861	46000956	46091600	90645	1	mtmr11	0
2	27328852	27329536	685	7.09309	37.4567	Promoter (<=1kb)	847	27318174	27330181	12008	2	tmx3a	645
9	30478359	30479066	708	7.08313	33.6571	Promoter (<=1kb)	854	30478768	30490414	11647	1	acp6	0
20	1267714	1268241	528	7.07747	35.0415	Promoter (<=1kb)	865	1240461	1268869	28409	2	lats1	628
15	4414887	4415597	711	7.07428	42.5433	Promoter (<=1kb)	860	4353161	4415917	62757	2	atp1b3b	320
18	49224048	49224469	422	7.03746	30.6737	Promoter (1-2kb)	863	49225552	49247479	21928	1	si:ch211-136a13.1	-1083
2	4032344	4032852	509	7.03746	30.6737	Promoter (<=1kb)	847	4019538	4032732	13195	2	rab18b	0
9	34123310	34123999	690	7.03746	30.6737	Promoter (1-2kb)	854	34112067	34121839	9773	2	slc35a5	-1471
8	4030764	4031354	591	7.02803	49.8017	Promoter (<=1kb)	853	3932793	4031121	98329	2	mtmr3	0
7	12950312	12950754	443	7.01516	36.1755	Promoter (<=1kb)	852	12950507	12956434	5928	1	saa	0
24	26884763	26885372	610	7.00553	33.3412	Promoter (<=1kb)	869	26753956	26885897	131942	2	fndc3bb	525
12	48339842	48340438	597	7.00102	36.1126	Promoter (<=1kb)	857	48340133	48342259	2127	1	ddit4	0
22	13163223	13163800	578	6.99083	33.2809	Promoter (1-2kb)	867	13046270	13165186	118917	2	ahr2	1386
23	44732897	44733418	522	6.9885	47.2358	Promoter (<=1kb)	868	44732863	44763861	30999	1	atp1b2a	34
7	39663639	39664998	1360	6.96046	48.9364	Promoter (<=1kb)	852	39664055	39678530	14476	1	zgc:158564	0
7	23874110	23874719	610	6.94465	33.0931	Promoter (<=1kb)	852	23875269	23884894	9626	1	rab39bb	-550
21	25643018	25643586	569	6.93862	42.3173	Promoter (<=1kb)	866	25643880	25645676	1797	1	tmem151a	-294
12	45304962	45305345	384	6.92576	29.7924	Promoter (<=1kb)	857	45263874	45304971	41098	2	fdxr	0
4	18776705	18777122	418	6.92576	29.7924	Promoter (1-2kb)	849	18759289	18775548	16260	2	def6c	-1157
23	27478124	27478758	635	6.90886	35.7054	Promoter (<=1kb)	868	27446929	27479558	32630	2	atf7a	800
25	28668568	28668969	402	6.90886	35.7054	Promoter (<=1kb)	870	28640459	28668776	28318	2	fnbp4	0
4	778766	779371	606	6.9019	31.0788	Promoter (<=1kb)	849	764100	779796	15697	2	tmem214	425
1	19764889	19765722	834	6.88952	32.4061	Promoter (<=1kb)	846	19764995	19802602	37608	1	si:ch211-42i9.8	0
13	17729174	17729771	598	6.87792	44.7624	Promoter (<=1kb)	858	17714296	17729474	15179	2	vdac2	0
19	41169981	41170431	451	6.87792	44.7624	Promoter (<=1kb)	864	41169996	41182251	12256	1	asb4	0
6	57478444	57479077	634	6.87708	42.4584	Promoter (1-2kb)	851	57436314	57476465	40152	2	ddx27	-1979
1	21202767	21204143	1377	6.86275	35.5016	Promoter (<=1kb)	846	21135012	21204114	69103	2	si:dkey-253i9.4	0
5	36597342	36597879	538	6.8553	32.7224	Promoter (<=1kb)	850	36595149	36597636	2488	2	rhogc	0
23	29554601	29555152	552	6.84053	38.144	Promoter (<=1kb)	868	29507315	29553691	46377	2	ube4b	-910
17	27975258	27975926	669	6.81674	34.8387	Promoter (<=1kb)	862	27971144	27976031	4888	2	ptafr	105
5	43682495	43683425	931	6.80552	43.9055	Promoter (<=1kb)	850	43617262	43682930	65669	2	RTKN	0
21	22950303	22951811	1509	6.797	32.4787	Promoter (<=1kb)	866	22917221	22951646	34426	2	dub	0
5	26795644	26796394	751	6.7882	31.537	Promoter (<=1kb)	850	26795465	26806100	10636	1	tcn2	179
16	11834563	11835687	1125	6.77125	34.6377	Promoter (<=1kb)	861	11834516	11840134	5619	1	cxcr3.3	47
18	29963803	29964215	413	6.77125	34.6377	Promoter (1-2kb)	863	29958653	29962234	3582	2	si:ch73-103b9.2	-1569
1	37312345	37312892	548	6.75772	46.3661	Promoter (<=1kb)	846	37312580	37362246	49667	1	fam193a	0
20	39188248	39188758	511	6.75608	37.2842	Promoter (<=1kb)	865	39055432	39188476	133045	2	rcan2	0
3	36763952	36764620	669	6.75595	31.8566	Promoter (<=1kb)	848	36744518	36764865	20348	2	abcc6b.1	245
5	30596114	30596774	661	6.73585	29.5244	Promoter (<=1kb)	850	30596477	30608624	12148	1	hinfp	0
12	16282080	16282940	861	6.73312	43.0527	Promoter (<=1kb)	857	16281312	16288285	6974	1	ppp1r3cb	768
21	5508263	5508864	602	6.73312	43.0527	Promoter (<=1kb)	866	5508167	5512748	4582	1	ly6m4	96
11	45287210	45287743	534	6.73043	30.8503	Promoter (<=1kb)	856	45286911	45298524	11614	1	pycr1b	299
12	5119315	5120663	1349	6.72426	40.7461	Promoter (<=1kb)	857	5115929	5120339	4411	2	rbp4	0
25	234051	234424	374	6.72373	28.5778	Promoter (1-2kb)	870	235992	244424	8433	1	pus7	-1568
22	14345068	14345553	486	6.72012	46.5974	Promoter (1-2kb)	867	14338178	14346575	8398	2	si:dkeyp-122a9.1	1022
15	43979174	43979723	550	6.70474	39.742	Promoter (1-2kb)	860	43961814	43978141	16328	2	chordc1a	-1033
20	27296585	27297261	677	6.70474	39.742	Promoter (1-2kb)	865	27298783	27372450	73668	1	ppp4r4	-1522
23	16760434	16761263	830	6.70474	39.742	Promoter (<=1kb)	868	16760845	16773279	12435	1	si:rp71-1k13.6	0
5	30418216	30419108	893	6.70474	39.742	Promoter (<=1kb)	850	30414250	30418636	4387	2	atf5a	0
8	8714168	8714906	739	6.70474	39.742	Promoter (1-2kb)	853	8712446	8744898	32453	1	elk1	1722
9	48414666	48415247	582	6.70235	28.049	Promoter (<=1kb)	854	48415043	48672254	257212	1	lrp2a	0
5	32162100	32162622	523	6.69015	45.5184	Promoter (<=1kb)	850	32162684	32182728	20045	1	taok3b	-62
13	7575050	7575507	458	6.67704	27.9559	Promoter (<=1kb)	858	7555720	7575216	19497	2	pitx3	0
2	23769767	23770208	442	6.67704	27.9559	Promoter (<=1kb)	847	23749614	23768832	19219	2	xirp1	-935
15	17074652	17075090	439	6.67608	28.3966	Promoter (<=1kb)	860	17059622	17074393	14772	2	lgals17	-259
20	9210884	9211440	557	6.67252	30.1696	Promoter (<=1kb)	865	9211237	9216772	5536	1	si:ch211-59d15.4	0
25	25508217	25508909	693	6.6325	33.1234	Promoter (<=1kb)	870	25508495	25546368	37874	1	phrf1	0
2	10097700	10098470	771	6.6291	28.2171	Promoter (<=1kb)	847	10087334	10098191	10858	2	bcl6ab	0
3	6324123	6324670	548	6.62817	30.8789	Promoter (1-2kb)	848	6325895	6351893	25999	1	zgc:136767	-1225
9	12443492	12443991	500	6.61443	33.4871	Promoter (<=1kb)	854	12428226	12443726	15501	2	ehhadh	0
4	17838858	17839597	740	6.61404	30.8208	Promoter (<=1kb)	849	17836098	17838179	2082	2	avpr2l	-679
9	38523392	38524060	669	6.6135	27.7162	Promoter (<=1kb)	854	38524881	38556328	31448	1	osbpl11	-821
1	54947356	54947732	377	6.59064	27.1883	Promoter (<=1kb)	846	54934522	54947592	13071	2	crtac1a	0
11	6295135	6295594	460	6.59064	27.1883	Promoter (<=1kb)	856	6295370	6316718	21349	1	ranbp3a	0
20	40457947	40458649	703	6.59064	27.1883	Promoter (<=1kb)	865	40457599	40472519	14921	1	serinc1	348
23	45440445	45440987	543	6.59064	27.1883	Promoter (<=1kb)	868	45422433	45439903	17471	2	CABZ01076996.1	-542
25	6434092	6434817	726	6.59064	27.1883	Promoter (1-2kb)	870	6403836	6432463	28628	2	ptpn9a	-1629
4	4834033	4834814	782	6.59064	27.1883	Promoter (<=1kb)	849	4834085	4926061	91977	1	ptprz1b	0
6	55994958	55995548	591	6.59064	27.1883	Promoter (1-2kb)	851	55909795	55997350	87556	2	eya2	1802
25	16077913	16078982	1070	6.57908	35.9873	Promoter (<=1kb)	870	16079913	16129678	49766	1	far1	-931
3	41559925	41560523	599	6.56576	27.0967	Promoter (1-2kb)	848	41558682	41632059	73378	1	card11	1243
5	15350764	15351190	427	6.55724	30.1447	Promoter (<=1kb)	850	15350954	15357819	6866	1	pebp1	0
7	63325048	63325760	713	6.55706	36.7649	Promoter (<=1kb)	852	63324888	63570206	245319	1	pcdh7b	160
13	25407620	25408365	746	6.54881	38.0485	Promoter (<=1kb)	858	25403413	25408387	4975	2	itprip	22
3	30152885	30153778	894	6.54881	38.0485	Promoter (<=1kb)	848	30140580	30153242	12663	2	nucb1	0
5	8196200	8196748	549	6.53966	28.7556	Promoter (<=1kb)	850	8196264	8237716	41453	1	lmbrd2a	0
20	32118642	32119627	986	6.53429	31.8078	Promoter (<=1kb)	865	32118559	32139062	20504	1	cd164	83
7	16597109	16597510	402	6.53429	31.8078	Promoter (<=1kb)	852	16576246	16598212	21967	2	e2f8	702
4	20256229	20256939	711	6.52316	41.0026	Promoter (1-2kb)	849	20255160	20265726	10567	1	lrtm2a	1069
9	32300628	32301561	934	6.52043	27.3629	Promoter (<=1kb)	854	32286605	32300783	14179	2	hspd1	0
1	56435294	56435792	499	6.51832	30.86	Promoter (<=1kb)	846	56421754	56435182	13429	2	slc25a10	-112
14	7891810	7892329	520	6.51592	40.5229	Promoter (<=1kb)	859	7892021	7901635	9615	1	ube2d2	0
12	18236358	18236807	450	6.50328	26.8622	Promoter (1-2kb)	857	18234557	18343653	109097	1	fam20cb	1801
7	29042796	29043230	435	6.49674	32.0838	Promoter (<=1kb)	852	29041465	29043075	1611	2	thap11	0
23	36730842	36731403	562	6.47893	26.3349	Promoter (<=1kb)	868	36730713	36750301	19589	1	tspan31	129
5	54936736	54937211	476	6.47717	27.6345	Promoter (1-2kb)	850	54938634	54941004	2371	1	cd180	-1423
1	27806686	27807241	556	6.47395	29.8007	Promoter (1-2kb)	846	27808916	27861148	52233	1	pspc1	-1675
24	39771059	39771534	476	6.47085	37.2108	Promoter (<=1kb)	869	39740382	39772045	31664	2	GFOD1	511
2	48374714	48376412	1699	6.45291	28.4087	Promoter (<=1kb)	847	48309600	48375342	65743	2	per2	0
16	34476674	34477429	756	6.44827	31.4335	Promoter (<=1kb)	861	34459066	34477805	18740	2	serinc2l	376
KN150353.1	18342	19631	1290	6.44045	47.965	Promoter (1-2kb)	1041	391	16833	16443	2	polr3d	-1509
20	23314309	23314872	564	6.43557	38.7745	Promoter (<=1kb)	865	23315242	23422345	107104	1	fryl	-370
4	17671455	17672234	780	6.42592	32.6349	Promoter (<=1kb)	849	17671164	17705108	33945	1	gnptab	291
3	23515010	23515395	386	6.41833	27.4052	Promoter (1-2kb)	848	23498437	23513155	14719	2	si:dkey-225f5.4	-1855
11	21138386	21139617	1232	6.41827	33.903	Promoter (<=1kb)	856	21137948	21139503	1556	1	il10	438
2	13057010	13058035	1026	6.40524	31.2447	Promoter (<=1kb)	847	13056802	13148453	91652	1	prkag2b	208
9	2522447	2523045	599	6.40524	31.2447	Promoter (<=1kb)	854	2522797	2560126	37330	1	gpr155a	0
2	23808939	23809651	713	6.39289	36.3781	Promoter (<=1kb)	847	23808640	23820280	11641	1	gorasp1a	299
4	14955343	14955826	484	6.39289	36.3781	Promoter (1-2kb)	849	14932537	14954327	21791	2	slc26a5	-1016
23	18981307	18981927	621	6.39249	32.9163	Promoter (<=1kb)	868	18953870	18982499	28630	2	bcl2l1	572
13	41021282	41021711	430	6.36723	25.4904	Promoter (<=1kb)	858	41022502	41026398	3897	1	dkk1a	-791
3	2721232	2721793	562	6.36456	49.6317	Promoter (1-2kb)	848	2719243	2894449	175207	1	CR388047.3	1989
11	18818582	18819358	777	6.35615	30.5983	Promoter (<=1kb)	856	18799186	18819178	19993	2	zgc:175264	0
24	39210799	39211432	634	6.33648	27.5129	Promoter (<=1kb)	869	39211288	39219077	7790	1	im:7160594	0
21	198395	198969	575	6.29317	35.4403	Promoter (<=1kb)	866	198269	202014	3746	1	gsdf	126
6	37422692	37423162	471	6.28162	27.2939	Promoter (<=1kb)	851	37409558	37422841	13284	2	cth	0
25	35045177	35045710	534	6.27549	32.369	Promoter (<=1kb)	870	35044524	35045250	727	2	zgc:114046	0
21	10487806	10488614	809	6.26966	28.5182	Promoter (<=1kb)	866	10253976	10488379	234404	2	hcn1	0
16	50434478	50434881	404	6.25552	24.6525	Promoter (<=1kb)	861	50434668	50824469	389802	1	IGLON5	0
2	24303718	24304483	766	6.25552	24.6525	Promoter (<=1kb)	847	24304854	24308682	3829	1	fitm1l	-371
4	61866655	61867273	619	6.25552	24.6525	Promoter (<=1kb)	849	61865790	61943292	77503	1	si:dkey-146c18.5	865
25	6389832	6390406	575	6.25437	40.7727	Promoter (<=1kb)	870	6349892	6391271	41380	2	sin3aa	865
17	50126186	50126753	568	6.24579	27.5723	Promoter (<=1kb)	862	50127648	50186571	58924	1	galnt16	-895
22	21890627	21891458	832	6.23622	25.8464	Promoter (<=1kb)	867	21889822	21911948	22127	1	BX649295.2	805
18	39104056	39104753	698	6.22505	27.9099	Promoter (1-2kb)	863	39106722	39119005	12284	1	bcl2l10	-1969
12	27590742	27591290	549	6.2236	28.7477	Promoter (1-2kb)	857	27589607	27665591	75985	1	spata20	1135
12	45502089	45502529	441	6.22223	29.5852	Promoter (<=1kb)	857	45493054	45502193	9140	2	CABZ01068358.1	0
15	20937020	20937988	969	6.19559	47.1879	Promoter (1-2kb)	860	20900627	20939579	38953	2	usp2a	1591
14	46112399	46112808	410	6.1944	24.8461	Promoter (<=1kb)	859	46074311	46113404	39094	2	si:ch211-235e9.8	596
4	74141164	74141610	447	6.17191	28.9436	Promoter (<=1kb)	849	74141400	74205303	63904	1	trim24	0
8	23356784	23357210	427	6.17191	28.9436	Promoter (1-2kb)	853	23355484	23381548	26065	1	dnmt3ba	1300
1	31674050	31674993	944	6.159	33.9124	Promoter (<=1kb)	846	31674297	31699955	25659	1	wbp1lb	0
25	37160140	37160997	858	6.159	33.9124	Promoter (<=1kb)	870	37142582	37160606	18025	2	si:ch1073-174d20.2	0
1	716136	716858	723	6.15393	36.4015	Promoter (1-2kb)	846	691738	714626	22889	2	adamts5	-1510
10	2525756	2526227	472	6.14382	23.8236	Promoter (1-2kb)	855	2499383	2527342	27960	2	CU856539.1	1115
13	7047058	7047728	671	6.14382	23.8236	Promoter (1-2kb)	858	7049210	7065999	16790	1	rnaset2	-1482
16	32236622	32236982	361	6.14382	23.8236	Promoter (1-2kb)	861	32238020	32276030	38011	1	klhl32	-1038
20	261006	261321	316	6.14382	23.8236	Promoter (1-2kb)	865	262995	318105	55111	1	tube1	-1674
22	10157917	10158289	373	6.14382	23.8236	Promoter (<=1kb)	867	10158502	10164533	6032	1	rpp14	-213
24	20207872	20208405	534	6.14382	23.8236	Promoter (<=1kb)	869	20194022	20208474	14453	2	cry-dash	69
4	2252412	2252777	366	6.13073	28.7652	Promoter (<=1kb)	849	2252123	2258796	6674	1	glipr1a	289
3	52093120	52093555	436	6.12062	23.74	Promoter (<=1kb)	848	52092599	52110809	18211	1	zgc:165582	521
14	30984226	30984755	530	6.10961	27.4247	Promoter (1-2kb)	859	30975163	30983011	7849	2	rap2c	-1215
13	32445926	32446323	398	6.09705	27.372	Promoter (<=1kb)	858	32446169	32453932	7764	1	nt5c1ba	0
22	24390334	24390898	565	6.09176	25.6964	Promoter (1-2kb)	867	24389135	24482035	92901	1	p3h2	1199
18	18105779	18106330	552	6.08538	29.3936	Promoter (1-2kb)	863	18104235	18110032	5798	1	cbln1	1544
17	16091152	16091880	729	6.08153	35.5924	Promoter (<=1kb)	862	16090160	16108384	18225	1	znf395a	992
25	23592168	23592805	638	6.07979	28.1268	Promoter (<=1kb)	870	23591990	23645806	53817	1	cpt1ab	178
21	45209940	45210299	360	6.07899	25.6454	Promoter (<=1kb)	866	45190582	45210092	19511	2	vdac1	0
21	40174522	40175070	549	6.07683	23.578	Promoter (<=1kb)	866	40139036	40174677	35642	2	slco2b1	0
3	22907175	22908158	984	6.07149	23.9691	Promoter (1-2kb)	848	22905341	22976456	71116	1	hdac5	1834
10	430117	430675	559	6.05594	26.3759	Promoter (1-2kb)	855	428269	454622	26354	1	zdhhc8a	1848
24	39771962	39772405	444	6.05244	24.3079	Promoter (<=1kb)	869	39740382	39772045	31664	2	GFOD1	0
19	20200136	20200593	458	6.04319	34.9728	Promoter (<=1kb)	864	20201254	20247336	46083	1	igf2bp3	-661
7	39751309	39751830	522	6.03883	25.487	Promoter (<=1kb)	852	39744244	39751540	7297	2	grpel1	0
16	24830416	24830982	567	6.03211	23.0019	Promoter (1-2kb)	861	24819118	24832038	12921	2	si:dkey-79d12.5	1056
2	3076820	3077197	378	6.03211	23.0019	Promoter (<=1kb)	847	3062737	3077027	14291	2	arf1	0
20	35244063	35244464	402	6.03211	23.0019	Promoter (1-2kb)	865	35208855	35246150	37296	2	fzd3a	1686
5	54395374	54395874	501	6.03211	23.0019	Promoter (<=1kb)	850	54336898	54395488	58591	2	zmynd19	0
1	25142144	25143303	1160	6.0166	24.9868	Promoter (1-2kb)	846	24870661	25144439	273779	2	fbxw7	1136
6	27063876	27064375	500	6.00913	34.7896	Promoter (1-2kb)	851	27062512	27089014	26503	1	boka	1364
12	27332655	27333059	405	6.00365	27.796	Promoter (1-2kb)	857	27331324	27335652	4329	1	sost	1331
16	29195121	29196041	921	6.00308	32.2966	Promoter (<=1kb)	861	29072874	29194517	121644	2	mef2d	-604
12	17591627	17592298	672	5.99602	29.8049	Promoter (<=1kb)	857	17570675	17593030	22356	2	usp42	732
4	12293012	12293629	618	5.99602	29.8049	Promoter (<=1kb)	849	12292274	12307834	15561	1	mkrn1	738
8	2434117	2434721	605	5.99602	29.8049	Promoter (<=1kb)	853	2412583	2434287	21705	2	vdac3	0
24	6079960	6080298	339	5.98768	27.3167	Promoter (1-2kb)	869	6040029	6078222	38194	2	apbb1ip	-1738
8	3411966	3412672	707	5.97029	43.9876	Promoter (<=1kb)	853	3389168	3413148	23981	2	zgc:165519	476
19	8612597	8613663	1067	5.95561	38.9868	Promoter (<=1kb)	864	8612839	8647894	35056	1	snx27a	0
2	23610917	23611402	486	5.92041	22.1881	Promoter (1-2kb)	847	23613040	23620223	7184	1	rpp40	-1638
2	25019990	25020617	628	5.92041	22.1881	Promoter (<=1kb)	847	25019387	25108587	89201	1	stag1a	603
5	13547733	13548105	373	5.92041	22.1881	Promoter (1-2kb)	850	13549603	13561074	11472	1	ckap2l	-1498
25	25736554	25737255	702	5.91397	43.1976	Promoter (<=1kb)	870	25666392	25736958	70567	2	cib2	0
8	32497563	32498166	604	5.91157	29.0036	Promoter (<=1kb)	853	32481577	32497815	16239	2	si:dkey-164f24.2	0
9	7238477	7239092	616	5.89556	26.5136	Promoter (<=1kb)	854	7228083	7238839	10757	2	creg2	0
16	26526631	26527179	549	5.8887	24.0767	Promoter (<=1kb)	861	26510630	26528142	17513	2	l3mbtl1b	963
12	22577360	22577790	431	5.88086	26.0501	Promoter (<=1kb)	857	22576404	22607887	31484	1	capgb	956
12	25775751	25776442	692	5.87922	35.6967	Promoter (<=1kb)	857	25775734	25830268	54535	1	epas1a	17
16	4316148	4317117	970	5.87635	24.0274	Promoter (<=1kb)	861	4287542	4317879	30338	2	vegfaa	762
6	16981678	16981983	306	5.87635	24.0274	Promoter (<=1kb)	851	16980025	16981321	1297	2	pimr29	-357
9	425836	426341	506	5.84715	30.7017	Promoter (<=1kb)	854	426392	433915	7524	1	bzw1b	-51
24	17256481	17257117	637	5.84412	39.909	Promoter (<=1kb)	869	17256793	17259643	2851	1	commd3	0
19	18130223	18130791	569	5.84007	22.6906	Promoter (<=1kb)	864	18118321	18130567	12247	2	snx10a	0
2	29923405	29923806	402	5.83525	25.0587	Promoter (<=1kb)	847	29902294	29923630	21337	2	paxip1	0
16	7828542	7828996	455	5.82889	37.4088	Promoter (<=1kb)	861	7802730	7828848	26119	2	tcaim	0
12	33357282	33357905	624	5.82712	28.2083	Promoter (1-2kb)	857	33350256	33359654	9399	2	slc16a3	1749
21	37733066	37733669	604	5.82712	28.2083	Promoter (<=1kb)	866	37668173	37733571	65399	2	mpp1	0
25	35128882	35129978	1097	5.81639	44.1333	Promoter (1-2kb)	870	35127231	35127617	387	2	FP236630.1	-1265
5	42064197	42064849	653	5.81228	23.7743	Promoter (<=1kb)	850	42064144	42068490	4347	1	UBB	53
3	36311185	36311822	638	5.80974	26.9367	Promoter (1-2kb)	848	36313532	36328672	15141	1	slc16a6b	-1710
1	49350896	49351284	389	5.8087	21.3827	Promoter (1-2kb)	846	49352900	49355313	2414	1	msx1b	-1616
12	8166659	8167052	394	5.8087	21.3827	Promoter (1-2kb)	857	8168272	8385702	217431	1	arid5b	-1220
14	6526201	6526881	681	5.8087	21.3827	Promoter (<=1kb)	859	6520310	6527010	6701	2	nipsnap3a	129
16	14587170	14587616	447	5.8087	21.3827	Promoter (<=1kb)	861	14572008	14587332	15325	2	dscc1	0
2	7800907	7801328	422	5.8087	21.3827	Promoter (<=1kb)	847	7764671	7800702	36032	2	tbl1xr1b	-205
9	38042070	38042711	642	5.8087	21.3827	Promoter (<=1kb)	854	38029475	38042939	13465	2	hacd2	228
16	36093572	36094207	636	5.80344	25.7175	Promoter (<=1kb)	861	36072329	36093776	21448	2	OSCP1 (1 of many)	0
9	33787992	33788557	566	5.80344	25.7175	Promoter (<=1kb)	854	33788389	33862124	73736	1	kdm6a	0
17	39887987	39888389	403	5.8007	21.357	Promoter (1-2kb)	862	39873584	39886628	13045	2	prph2la	-1359
19	2582782	2583240	459	5.79193	32.4116	Promoter (<=1kb)	864	2569150	2582858	13709	2	cdca7b	0
22	11436622	11437173	552	5.78805	29.2163	Promoter (1-2kb)	867	11436447	11438627	2181	2	mid1ip1b	1454
21	43605836	43606368	533	5.78751	25.2548	Promoter (<=1kb)	866	43581341	43606502	25162	2	si:ch73-362m14.4	134
24	3330221	3330884	664	5.76919	29.9145	Promoter (1-2kb)	869	3328354	3336400	8047	1	bdh1	1867
3	19298807	19299341	535	5.76919	29.9145	Promoter (<=1kb)	848	19299309	19323689	24381	1	ldlra	0
20	38910121	38910392	272	5.76029	21.9943	Promoter (<=1kb)	865	38910214	39046181	135968	1	msra	0
22	6080857	6081833	977	5.74407	34.128	Promoter (<=1kb)	867	6073628	6082447	8820	2	si:dkey-19a16.2	614
24	9880782	9881506	725	5.74407	34.128	Promoter (<=1kb)	869	9881219	9893794	12576	1	cdv3	0
16	40561372	40561761	390	5.7428	25.8499	Promoter (<=1kb)	861	40560622	40569769	9148	1	tp53inp1	750
18	2228644	2229007	364	5.74267	27.4199	Promoter (<=1kb)	863	2228737	2266585	37849	1	rab27a	0
18	20868081	20868777	697	5.74267	27.4199	Promoter (1-2kb)	863	20869923	20875997	6075	1	pgpep1l	-1146
18	50706966	50707433	468	5.74267	27.4199	Promoter (<=1kb)	863	50707179	50709715	2537	1	rap2b	0
15	29586521	29587018	498	5.73872	23.8687	Promoter (<=1kb)	860	29564364	29586747	22384	2	samsn1a	0
9	30247904	30248667	764	5.73872	23.8687	Promoter (<=1kb)	854	30217828	30247961	30134	2	SENP7	0
10	22508139	22508592	454	5.72663	28.1308	Promoter (1-2kb)	855	22510280	22533793	23514	1	gigyf1b	-1688
14	3507126	3508286	1161	5.71598	24.1669	Promoter (<=1kb)	859	3507326	3514055	6730	1	gstp1	0
6	42289845	42290409	565	5.70923	22.1882	Promoter (<=1kb)	851	42145626	42290259	144634	2	tex264a	0
15	20800582	20801038	457	5.69699	20.5877	Promoter (<=1kb)	860	20799943	20809124	9182	1	aldh3a1	639
15	45358456	45359005	550	5.69699	20.5877	Promoter (1-2kb)	860	45338623	45356635	18013	2	CABZ01068246.1	-1821
22	10201459	10201909	451	5.69699	20.5877	Promoter (<=1kb)	867	10201826	10212502	10677	1	pdhb	0
4	43183991	43184381	391	5.69699	20.5877	Promoter (<=1kb)	849	43156473	43185261	28789	2	si:dkey-16p6.2	880
5	25722616	25723315	700	5.69699	20.5877	Promoter (<=1kb)	850	25708369	25723079	14711	2	gda	0
22	37834676	37835351	676	5.69416	24.4669	Promoter (<=1kb)	867	37804781	37834312	29532	2	ppp1r2	-364
16	46111569	46112171	603	5.69123	29.1328	Promoter (<=1kb)	861	46111849	46202705	90857	1	sv2a	0
8	28448106	28449637	1532	5.66968	123.219	Promoter (<=1kb)	853	28448267	28449782	1516	2	cebpb	145
17	25561666	25562260	595	5.64145	23.0842	Promoter (1-2kb)	862	25550235	25563847	13613	2	rtn4ip1	1587
6	27090464	27090951	488	5.63488	20.3627	Promoter (<=1kb)	851	27090800	27105013	14214	1	atg4b	0
21	43526463	43526860	398	5.63205	31.9367	Promoter (<=1kb)	866	43515673	43527198	11526	2	irs4a	338
7	61683398	61683847	450	5.6192	24.1468	Promoter (<=1kb)	852	61578660	61683423	104764	2	lrch4	0
3	46445815	46446690	876	5.60891	32.5799	Promoter (1-2kb)	848	46444625	46454343	9719	1	si:ch211-66e2.3	1190
2	43920316	43921083	768	5.60291	42.5959	Promoter (<=1kb)	847	43920461	43955410	34950	1	si:ch211-195h23.3	0
5	69498970	69499327	358	5.60082	23.6864	Promoter (<=1kb)	850	69486184	69499595	13412	2	psat1	268
19	6384852	6385332	481	5.59706	25.9719	Promoter (<=1kb)	864	6328234	6385594	57361	2	atp1a3a	262
12	4597513	4597850	338	5.58529	19.7997	Promoter (<=1kb)	857	4580372	4598237	17866	2	irf3	387
13	33025237	33026157	921	5.58529	19.7997	Promoter (<=1kb)	858	33024547	33034374	9828	1	arg2	690
17	50372826	50373331	506	5.58529	19.7997	Promoter (<=1kb)	862	50313650	50374005	60356	2	otofb	674
3	10312109	10312463	355	5.58171	23.9876	Promoter (<=1kb)	848	10310090	10312232	2143	2	nog1	0
7	48738443	48738968	526	5.58171	23.9876	Promoter (<=1kb)	852	48719924	48738807	18884	2	traf6	0
13	27314801	27315640	840	5.57973	26.2765	Promoter (<=1kb)	858	27314795	27325885	11091	1	eef1a1a	6
17	37797758	37798456	699	5.57932	22.448	Promoter (1-2kb)	862	37792617	37795865	3249	2	zfp36l1a	-1893
8	25089521	25090329	809	5.57261	20.5173	Promoter (1-2kb)	853	25091407	25106682	15276	1	atxn7l2b	-1078
13	50235078	50235449	372	5.5724	21.6579	Promoter (<=1kb)	858	50207943	50234122	26180	2	eif2ak2	-956
6	23618944	23619415	472	5.5724	21.6579	Promoter (<=1kb)	851	23616893	23619428	2536	2	aanat1	13
11	44497187	44497636	450	5.5642	19.725	Promoter (1-2kb)	856	44491762	44499007	7246	2	si:ch1073-365p7.2	1371
20	43788021	43788474	454	5.5642	19.725	Promoter (1-2kb)	865	43775793	43786515	10723	2	laptm4a	-1506
16	45069222	45069700	479	5.54418	22.306	Promoter (<=1kb)	861	45044642	45069882	25241	2	gapdhs	182
13	22697102	22697762	661	5.53421	20.3724	Promoter (<=1kb)	858	22698215	22715102	16888	1	si:ch211-134m17.9	-453
19	9297147	9299274	2128	5.52439	19.5815	Promoter (1-2kb)	864	9295244	9340135	44892	1	si:ch73-15n24.1	1903
17	51203070	51203586	517	5.52292	23.3566	Promoter (<=1kb)	862	51201217	51202339	1123	2	si:ch1073-469d17.2	-731
7	34549941	34550619	679	5.5047	21.7681	Promoter (<=1kb)	852	34549198	34618314	69117	1	fhod1	743
4	5841123	5842552	1430	5.50162	20.6257	Promoter (<=1kb)	849	5842433	5847937	5505	1	usp18	0
4	22478990	22479614	625	5.49645	25.5067	Promoter (<=1kb)	849	22480169	22483131	2963	1	ndufb2	-555
12	48683398	48684336	939	5.48931	25.0961	Promoter (<=1kb)	857	48683208	48697371	14164	1	mmp21	190
14	34067362	34068368	1007	5.48631	35.2892	Promoter (<=1kb)	859	34068075	34092744	24670	1	lonrf1	0
16	26682167	26682760	594	5.48515	19.4386	Promoter (1-2kb)	861	26680508	26717597	37090	1	virma	1659
11	30284058	30284765	708	5.47707	20.5337	Promoter (1-2kb)	856	30282141	30294085	11945	1	si:dkey-163f14.6	1917
24	4149040	4149597	558	5.47707	20.5337	Promoter (<=1kb)	869	4141484	4148915	7432	2	klf6a	-125
24	41988860	41989264	405	5.47376	31.0546	Promoter (<=1kb)	869	41989108	41994676	5569	1	zbtb14	0
20	9579985	9580724	740	5.4736	23.5211	Promoter (<=1kb)	865	9575374	9580446	5073	2	zfp36l1b	0
11	2555535	2555938	404	5.47358	19.0211	Promoter (<=1kb)	856	2554856	2566692	11837	1	zgc:113184	679
12	45201999	45202367	369	5.47358	19.0211	Promoter (1-2kb)	857	45200744	45218478	17735	1	wbp2	1255
13	46942475	46942929	455	5.47358	19.0211	Promoter (<=1kb)	858	46941930	46958802	16873	1	fbxo5	545
16	10315277	10316466	1190	5.47358	19.0211	Promoter (<=1kb)	861	10287588	10316359	28772	2	flot1b	0
5	16139258	16139763	506	5.47358	19.0211	Promoter (<=1kb)	850	16128214	16139600	11387	2	coq5	0
6	46667122	46667579	458	5.47358	19.0211	Promoter (1-2kb)	851	46668717	46687079	18363	1	oxtrl	-1138
7	5039290	5040246	957	5.47358	19.0211	Promoter (<=1kb)	852	5016717	5039562	22846	2	ltb4r	0
23	34990288	34990685	398	5.46649	26.1194	Promoter (<=1kb)	868	34990693	35025117	34425	1	CHST13	-8
5	13767941	13768344	404	5.45838	21.5821	Promoter (1-2kb)	850	13706959	13766651	59693	2	mxd1	-1290
4	8213025	8214054	1030	5.45763	23.8255	Promoter (<=1kb)	849	8213063	8515824	302762	1	ERC1	0
14	30907698	30908165	468	5.45734	26.8257	Promoter (1-2kb)	859	30910114	30917928	7815	1	foxo4	-1949
5	459038	459458	421	5.45734	26.8257	Promoter (1-2kb)	850	457729	478627	20899	1	ift74	1309
7	30475561	30475831	271	5.44705	22.2833	Promoter (<=1kb)	852	30475836	30476382	547	1	AL935053.1	-5
1	47485516	47486315	800	5.43854	26.7328	Promoter (<=1kb)	846	47486104	47492961	6858	1	lrrc58a	0
16	23960416	23961005	590	5.43497	22.6061	Promoter (<=1kb)	861	23960744	23963461	2718	1	apoeb	0
16	26546888	26547366	479	5.43497	22.6061	Promoter (<=1kb)	861	26547152	26600624	53473	1	ptpn3	0
9	33138314	33138950	637	5.43369	19.2505	Promoter (1-2kb)	854	33134882	33136990	2109	2	slc5a3b	-1324
21	7263672	7264185	514	5.43018	21.8413	Promoter (1-2kb)	866	7228467	7265219	36753	2	egfl7	1034
KN150487.1	32492	33054	563	5.43018	21.8413	Promoter (<=1kb)	1060	31702	60475	28774	1	CABZ01074307.1	790
2	21170087	21170674	588	5.42994	28.561	Promoter (<=1kb)	847	21164930	21170517	5588	2	bmi1b	0
2	32485510	32486193	684	5.42994	28.561	Promoter (<=1kb)	847	32475794	32486080	10287	2	ttc19	0
7	6652647	6653222	576	5.4244	40.5263	Promoter (<=1kb)	852	6652967	6668424	15458	1	pnp5a	0
14	8274602	8275321	720	5.41317	24.7454	Promoter (<=1kb)	859	8275115	8438069	162955	1	nrg2b	0
5	67877912	67878473	562	5.40706	36.2819	Promoter (<=1kb)	850	67869785	67878064	8280	2	tagln3a	0
17	25831423	25831901	479	5.40618	30.3008	Promoter (<=1kb)	862	25777330	25831569	54240	2	hhat	0
6	11810161	11811441	1281	5.3987	22.4513	Promoter (<=1kb)	851	11765341	11812224	46884	2	2021-03-07	783
10	17586422	17587151	730	5.38821	18.7153	Promoter (<=1kb)	855	17552733	17587832	35100	2	smarcad1b	681
19	41167332	41168067	736	5.38812	20.5605	Promoter (1-2kb)	864	41169996	41182251	12256	1	asb4	-1929
20	51695179	51695712	534	5.38539	32.0433	Promoter (1-2kb)	865	51695479	51697437	1959	2	si:ch211-14a11.2	1725
10	10635614	10636008	395	5.3816	22.0098	Promoter (<=1kb)	855	10636237	10700769	64533	1	fam163ba	-229
14	45346334	45346799	466	5.37938	26.0692	Promoter (<=1kb)	859	45339986	45346558	6573	2	zgc:153018	0
19	17400854	17401226	373	5.37938	26.0692	Promoter (<=1kb)	864	17400263	17407115	6853	1	nr1d2b	591
23	31344642	31345238	597	5.37938	26.0692	Promoter (1-2kb)	868	31276162	31346387	70226	2	phip	1149
6	27089065	27089607	543	5.36977	20.118	Promoter (1-2kb)	851	27090800	27105013	14214	1	atg4b	-1193
5	40910020	40910479	460	5.36961	23.0661	Promoter (<=1kb)	850	40844968	40910880	65913	2	parp8	401
16	17660267	17660602	336	5.36188	18.2511	Promoter (<=1kb)	861	17639896	17660594	20699	2	ccdc106a	0
16	40508675	40509267	593	5.36188	18.2511	Promoter (<=1kb)	861	40508882	40541981	33100	1	nagpa	0
5	69525669	69526057	389	5.36188	18.2511	Promoter (1-2kb)	850	69504910	69523816	18907	2	si:ch211-157p22.10	-1853
7	19420791	19421267	477	5.36188	18.2511	Promoter (<=1kb)	852	19397129	19420334	23206	2	si:ch73-71d17.2	-457
8	18665316	18665879	564	5.35754	27.8083	Promoter (1-2kb)	853	18650414	18667693	17280	2	stap2b	1814
3	45688560	45689017	458	5.34965	20.7729	Promoter (1-2kb)	848	45687266	45717575	30310	1	gpr146	1294
9	23049294	23049738	445	5.34965	20.7729	Promoter (<=1kb)	854	23049500	23056240	6741	1	mmadhc	0
9	4856703	4857184	482	5.34285	21.8461	Promoter (<=1kb)	854	4730398	4856767	126370	2	fmnl2a	0
6	31363965	31364357	393	5.34163	18.1821	Promoter (<=1kb)	851	31350101	31364551	14451	2	ak4	194
8	31351479	31351879	401	5.34163	18.1821	Promoter (1-2kb)	853	31349522	31382196	32675	1	AL929453.1	1957
15	2857314	2857651	338	5.32883	18.1369	Promoter (<=1kb)	860	2850965	2857961	6997	2	ankrd49	310
8	39674517	39674850	334	5.32135	18.8376	Promoter (<=1kb)	853	39674707	39703689	28983	1	prkab1b	0
10	7820290	7821261	972	5.32041	23.5802	Promoter (<=1kb)	855	7810455	7821686	11232	2	mat2aa	425
1	40227169	40227828	660	5.30741	33.0456	Promoter (<=1kb)	846	40210840	40227166	16327	2	TESK1	-3
25	36403773	36404264	492	5.30741	33.0456	Promoter (<=1kb)	870	36405021	36437925	32905	1	ankrd27	-757
19	46259252	46260035	784	5.29441	34.7939	Promoter (<=1kb)	864	46259619	46303622	44004	1	grinaa	0
9	1653991	1654594	604	5.29424	24.9189	Promoter (<=1kb)	854	1654284	1683368	29085	1	nfe2l2a	0
3	9379412	9379877	466	5.2908	17.9989	Promoter (<=1kb)	848	9379877	9422448	42572	1	gpr139	0
11	29081884	29082381	498	5.28514	27.062	Promoter (<=1kb)	856	28642913	29082429	439517	2	igsf21a	48
6	58915268	58915881	614	5.27308	47.8177	Promoter (<=1kb)	851	58915889	58919086	3198	1	ddit3	-8
7	20864739	20865235	497	5.27103	28.8083	Promoter (<=1kb)	852	20859437	20865005	5569	2	fis1	0
11	30162909	30163271	363	5.26846	19.3606	Promoter (1-2kb)	856	30161168	30232133	70966	1	cdkl5	1741
13	25751532	25751947	416	5.26846	19.3606	Promoter (<=1kb)	858	25725547	25750910	25364	2	sgpl1	-622
14	25935056	25935631	576	5.26846	19.3606	Promoter (<=1kb)	859	25923373	25935167	11795	2	g3bp1	0
5	15946781	15947116	336	5.26846	19.3606	Promoter (1-2kb)	850	15944411	15948920	4510	2	xbp1	1804
21	30721610	30721928	319	5.26798	19.3597	Promoter (<=1kb)	866	30721733	30742852	21120	1	zgc:110224	0
16	11240730	11241298	569	5.25868	30.5573	Promoter (<=1kb)	861	11227246	11241424	14179	2	znf526	126
21	3165876	3166441	566	5.25868	30.5573	Promoter (<=1kb)	866	3166519	3175724	9206	1	hnrnpabb	-78
12	36109575	36110100	526	5.25202	26.1636	Promoter (<=1kb)	857	36109071	36161256	52186	1	map2k6	504
3	14387835	14388368	534	5.25073	21.0941	Promoter (<=1kb)	848	14388010	14452325	64316	1	tlcd4b	0
7	17816347	17816786	440	5.25073	21.0941	Promoter (<=1kb)	852	17805329	17816921	11593	2	ecsit	135
17	44115616	44116025	410	5.25017	17.4917	Promoter (<=1kb)	862	44115441	44194885	79445	1	tmem260	175
21	34976341	34976867	527	5.25017	17.4917	Promoter (<=1kb)	866	34976600	34989915	13316	1	rbm11	0
6	41094650	41095016	367	5.25017	17.4917	Promoter (1-2kb)	851	41096058	41117242	21185	1	fkbp5	-1042
7	69025492	69025761	270	5.25017	17.4917	Promoter (<=1kb)	852	69020928	69025306	4379	2	CABZ01057488.1	-186
16	11990968	11991919	952	5.24294	17.4682	Promoter (<=1kb)	861	11992498	12006828	14331	1	p3h3	-579
3	19245070	19245444	375	5.23637	21.0342	Promoter (<=1kb)	848	19245804	19282525	36722	1	smarca4a	-360
9	747728	748075	348	5.23637	21.0342	Promoter (<=1kb)	854	747612	755360	7749	1	insig2	116
14	7902226	7902907	682	5.23596	22.8328	Promoter (<=1kb)	859	7902374	7917861	15488	1	zgc:110843	0
3	46409432	46409946	515	5.23578	23.5539	Promoter (<=1kb)	848	46387860	46410387	22528	2	cdip1	441
22	20420717	20421081	365	5.23201	19.5793	Promoter (1-2kb)	867	20406410	20419660	13251	2	pias4a	-1057
2	21451117	21451478	362	5.23035	17.4243	Promoter (1-2kb)	847	21452822	21469898	17077	1	afg3l2	-1344
14	49894755	49895107	353	5.22346	24.5759	Promoter (1-2kb)	859	49865082	49896795	31714	2	ube2d2l	1688
9	7721807	7722263	457	5.22346	24.5759	Promoter (1-2kb)	854	7724152	7728223	4072	1	mnx2a	-1889
16	8131235	8131564	330	5.21692	20.5932	Promoter (1-2kb)	861	8047896	8132742	84847	2	snrka	1178
16	28270574	28271452	879	5.21569	20.9474	Promoter (<=1kb)	861	28270037	28371330	101294	1	mindy3	537
16	14028757	14029283	527	5.21274	26.3215	Promoter (<=1kb)	861	14029283	14055309	26027	1	rusc1	0
21	26483491	26484110	620	5.21274	26.3215	Promoter (<=1kb)	866	26408016	26483237	75222	2	ankhd1	-254
6	36842746	36843785	1040	5.20297	18.0379	Promoter (<=1kb)	851	36844127	36877587	33461	1	chd1l	-342
23	41678445	41678965	521	5.19826	23.7371	Promoter (<=1kb)	868	41679586	41692463	12878	1	CU914487.1	-621
16	49601717	49602055	339	5.19355	21.5672	Promoter (<=1kb)	861	49601838	49618308	16471	1	si:dkey-82o10.4	0
5	20185628	20186092	465	5.19293	17.2895	Promoter (<=1kb)	850	20170960	20185665	14706	2	dao.2	0
6	11250527	11250933	407	5.19021	18.3447	Promoter (<=1kb)	851	11249706	11267002	17297	1	atg9a	821
11	17711616	17712095	480	5.1831	21.878	Promoter (1-2kb)	856	17596979	17713987	117009	2	tafa4b	1892
23	4348138	4348707	570	5.17304	22.1882	Promoter (<=1kb)	868	4348265	4357768	9504	1	mybl2a	0
19	7549309	7549902	594	5.16714	18.6117	Promoter (<=1kb)	864	7549854	7567229	17376	1	pbxip1a	0
8	13542813	13543692	880	5.16714	18.6117	Promoter (1-2kb)	853	13534385	13541514	7130	2	b3gnt3.1	-1299
21	18951226	18951707	482	5.15861	20.3499	Promoter (<=1kb)	866	18950575	18958079	7505	1	crkl	651
21	43169312	43169723	412	5.15861	20.3499	Promoter (1-2kb)	866	43171013	43177239	6227	1	zcchc10	-1290
13	37636363	37637024	662	5.15512	19.273	Promoter (<=1kb)	858	37633904	37636147	2244	2	si:dkey-188i13.8	-216
24	17050318	17050812	495	5.15151	22.0929	Promoter (1-2kb)	869	17040211	17049270	9060	2	msrb2	-1048
10	15602634	15603201	568	5.14549	23.8368	Promoter (<=1kb)	855	15603082	15613302	10221	1	zfand5b	0
16	17071761	17072368	608	5.14438	19.5842	Promoter (<=1kb)	861	17060758	17072561	11804	2	tnfrsf1a	193
22	10606073	10607113	1041	5.14034	25.5858	Promoter (<=1kb)	867	10606573	10641287	34715	1	rad54l2	0
3	3811223	3811663	441	5.13847	16.7423	Promoter (<=1kb)	848	3810919	3821845	10927	1	pmm1	304
4	20083246	20083786	541	5.13587	27.3356	Promoter (<=1kb)	849	20082475	20101972	19498	1	ppp6r2a	771
12	48374130	48374697	568	5.13408	19.8947	Promoter (<=1kb)	857	48346693	48374828	28136	2	dnajb12b	131
23	20126182	20126563	382	5.11468	20.5186	Promoter (<=1kb)	868	20113378	20126257	12880	2	tktb	0
3	13878895	13879217	323	5.11348	19.8085	Promoter (<=1kb)	848	13879446	13901074	21629	1	farsa	-229
18	45761283	45762005	723	5.10824	22.2472	Promoter (<=1kb)	863	45734297	45761868	27572	2	cstf3	0
8	39739218	39739925	708	5.10767	16.9828	Promoter (<=1kb)	853	39733278	39739640	6363	2	asgrl1	0
23	31967563	31968168	606	5.10553	20.8295	Promoter (1-2kb)	868	31962383	31969786	7404	2	ormdl2	1618
10	11260389	11260891	503	5.08005	21.7672	Promoter (<=1kb)	855	11260170	11283239	23070	1	hsdl2	219
7	35229941	35230498	558	5.07647	17.9133	Promoter (<=1kb)	852	35229645	35243976	14332	1	tppp3	296
9	32179336	32180363	1028	5.0758	25.95	Promoter (1-2kb)	854	32178050	32188445	10396	1	coq10b	1286
7	39739289	39739726	438	5.07408	19.9938	Promoter (<=1kb)	852	39738505	39743452	4948	1	tada2b	784
15	43399642	43400012	371	5.07094	21.7252	Promoter (1-2kb)	860	43398317	43510872	112556	1	actn4	1325
17	36903351	36903905	555	5.06794	24.8573	Promoter (<=1kb)	862	36901790	36904838	3049	2	BX571720.1	933
8	8843805	8844171	367	5.06794	24.8573	Promoter (1-2kb)	853	8845932	8848166	2235	1	si:ch211-180f4.1	-1761
12	16452659	16453066	408	5.06706	21.3597	Promoter (<=1kb)	857	16452575	16479291	26717	1	kif20bb	84
24	26887208	26887649	442	5.06706	21.3597	Promoter (<=1kb)	869	26887487	26891281	3795	1	NCEH1	0
12	5418909	5419403	495	5.0665	19.6139	Promoter (<=1kb)	857	5399680	5418340	18661	2	noc3l	-569
21	32059759	32060435	677	5.0665	19.6139	Promoter (<=1kb)	866	32052080	32060993	8914	2	si:ch211-160j14.2	558
25	26832897	26833258	362	5.06582	17.8722	Promoter (<=1kb)	870	26827140	26833100	5961	2	neil1	0
4	4794982	4795403	422	5.06582	17.8722	Promoter (<=1kb)	849	4782721	4795205	12485	2	zgc:162331	0
15	28411391	28412003	613	5.06199	17.1638	Promoter (<=1kb)	860	28410664	28425011	14348	1	pitpnaa	727
3	46424207	46424809	603	5.06044	21.3308	Promoter (<=1kb)	848	46425262	54814530	8389269	1	sc:d0202	-453
20	15552077	15552763	687	5.05073	27.211	Promoter (<=1kb)	865	15552657	15554606	1950	1	jun	0
21	11855748	11856309	562	5.04319	23.3379	Promoter (<=1kb)	866	11845241	11856143	10903	2	ube2r2	0
KN149959.1	4120	5346	1227	5.0347	19.827	Promoter (1-2kb)	948	2273	10983	8711	1	CABZ01078606.1	1847
15	26933668	26934174	507	5.03268	19.4732	Promoter (<=1kb)	860	26933196	26939404	6209	1	ppm1da	472
13	4224951	4225348	398	5.02765	17.0377	Promoter (<=1kb)	858	4225173	4232690	7518	1	mea1	0
13	25395095	25395502	408	5.02676	16.0013	Promoter (1-2kb)	858	25396896	25402772	5877	1	gsto2	-1394
16	42004115	42004714	600	5.02676	16.0013	Promoter (<=1kb)	861	41993551	42004544	10994	2	caspa	0
2	25838534	25839370	837	5.02676	16.0013	Promoter (<=1kb)	847	25839193	25845337	6145	1	eif5a2	0
21	41872062	41872330	269	5.02676	16.0013	Promoter (1-2kb)	866	41863540	41873584	10045	2	endou2	1254
24	29775086	29775414	329	5.02676	16.0013	Promoter (1-2kb)	869	29758272	29777413	19142	2	wu:fj05g07	1999
7	19738576	19738928	353	5.02676	16.0013	Promoter (<=1kb)	852	19738665	19760223	21559	1	tkfc	0
25	16665822	16666709	888	5.02495	19.787	Promoter (<=1kb)	870	16615178	16666886	51709	2	slc25a18	177
1	45925175	45925504	330	5.00778	15.936	Promoter (<=1kb)	846	45925150	45959721	34572	1	eif5b	25
2	10450986	10451453	468	5.00778	15.936	Promoter (<=1kb)	847	10396579	10450784	54206	2	scinlb	-202
20	36808868	36809157	290	5.00778	15.936	Promoter (<=1kb)	865	36801804	36809059	7256	2	slc25a27	0
12	28569375	28570170	796	5.00525	27.6441	Promoter (<=1kb)	857	28559408	28570989	11582	2	pdk2a	819
3	14103428	14103838	411	4.99899	16.245	Promoter (<=1kb)	848	14099693	14103551	3859	2	nfil3-6	0
8	23702459	23702747	289	4.99899	16.245	Promoter (<=1kb)	853	23672254	23702295	30042	2	cfp	-164
19	11426480	11426849	370	4.99684	17.2655	Promoter (<=1kb)	864	11331822	11425592	93771	2	sept7a	-888
3	12784271	12784670	400	4.99684	17.2655	Promoter (<=1kb)	848	12784460	12802380	17921	1	cyp2k8	0
21	27188595	27189083	489	4.99677	21.0413	Promoter (<=1kb)	866	27189490	27190108	619	1	bada	-407
21	44003491	44003995	505	4.99592	19.6626	Promoter (<=1kb)	866	43999699	44003457	3759	2	arsib	-34
9	41400164	41400547	384	4.99324	19.3072	Promoter (1-2kb)	854	41367848	41401564	33717	2	nab1b	1017
20	51104224	51104566	343	4.99061	16.5582	Promoter (<=1kb)	865	51104367	51123265	18899	1	eif2s1b	0
13	16279434	16279967	534	4.98957	22.3833	Promoter (<=1kb)	858	16279890	16326598	46709	1	anxa11a	0
13	30159300	30159980	681	4.98586	17.2231	Promoter (1-2kb)	858	30152217	30161684	9468	2	ppa1b	1704
21	44684014	44684721	708	4.98261	20.6319	Promoter (<=1kb)	866	44684577	44691068	6492	1	spry4	0
6	42475554	42475883	330	4.98261	20.6319	Promoter (<=1kb)	851	42475730	42505007	29278	1	mst1ra	0
10	11261202	11261653	452	4.9826	16.8676	Promoter (<=1kb)	855	11146321	11261565	115245	2	ptbp3	0
9	21460964	21461305	342	4.98053	18.9117	Promoter (<=1kb)	854	21430311	21460164	29854	2	zmym2	-800
9	32358064	32358469	406	4.97816	21.9865	Promoter (<=1kb)	854	32358514	32457334	98821	1	plcl1	-45
16	51254453	51254917	465	4.97438	18.8861	Promoter (<=1kb)	861	51244297	51254694	10398	2	serpinb14	0
25	30196307	30196855	549	4.96761	17.4926	Promoter (<=1kb)	870	30196039	30230559	34521	1	hsd17b12a	268
11	2506660	2507064	405	4.96451	17.1413	Promoter (<=1kb)	856	2506516	2513093	6578	1	NABP2	144
19	4851923	4852246	324	4.96451	17.1413	Promoter (<=1kb)	864	4828251	4851411	23161	2	fbxl20	-512
13	21889349	21889764	416	4.96058	17.8073	Promoter (1-2kb)	858	21888214	22095934	207721	1	ndst2a	1135
2	5198836	5199509	674	4.96013	15.7677	Promoter (<=1kb)	847	5178172	5199431	21260	2	phb2a	0
8	18040248	18040764	517	4.94189	26.931	Promoter (1-2kb)	853	18039570	18042089	2520	2	dio1	1325
25	37262308	37262780	473	4.93744	18.3926	Promoter (<=1kb)	870	37249963	37262282	12320	2	rfwd3	-26
11	13177531	13178071	541	4.93664	15.6841	Promoter (<=1kb)	856	13176568	13189751	13184	1	mknk1	963
1	22840682	22841048	367	4.91505	15.2691	Promoter (1-2kb)	846	22842935	22873915	30981	1	BX908795.1	-1887
11	39671400	39671786	387	4.91505	15.2691	Promoter (1-2kb)	856	39672874	39926872	253999	1	camta1b	-1088
12	32181259	32181644	386	4.91505	15.2691	Promoter (1-2kb)	857	32179211	32183255	4045	2	SMIM36	1611
13	30875280	30875724	445	4.91505	15.2691	Promoter (1-2kb)	858	30874153	30910016	35864	1	ercc6	1127
19	28283939	28284288	350	4.91349	20.3233	Promoter (<=1kb)	864	28284120	28290213	6094	1	mrpl36	0
3	22035885	22036518	634	4.91161	21.6662	Promoter (<=1kb)	848	22035863	22057600	21738	1	cdc27	22
21	5470513	5470939	427	4.90802	41.3712	Promoter (1-2kb)	866	5472330	5481824	9495	1	ly6m2	-1391
1	44436447	44436891	445	4.90692	15.9145	Promoter (1-2kb)	846	44421920	44434707	12788	2	cryba1l2	-1740
18	3039705	3040214	510	4.9045	17.2492	Promoter (1-2kb)	863	3037998	3052284	14287	1	rps3	1707
5	33252935	33254218	1284	4.89816	19.9147	Promoter (1-2kb)	850	33238545	33255759	17215	2	prkaa1	1541
6	1822219	1823590	1372	4.89816	19.9147	Promoter (1-2kb)	851	1808039	1820606	12568	2	FO834857.1	-1613
2	16596674	16597179	506	4.8965	15.2066	Promoter (<=1kb)	847	16597011	16647259	50249	1	xrn1	0
1	51474796	51475271	476	4.89468	21.5854	Promoter (<=1kb)	846	51444549	51474974	30426	2	spred2a	0
17	43465680	43466350	671	4.88997	27.9818	Promoter (<=1kb)	862	43430365	43466317	35953	2	hspa4l	0
11	4955489	4955954	466	4.88442	15.8319	Promoter (1-2kb)	856	4953964	5463254	509291	1	ptprga	1525
4	1618646	1618964	319	4.88442	15.8319	Promoter (<=1kb)	849	1619584	1643101	23518	1	scaf11	-620
23	21453895	21454358	464	4.88411	16.4992	Promoter (<=1kb)	868	21452557	21453614	1058	2	her4.1	-281
3	13190413	13191131	719	4.88226	18.1678	Promoter (<=1kb)	848	13190012	13258898	68887	1	sun1	401
21	11866272	11866718	447	4.86826	16.7712	Promoter (<=1kb)	866	11865972	11884517	18546	1	ubap1	300
6	49996263	49996655	393	4.86147	15.084	Promoter (<=1kb)	851	49995781	50011926	16146	1	eif2s2	482
21	37445904	37446229	326	4.85404	17.7169	Promoter (<=1kb)	866	37445871	37463555	17685	1	pgk1	33
5	23044728	23045154	427	4.85074	22.7113	Promoter (<=1kb)	850	23045096	23082852	37757	1	atrxl	0
12	16954262	16954869	608	4.8499	15.0426	Promoter (<=1kb)	857	16953415	16964840	11426	1	pank1b	847
25	2281244	2281752	509	4.84968	18.0326	Promoter (<=1kb)	870	2282265	2287189	4925	1	cdkn1bb	-513
20	27090719	27091119	401	4.84861	17.3629	Promoter (1-2kb)	865	27090908	27092290	1383	2	si:dkeyp-55f12.3	1171
19	43882819	43883196	378	4.84747	16.6938	Promoter (<=1kb)	864	43884120	43901467	17348	1	lypla2	-924
12	17155623	17156463	841	4.84145	18.6624	Promoter (<=1kb)	857	17154655	17158635	3981	1	ankrd22	968
9	54178826	54179168	343	4.83365	20.9569	Promoter (<=1kb)	854	54178475	54180059	1585	1	tmsb4x	351
1	56436110	56436630	521	4.83034	27.2788	Promoter (<=1kb)	846	56421754	56435182	13429	2	slc25a10	-928
2	9559057	9559691	635	4.8137	19.2046	Promoter (1-2kb)	847	9560740	9590850	30111	1	gipc2	-1049
6	7110452	7111416	965	4.8137	19.2046	Promoter (1-2kb)	851	7085889	7109063	23175	2	nhej1	-1389
2	42315962	42316456	495	4.80914	17.2033	Promoter (1-2kb)	847	42318012	42321154	3143	1	ftr08	-1556
15	43994607	43995083	477	4.80335	14.5484	Promoter (<=1kb)	860	43982088	43995053	12966	2	nlrc3l	0
19	8480666	8481010	345	4.80335	14.5484	Promoter (<=1kb)	864	8481802	8502321	20520	1	efna1a	-792
6	13728543	13729067	525	4.80335	14.5484	Promoter (1-2kb)	851	13726844	13734490	7647	1	wnt6a	1699
8	25351015	25351846	832	4.80335	14.5484	Promoter (<=1kb)	853	25351863	25358860	6998	1	dnase1l1l	-17
19	12649540	12650001	462	4.79798	23.7653	Promoter (<=1kb)	864	12649691	12681815	32125	1	rnmt	0
12	3571737	3572223	487	4.79014	17.4559	Promoter (<=1kb)	857	3571770	3574657	2888	1	coa3a	0
23	43717430	43717923	494	4.77834	22.0089	Promoter (<=1kb)	868	43695036	43718067	23032	2	abce1	144
7	55292724	55293180	457	4.77834	22.0089	Promoter (<=1kb)	852	55292959	55325712	32754	1	ctu2	0
15	32268605	32268960	356	4.77499	15.4293	Promoter (<=1kb)	860	32268790	32287978	19189	1	fhdc4	0
20	31268493	31268977	485	4.77499	15.4293	Promoter (<=1kb)	865	31269778	31285980	16203	1	apobb.1	-801
1	41850305	41850638	334	4.77188	15.7457	Promoter (1-2kb)	846	41849152	41865986	16835	1	smox	1153
16	50204046	50204559	514	4.7689	16.059	Promoter (<=1kb)	861	50183190	50203058	19869	2	vsig10l	-988
19	11427330	11427932	603	4.7689	16.059	Promoter (1-2kb)	864	11331822	11425592	93771	2	sept7a	-1738
19	34979729	34980154	426	4.76332	16.693	Promoter (<=1kb)	864	34959967	34979837	19871	2	ndrg1a	0
16	43138666	43139272	607	4.76187	15.7078	Promoter (<=1kb)	861	43126252	43139257	13006	2	slc25a40	0
KZ116008.1	14451	14749	299	4.76187	15.7078	Promoter (1-2kb)	1130	16081	16987	907	1	CABZ01078734.1	-1332
6	15460285	15460672	388	4.76069	17.0075	Promoter (<=1kb)	851	15355244	15459541	104298	2	CU468896.1	-744
17	27420228	27420655	428	4.75644	15.0369	Promoter (<=1kb)	862	27407918	27419499	11582	2	ythdf2	-729
4	12112702	12113031	330	4.75575	17.6393	Promoter (1-2kb)	849	12111154	12239160	128007	1	tmem178b	1548
14	30945324	30945853	530	4.75568	20.2549	Promoter (<=1kb)	859	30922330	30945515	23186	2	si:zfos-80g12.1	0
18	15937683	15938323	641	4.75568	20.2549	Promoter (<=1kb)	863	15937610	16042504	104895	1	itpr2	73
25	35913922	35914370	449	4.75181	24.8247	Promoter (<=1kb)	870	35913614	35938996	25383	1	gpia	308
7	49862722	49863301	580	4.75118	18.2712	Promoter (<=1kb)	852	49862837	49881742	18906	1	slc1a2a	0
15	19645329	19645896	568	4.75106	15.6673	Promoter (1-2kb)	860	19646902	19660757	13856	1	lim2.3	-1006
23	7472871	7473393	523	4.74854	15.9843	Promoter (1-2kb)	868	7471072	7504017	32946	1	rbbp8l	1799
6	27894852	27895382	531	4.74823	14.6816	Promoter (1-2kb)	851	27896657	27925470	28814	1	cep63	-1275
17	41304176	41304647	472	4.74561	14.998	Promoter (1-2kb)	862	41302660	41318547	15888	1	fosl2	1516
13	24679940	24680382	443	4.74492	19.2239	Promoter (<=1kb)	858	24679674	24688122	8449	1	zgc:66426	266
21	36775077	36775665	589	4.74071	15.6276	Promoter (<=1kb)	866	36774542	36784197	9656	1	prr7	535
20	20610700	20611300	601	4.73755	20.4954	Promoter (<=1kb)	865	20600971	20611063	10093	2	ppm1ab	0
23	28495389	28495858	470	4.73622	16.2582	Promoter (1-2kb)	868	28494189	28568978	74790	1	huwe1	1200
5	69947846	69948448	603	4.73421	21.1301	Promoter (<=1kb)	850	69926766	69948119	21354	2	ugt2a4	0
21	20731335	20731800	466	4.73214	36.8358	Promoter (1-2kb)	866	20722172	20733615	11444	2	si:ch211-22d5.2	1815
9	53535937	53536501	565	4.73041	23.0678	Promoter (1-2kb)	854	53535419	53537989	2571	2	slitrk5b	1488
18	30567688	30567984	297	4.73041	15.5881	Promoter (<=1kb)	863	30567945	30573849	5905	1	irf8	0
3	17951262	17951763	502	4.72925	18.5019	Promoter (<=1kb)	848	17951790	18009316	57527	1	aclya	-27
7	22632197	22632980	784	4.72835	15.9053	Promoter (<=1kb)	852	22629902	22632938	3037	2	si:dkey-112a7.4	0
3	45821120	45821435	316	4.72636	16.2193	Promoter (1-2kb)	848	45818626	45822914	4289	2	si:ch211-66h3.4	1479
16	40131265	40131655	391	4.72411	14.9189	Promoter (<=1kb)	861	40131473	40153682	22210	1	cenpw	0
10	45345308	45345726	419	4.71107	25.8892	Promoter (<=1kb)	855	45345574	45352279	6706	1	ppiab	0
8	4797136	4798695	1560	4.70238	129.042	Promoter (<=1kb)	853	4798158	4800911	2754	1	hsp70l	0
13	8988424	8989524	1101	4.69802	16.751	Promoter (<=1kb)	858	8987957	8994070	6114	1	hcar1-3	467
21	43550133	43550729	597	4.69802	16.751	Promoter (<=1kb)	866	43536339	43550120	13782	2	si:ch73-362m14.2	-13
15	28598388	28598919	532	4.69357	14.4878	Promoter (1-2kb)	860	28595913	28596507	595	2	si:ch211-225b7.5	-1881
20	51476581	51477276	696	4.69221	14.8019	Promoter (1-2kb)	865	51478939	51482591	3653	1	tlr5a	-1663
19	47781130	47781454	325	4.69164	13.8388	Promoter (1-2kb)	864	47771659	47782916	11258	2	cdca8	1462
21	30938743	30939181	439	4.69164	13.8388	Promoter (1-2kb)	866	30937690	30951909	14220	1	rhogb	1053
23	41763375	41763732	358	4.69164	13.8388	Promoter (<=1kb)	868	41739721	41762956	23236	2	stk35	-419
23	43810137	43810557	421	4.69164	13.8388	Promoter (<=1kb)	868	43809484	43831195	21712	1	si:ch211-149b19.3	653
7	10560889	10561420	532	4.69164	13.8388	Promoter (<=1kb)	852	10502631	10560964	58334	2	mthfs	0
8	24279568	24280144	577	4.69164	13.8388	Promoter (1-2kb)	853	24281512	24295947	14436	1	mmp9	-1368
23	26489118	26489787	670	4.68846	24.1341	Promoter (<=1kb)	868	26232185	26488622	256438	2	wu:fi36a10	-496
15	4313068	4313999	932	4.67772	19.5597	Promoter (<=1kb)	860	4172288	4314097	141810	2	ece2b	98
18	3166742	3167173	432	4.67772	19.5597	Promoter (<=1kb)	863	3157911	3166726	8816	2	aqp11	-16
9	15207798	15208348	551	4.67772	19.5597	Promoter (<=1kb)	854	14569211	15208129	638919	2	pard3bb	0
10	22491188	22491676	489	4.67206	14.4107	Promoter (<=1kb)	855	22483822	22491458	7637	2	epob	0
3	15893001	15893550	550	4.67118	14.7239	Promoter (<=1kb)	848	15893039	15902229	9191	1	jpt2	0
16	51181250	51181671	422	4.67035	15.0415	Promoter (<=1kb)	861	51180938	51184126	3189	1	hmgn2	312
6	23620759	23621143	385	4.66955	15.357	Promoter (1-2kb)	851	23616893	23619428	2536	2	aanat1	-1331
5	1624245	1624552	308	4.66879	15.6742	Promoter (<=1kb)	850	1624359	1660722	36364	1	CABZ01076667.1	0
17	43012833	43013243	411	4.66667	16.6256	Promoter (<=1kb)	862	43013171	43019060	5890	1	gskip	0
7	20241354	20241801	448	4.66311	18.5286	Promoter (<=1kb)	852	20239915	20241413	1499	2	si:ch73-335l21.4	0
12	36416211	36416578	368	4.66273	13.741	Promoter (<=1kb)	857	36416173	36471889	55717	1	unk	38
25	30197079	30197386	308	4.66056	15.0043	Promoter (1-2kb)	870	30196039	30230559	34521	1	hsd17b12a	1040
4	57504723	57505088	366	4.65165	29.7098	Promoter (<=1kb)	849	57505842	57523690	17849	1	BX510934.1	-754
22	5654401	5654910	510	4.6448	17.8073	Promoter (<=1kb)	867	5632029	5655680	23652	2	mcm2	770
23	28771534	28771857	324	4.6448	17.8073	Promoter (1-2kb)	868	28770225	28796157	25933	1	masp2	1309
24	17142894	17143754	861	4.6448	17.8073	Promoter (1-2kb)	869	17140938	17216312	75375	1	mllt10	1956
19	47324182	47324640	459	4.64	14.6093	Promoter (<=1kb)	864	47285773	47323267	37495	2	CU138512.1	-915
22	8489934	8490475	542	4.63355	20.6235	Promoter (<=1kb)	867	8489400	8491260	1861	1	CABZ01046407.1	534
8	22541144	22541882	739	4.63355	20.6235	Promoter (<=1kb)	853	22521729	22542545	20817	2	csde1	663
15	1885280	1885731	452	4.6251	23.4488	Promoter (<=1kb)	860	1847135	1885247	38113	2	porb	-33
4	17279859	17280254	396	4.61846	13.5874	Promoter (<=1kb)	849	17279966	17297420	17455	1	bcat1	0
16	3004924	3005417	494	4.61202	16.4004	Promoter (<=1kb)	861	3004422	3027240	22819	1	CABZ01043952.1	502
14	5918532	5918964	433	4.60682	35.4491	Promoter (1-2kb)	859	5866894	5916580	49687	2	loxl3a	-1952
13	36959074	36959593	520	4.60591	16.0574	Promoter (<=1kb)	858	36958086	36997761	39676	1	frmd6	988
18	46797241	46797662	422	4.60591	16.0574	Promoter (<=1kb)	863	46798159	46799199	1041	1	CABZ01041494.1	-497
8	28349829	28350150	322	4.60117	15.4085	Promoter (<=1kb)	853	28345352	28349859	4508	2	tuba8l	0
20	51679779	51680259	481	4.59976	18.8725	Promoter (1-2kb)	865	51680006	51682095	2090	2	si:ch211-14a11.1	1836
22	8699267	8699520	254	4.59748	13.828	Promoter (1-2kb)	867	8701238	8702901	1664	1	zmp:0000000652	-1718
20	40367205	40367745	541	4.59525	21.6938	Promoter (<=1kb)	865	40337423	40367493	30071	2	smpdl3a	0
17	42798942	42799276	335	4.58988	14.7375	Promoter (<=1kb)	862	42610094	42799104	189011	2	prkd3	0
3	19216588	19216943	356	4.587	20.0721	Promoter (<=1kb)	848	19216567	19238394	21828	1	il12rb2l	21
15	8763919	8764372	454	4.58391	18.798	Promoter (<=1kb)	860	8604477	8763106	158630	2	arhgap35a	-813
15	24960167	24960564	398	4.58391	18.798	Promoter (<=1kb)	860	24946321	24960781	14461	2	abhd15a	217
5	55625557	55626083	527	4.58391	18.798	Promoter (<=1kb)	850	55602720	55625247	22528	2	hnrpkl	-310
9	3388382	3388811	430	4.5822	18.1621	Promoter (<=1kb)	854	3388099	3390109	2011	1	dlx1a	283
5	50869217	50869845	629	4.58114	15.0182	Promoter (<=1kb)	850	50817382	50869494	52113	2	ttc37	0
15	25023185	25023495	311	4.57994	13.1392	Promoter (1-2kb)	860	25024685	25025816	1132	1	BX908796.3	-1190
19	933782	934128	347	4.57994	13.1392	Promoter (1-2kb)	864	935565	943141	7577	1	RNF5	-1437
20	28404040	28404302	263	4.57994	13.1392	Promoter (<=1kb)	865	28399593	28404443	4851	2	pigh	141
23	25356659	25357120	462	4.57994	13.1392	Promoter (1-2kb)	868	25354856	25448872	94017	1	fmnl3	1803
1	46400117	46400613	497	4.57941	17.2047	Promoter (<=1kb)	846	46263473	46401385	137913	2	atp11a	772
18	44846617	44847914	1298	4.57841	16.8854	Promoter (<=1kb)	863	44826173	44847855	21683	2	srpra	0
4	16643035	16643479	445	4.57629	16.2499	Promoter (1-2kb)	849	16631483	16644708	13226	2	sinhcaf	1229
17	12737211	12737881	671	4.57517	15.9345	Promoter (<=1kb)	862	12737389	12747835	10447	1	lrrc57	0
25	34844911	34845278	368	4.57279	15.2969	Promoter (<=1kb)	870	34845115	34859819	14705	1	tmem231	0
9	32839761	32840159	399	4.5702	14.6628	Promoter (1-2kb)	854	32824639	32837860	13222	2	mxe	-1901
9	41100709	41101403	695	4.56882	14.347	Promoter (1-2kb)	854	41103127	41113878	10752	1	slc40a1	-1724
16	16211749	16212316	568	4.56738	14.0293	Promoter (<=1kb)	861	16210208	16212615	2408	2	upp1	299
14	15229826	15230240	415	4.5643	13.396	Promoter (<=1kb)	859	15231097	15231960	864	1	spink2.3	-857
7	19641413	19642252	840	4.56194	14.9443	Promoter (<=1kb)	852	19625622	19642417	16796	2	si:ch211-212k18.4	165
3	34817908	34818424	517	4.56035	17.1217	Promoter (<=1kb)	848	34801146	34816979	15834	2	psmd11a	-929
4	21866919	21867280	362	4.56035	17.1217	Promoter (<=1kb)	849	21866851	21958295	91445	1	acss3	68
12	33660904	33661179	276	4.55924	14.3107	Promoter (1-2kb)	857	33602429	33659328	56900	2	tmem94	-1576
18	31279835	31280170	336	4.55924	14.3107	Promoter (<=1kb)	863	31280984	31459487	178504	1	def8	-814
12	24954309	24954831	523	4.54768	17.3789	Promoter (1-2kb)	857	24952902	24958792	5891	1	calm2b	1407
14	94590	94938	349	4.53034	22.5919	Promoter (<=1kb)	859	94603	102022	7420	1	mcm7	0
21	26027942	26028278	337	4.53	12.9686	Promoter (<=1kb)	866	26021496	26028205	6710	2	sdf2	0
3	36208267	36209103	837	4.52768	21.0179	Promoter (1-2kb)	848	36173203	36210344	37142	2	csnk1da	1241
13	28705069	28705434	366	4.52444	21.3132	Promoter (<=1kb)	858	28705143	28748749	43607	1	ldb1a	0
4	840276	840682	407	4.52187	13.2485	Promoter (1-2kb)	849	842010	845033	3024	1	si:ch211-152c2.3	-1328
22	10468254	10469012	759	4.5218	18.1921	Promoter (1-2kb)	867	10463890	10470663	6774	2	omd	1651
24	17334370	17334862	493	4.5218	18.1921	Promoter (<=1kb)	869	17334678	17341458	6781	1	pdia4	0
17	26721776	26722132	357	4.51706	15.079	Promoter (<=1kb)	862	26713111	26721007	7897	2	calm1a	-769
20	19512480	19512933	454	4.51379	15.3714	Promoter (<=1kb)	865	19512727	19516640	3914	1	atraid	0
9	8760190	8760586	397	4.51379	15.3714	Promoter (<=1kb)	854	8761099	8882901	121803	1	col4a2	-513
16	27442501	27442888	388	4.4995	17.1615	Promoter (<=1kb)	861	27442549	27502702	60154	1	invs	0
16	35594331	35594712	382	4.49838	22.0981	Promoter (<=1kb)	861	35593785	35644767	50983	1	si:ch211-1i11.3	546
20	15980970	15981518	549	4.49838	22.0981	Promoter (<=1kb)	865	15982482	16007636	25155	1	angptl1a	-964
12	34436014	34436318	305	4.49312	14.3708	Promoter (<=1kb)	857	34429702	34435604	5903	2	birc5a	-410
21	40483849	40484327	479	4.49202	16.2049	Promoter (<=1kb)	866	40484088	40529184	45097	1	coro6	0
11	44931230	44931730	501	4.48656	15.5688	Promoter (<=1kb)	856	44910615	44931962	21348	2	pfklb	232
14	40850040	40850519	480	4.48656	15.5688	Promoter (<=1kb)	859	40745833	40850481	104649	2	elf1	0
20	54381003	54381354	352	4.48367	14.3338	Promoter (<=1kb)	865	54360268	54381034	20767	2	entpd5b	0
9	9502380	9502969	590	4.48366	15.2519	Promoter (<=1kb)	854	9502610	9562644	60035	1	nr1i2	0
16	42523573	42523882	310	4.4759	16.4432	Promoter (<=1kb)	861	42509011	42523744	14734	2	tbx20	0
19	7454165	7454665	501	4.4759	16.4432	Promoter (<=1kb)	864	7453996	7478597	24602	1	mindy1	169
13	31828165	31828585	421	4.47425	14.2979	Promoter (1-2kb)	858	31805824	31829786	23963	2	sertad4	1201
6	10038855	10039444	590	4.47425	14.2979	Promoter (1-2kb)	851	10037252	10056640	19389	1	sucla2	1603
20	36919436	36919944	509	4.47254	23.182	Promoter (1-2kb)	865	36915143	36917670	2528	2	cited2	-1766
10	24767245	24767665	421	4.46823	12.4492	Promoter (1-2kb)	855	24762216	24765988	3773	2	timm10b	-1257
12	13080697	13081332	636	4.46823	12.4492	Promoter (<=1kb)	857	12954938	13081229	126292	2	ccser2b	0
24	672605	672896	292	4.46823	12.4492	Promoter (<=1kb)	869	673161	736994	63834	1	si:ch211-188f17.1	-265
6	1553966	1554564	599	4.46823	12.4492	Promoter (<=1kb)	851	1535303	1553314	18012	2	tpra1	-652
2	11029392	11029727	336	4.46729	13.6621	Promoter (<=1kb)	847	11028923	11063878	34956	1	acot11a	469
24	37286031	37286353	323	4.46729	13.6621	Promoter (1-2kb)	869	37274759	37287792	13034	2	CABZ01055522.1	1439
22	18779716	18780062	347	4.46358	13.3454	Promoter (<=1kb)	867	18766061	18779232	13172	2	atp5f1d	-484
12	17422642	17423114	473	4.45792	13.628	Promoter (1-2kb)	857	17399852	17424174	24323	2	ptenb	1060
15	43093615	43094264	650	4.45792	13.628	Promoter (<=1kb)	860	43093044	43100399	7356	1	kcne4	571
6	12459969	12460313	345	4.45555	14.2265	Promoter (<=1kb)	851	12379666	12459449	79784	2	gpd2	-520
12	25149914	25150446	533	4.4536	13.3089	Promoter (<=1kb)	857	25110016	25150279	40264	2	rhoq	0
10	17593348	17593672	325	4.45136	12.3946	Promoter (1-2kb)	855	17592273	17674345	82073	1	KCNN2	1075
15	46356566	46356889	324	4.45136	12.3946	Promoter (<=1kb)	860	46356879	46358766	1888	1	wu:fb18f06	0
3	29910478	29910929	452	4.45002	19.6836	Promoter (<=1kb)	848	29902221	29910547	8327	2	RUNDC1	0
4	55830320	55830847	528	4.44717	52.5516	Promoter (<=1kb)	849	55813426	55829342	15917	2	CT583728.26	-978
11	23079632	23080208	577	4.44384	17.517	Promoter (<=1kb)	856	22920587	23080970	160384	2	atp2b4	762
20	1196053	1196506	454	4.44384	17.517	Promoter (<=1kb)	865	1196386	1199009	2624	1	lyrm2	0
9	32176867	32177177	311	4.44384	17.517	Promoter (<=1kb)	854	32161623	32177117	15495	2	sf3b1	0
25	4960831	4961407	577	4.43638	32.1405	Promoter (<=1kb)	870	4960509	4977792	17284	1	si:ch73-265h17.4	322
16	4838597	4839227	631	4.42167	14.6958	Promoter (<=1kb)	861	4838808	4895521	56714	1	ibtk	0
22	8800224	8800591	368	4.42167	14.6958	Promoter (<=1kb)	867	8799855	8809496	9642	1	si:dkey-182g1.6	369
24	38645107	38645479	373	4.42142	16.8083	Promoter (<=1kb)	869	38618502	38644937	26436	2	slc6a16b	-170
5	25235637	25236214	578	4.41918	12.8854	Promoter (<=1kb)	850	25088622	25236340	147719	2	abca2	126
11	41130398	41131137	740	4.4186	14.0824	Promoter (1-2kb)	856	41110397	41132296	21900	2	dnajc11b	1159
10	17588641	17589282	642	4.41635	18.5995	Promoter (<=1kb)	855	17552733	17587832	35100	2	smarcad1b	-809
11	34576972	34577314	343	4.41635	18.5995	Promoter (<=1kb)	856	34555036	34577106	22071	2	pfkfb4a	0
12	287507	287811	305	4.41382	16.1709	Promoter (<=1kb)	857	281166	287633	6468	2	map2k4b	0
3	18792050	18792620	571	4.41382	16.1709	Promoter (<=1kb)	848	18774511	18792534	18024	2	hagh	0
8	53142687	53143083	397	4.41382	16.1709	Promoter (<=1kb)	853	53143211	53152093	8883	1	mrps25	-128
21	4251870	4252211	342	4.409	12.2526	Promoter (1-2kb)	866	4245857	4250682	4826	2	dnlz	-1188
20	34089738	34090086	349	4.40397	12.5303	Promoter (<=1kb)	865	34084331	34090740	6410	2	pdcb	654
14	17376204	17376686	483	4.40132	15.2162	Promoter (<=1kb)	859	17376940	17382534	5595	1	spon2b	-254
20	29586518	29586871	354	4.40035	14.0123	Promoter (<=1kb)	865	29586529	29613629	27101	1	adam17b	0
10	2717179	2717919	741	4.3992	12.8133	Promoter (1-2kb)	855	2715548	2755378	39831	1	grk5	1631
20	28352597	28353000	404	4.39683	14.8978	Promoter (<=1kb)	865	28266327	28352352	86026	2	ino80	-245
3	38745232	38745676	445	4.39252	19.6844	Promoter (<=1kb)	848	38705425	38745598	40174	2	si:ch211-198m17.1	0
12	21684088	21684572	485	4.39216	14.5768	Promoter (<=1kb)	857	21684239	21688087	3849	1	mrpl27	0
14	30731799	30732202	404	4.39216	14.5768	Promoter (1-2kb)	859	30730749	30734935	4187	1	ccdc85b	1050
7	23563368	23563785	418	4.39216	14.5768	Promoter (<=1kb)	852	23561035	23563092	2058	2	gpr185b	-276
11	29996188	29996674	487	4.39145	15.7732	Promoter (<=1kb)	856	29981678	29996357	14680	2	ace2	0
15	44275762	44276043	282	4.39145	15.7732	Promoter (<=1kb)	860	44238147	44275069	36923	2	CU929391.2	-693
3	20792956	20793323	368	4.39145	15.7732	Promoter (<=1kb)	848	20658203	20793656	135454	2	spop	333
17	13025516	13025833	318	4.38498	13.0592	Promoter (<=1kb)	862	13019499	13026634	7136	2	fam177a1	801
13	40315198	40316647	1450	4.37699	13.6253	Promoter (<=1kb)	858	40284872	40316367	31496	2	pyroxd2	0
7	35407202	35407578	377	4.37535	13.0246	Promoter (1-2kb)	852	35385472	35409027	23556	2	lpcat2	1449
1	33379386	33380153	768	4.37149	13.3061	Promoter (<=1kb)	846	33353174	33380340	27167	2	cd99	187
13	33267179	33267635	457	4.37149	13.3061	Promoter (1-2kb)	858	33268657	33281310	12654	1	tmem39b	-1022
24	33705280	33705726	447	4.37149	13.3061	Promoter (1-2kb)	869	33697130	33703504	6375	2	cavin4b	-1776
3	32098791	32099231	441	4.37149	13.3061	Promoter (<=1kb)	848	32099507	32140446	40940	1	fthl27	-276
13	42309422	42310338	917	4.36587	16.8527	Promoter (<=1kb)	858	42309688	42350160	40473	1	ide	0
21	38717804	38718201	398	4.36587	16.8527	Promoter (<=1kb)	866	38659302	38717854	58553	2	siah2l	0
17	37310604	37311711	1108	4.3569	15.3256	Promoter (1-2kb)	862	37310662	37312922	2261	2	si:ch211-180n24.3	1211
16	43139730	43140016	287	4.35661	12.955	Promoter (<=1kb)	861	43139504	43150489	10986	1	dbf4	226
18	24919464	24919762	299	4.35661	12.955	Promoter (<=1kb)	863	24919614	24932329	12716	1	rgma	0
2	45665862	45666601	740	4.35661	12.955	Promoter (1-2kb)	847	45655294	45663945	8652	2	prpf38b	-1917
1	5575768	5576087	320	4.35652	11.7719	Promoter (<=1kb)	846	5576151	5587575	11425	1	cpo	-64
15	5281799	5282067	269	4.35652	11.7719	Promoter (<=1kb)	860	5280858	5295023	14166	1	or121-1	941
25	33847857	33848151	295	4.35652	11.7719	Promoter (1-2kb)	870	33849647	33969717	120071	1	roraa	-1496
4	22672763	22673086	324	4.35652	11.7719	Promoter (1-2kb)	849	22658472	22671469	12998	2	cd36	-1294
7	71385618	71385984	367	4.35652	11.7719	Promoter (1-2kb)	852	71350469	71384391	33923	2	ccdc149a	-1227
17	27456651	27457401	751	4.35327	21.8623	Promoter (<=1kb)	862	27456804	27461321	4518	1	ctsl.1	0
23	19761062	19761599	538	4.34395	17.939	Promoter (1-2kb)	868	19759128	19809027	49900	1	flna	1934
7	40960723	40961225	503	4.33678	12	Promoter (<=1kb)	852	40900212	40959867	59656	2	rbm33a	-856
4	119371	119896	526	4.33227	14.3362	Promoter (<=1kb)	849	107287	119689	12403	2	dusp16	0
22	546431	546779	349	4.32955	14.0293	Promoter (<=1kb)	867	537717	547760	10044	2	ccnd3	981
18	33092355	33093031	677	4.32494	19.026	Promoter (<=1kb)	863	33090443	33093741	3299	2	olfcd3	710
11	44163137	44163530	394	4.32254	13.4151	Promoter (<=1kb)	856	44144612	44163164	18553	2	clcn4	0
5	41496268	41496674	407	4.31658	11.9311	Promoter (1-2kb)	850	41485277	41494831	9555	2	eef2l2	-1437
1	35496416	35496962	547	4.3071	14.2342	Promoter (1-2kb)	846	35494837	35609659	114823	1	gab1	1579
22	27089618	27090048	431	4.3071	14.2342	Promoter (<=1kb)	867	27090136	27092201	2066	1	si:dkey-246e1.3	-88
17	50072950	50073497	548	4.307	15.1124	Promoter (<=1kb)	862	50074372	50114272	39901	1	vps39	-875
20	16882496	16882948	453	4.307	15.1124	Promoter (<=1kb)	865	16881883	16884737	2855	1	nfkbiaa	613
21	40400223	40400641	419	4.307	15.1124	Promoter (1-2kb)	866	40353543	40398932	45390	2	nup98	-1291
20	25568531	25568889	359	4.30654	11.8953	Promoter (<=1kb)	865	25568694	25615727	47034	1	cyp2p7	0
25	6432591	6433561	971	4.30654	11.8953	Promoter (<=1kb)	870	6403836	6432463	28628	2	ptpn9a	-128
13	33269176	33269497	322	4.30066	13.9143	Promoter (<=1kb)	858	33268657	33281310	12654	1	tmem39b	519
9	40767342	40767770	429	4.29878	11.5805	Promoter (1-2kb)	854	40685613	40765868	80256	2	abca12	-1474
14	6402142	6402682	541	4.29396	13.5978	Promoter (<=1kb)	859	6331499	6402769	71271	2	slc44a1b	87
19	3381505	3381860	356	4.28791	16.1963	Promoter (<=1kb)	864	3376430	3381422	4993	2	edn1	-83
4	11121591	11122082	492	4.28791	16.1963	Promoter (<=1kb)	849	11112580	11122638	10059	2	si:dkey-21h14.10	556
11	14102090	14102464	375	4.28699	13.2784	Promoter (<=1kb)	856	14071689	14102158	30470	2	tmem259	0
19	45650064	45651124	1061	4.28059	22.3075	Promoter (<=1kb)	864	45375669	45650994	275326	2	trps1	0
10	33622953	33623407	455	4.2736	12.3589	Promoter (1-2kb)	855	33614377	33621739	7363	2	hunk	-1214
17	25862563	25862897	335	4.27214	12.6419	Promoter (<=1kb)	862	25861193	25861787	595	2	BX000364.3	-776
19	5699567	5700125	559	4.27214	12.6419	Promoter (<=1kb)	864	5690933	5699703	8771	2	zgc:174904	0
22	13886760	13887153	394	4.27214	12.6419	Promoter (<=1kb)	867	13886821	13944737	57917	1	sh3bp4a	0
10	15604319	15604771	453	4.27155	17.2868	Promoter (1-2kb)	855	15603082	15613302	10221	1	zfand5b	1237
13	27314320	27314649	330	4.27075	12.9295	Promoter (<=1kb)	858	27314795	27325885	11091	1	eef1a1a	-146
14	45305899	45306243	345	4.26065	15.4914	Promoter (<=1kb)	859	45306073	45335712	29640	1	sfxn5b	0
11	24296905	24297455	551	4.25825	11.4406	Promoter (<=1kb)	856	24298432	24310645	12214	1	si:dkey-76p14.2	-977
14	44860494	44861201	708	4.25737	18.3769	Promoter (<=1kb)	859	44860335	44963865	103531	1	atp8a1	159
21	43701756	43702099	344	4.25529	12.2937	Promoter (<=1kb)	866	43702010	43716471	14462	1	dkc1	0
22	23267523	23267993	471	4.25529	12.2937	Promoter (<=1kb)	867	23264622	23267893	3272	2	si:dkey-121a9.3	0
3	23000873	23001394	522	4.25529	12.2937	Promoter (1-2kb)	848	22999849	23020551	20703	1	si:ch211-237i5.4	1024
9	41352517	41352821	305	4.25529	12.2937	Promoter (1-2kb)	854	41273231	41351426	78196	2	glsb	-1091
25	25575301	25575634	334	4.24732	11.6915	Promoter (<=1kb)	870	25564558	25575717	11160	2	hic1l	83
1	51708192	51708939	748	4.24482	11.108	Promoter (1-2kb)	846	51702087	51710340	8254	2	snrpb2	1401
10	41548554	41548865	312	4.24482	11.108	Promoter (<=1kb)	855	41549819	41609165	59347	1	CABZ01049847.1	-954
22	24286632	24287013	382	4.24482	11.108	Promoter (1-2kb)	867	24280772	24285435	4664	2	si:ch211-117l17.4	-1197
3	22366357	22366684	328	4.24482	11.108	Promoter (<=1kb)	848	22362687	22366562	3876	2	ifnphi1	0
4	25607251	25607595	345	4.24482	11.108	Promoter (<=1kb)	849	25607101	25620734	13634	1	acot14	150
9	48184182	48184767	586	4.24482	11.108	Promoter (<=1kb)	854	48134394	48184823	50430	2	klhl23	56
14	15155385	15155758	374	4.23743	13.3728	Promoter (<=1kb)	859	15155684	15156724	1041	1	spink2.1	0
24	37406353	37406980	628	4.23743	13.3728	Promoter (<=1kb)	869	37406535	37429066	22532	1	si:ch211-183d21.1	0
18	28563489	28563880	392	4.23638	12.2256	Promoter (<=1kb)	863	28564640	28880191	315552	1	spon1a	-760
20	51477657	51478428	772	4.23638	12.2256	Promoter (<=1kb)	865	51478939	51482591	3653	1	tlr5a	-511
20	40755240	40755890	651	4.22836	11.3381	Promoter (<=1kb)	865	40753518	40755614	2097	2	cx32.3	0
13	33637347	33637695	349	4.22616	13.0428	Promoter (1-2kb)	858	33611703	33639050	27348	2	rrbp1a	1355
2	10097135	10097468	334	4.22255	14.4602	Promoter (<=1kb)	847	10087334	10098191	10858	2	bcl6ab	723
5	38661063	38661470	408	4.22255	14.4602	Promoter (<=1kb)	850	38662125	38665434	3310	1	si:dkey-58f10.13	-655
21	25757104	25757469	366	4.21787	12.4406	Promoter (<=1kb)	866	25754268	25756119	1852	2	cldnc	-985
14	30702923	30704009	1087	4.21737	13.5806	Promoter (<=1kb)	859	30669662	30704075	34414	2	efemp2a	66
10	39091118	39091823	706	4.20995	15.548	Promoter (<=1kb)	855	39091353	39123213	31861	1	si:ch73-1a9.4	0
15	37744737	37745146	410	4.20995	15.548	Promoter (1-2kb)	860	37741382	37743613	2232	2	si:dkey-42l23.6	-1124
17	39698020	39698450	431	4.20995	15.548	Promoter (<=1kb)	862	39697621	39739994	42374	1	eprs	399
5	25680406	25680891	486	4.20995	15.548	Promoter (<=1kb)	850	25680842	25694362	13521	1	zfand5a	0
8	52515038	52515334	297	4.20995	15.548	Promoter (<=1kb)	853	52515188	52529642	14455	1	si:ch1073-392o20.2	0
17	16088088	16088367	280	4.20915	13.2611	Promoter (1-2kb)	862	16090160	16108384	18225	1	znf395a	-1793
1	54766699	54767189	491	4.20061	12.9443	Promoter (<=1kb)	846	54766943	54785183	18241	1	nlrc6	0
25	10547050	10547466	417	4.20036	12.658	Promoter (<=1kb)	870	10547228	10553685	6458	1	zgc:110339	0
1	14468147	14468694	548	4.19915	16.6421	Promoter (1-2kb)	846	14466860	14488074	21215	1	stim2a	1287
20	47490256	47491100	845	4.19915	16.6421	Promoter (<=1kb)	865	47491247	47531869	40623	1	lin28b	-147
8	649896	650645	750	4.19915	16.6421	Promoter (<=1kb)	853	650342	665469	15128	1	LO018102.1	0
9	23241819	23242206	388	4.19915	16.6421	Promoter (<=1kb)	854	23234233	23242684	8452	2	ccnt2a	478
9	30807925	30808312	388	4.19915	16.6421	Promoter (<=1kb)	854	30800876	30808073	7198	2	klf5b	0
12	30776456	30776878	423	4.18245	12.3082	Promoter (<=1kb)	857	30740797	30777743	36947	2	entpd1	865
7	31839115	31839452	338	4.18245	12.3082	Promoter (<=1kb)	852	31838320	31899925	61606	1	mybpc3	795
21	28496319	28496732	414	4.18026	14.8452	Promoter (<=1kb)	866	28496194	28500704	4511	1	cox8a	125
18	17724780	17725057	278	4.18026	11.4541	Promoter (<=1kb)	863	17725410	17751843	26434	1	rspry1	-353
12	41759634	41759995	362	4.17437	19.9289	Promoter (<=1kb)	857	41723040	41759702	36663	2	ppp2r2d	0
11	2414173	2414555	383	4.17185	11.7071	Promoter (1-2kb)	856	2416064	2429303	13240	1	ube2v1	-1509
7	38339877	38340223	347	4.16497	12.2445	Promoter (<=1kb)	852	38315647	38340674	25028	2	slc7a10a	451
12	32183305	32183623	319	4.15397	11.6425	Promoter (<=1kb)	857	32179211	32183255	4045	2	SMIM36	-50
13	2980136	2980381	246	4.15397	11.6425	Promoter (1-2kb)	858	2927637	2981472	53836	2	EML4	1091
5	15283340	15283562	223	4.15397	11.6425	Promoter (<=1kb)	850	15222011	15283509	61499	2	gnb1l	0
7	19763507	19764377	871	4.15397	11.6425	Promoter (<=1kb)	852	19762595	19807258	44664	1	si:dkey-9k7.3	912
1	43890183	43890831	649	4.14762	12.1773	Promoter (1-2kb)	846	43801957	43892349	90393	2	tacr3a	1518
13	17468193	17468570	378	4.14531	12.7256	Promoter (<=1kb)	858	17468161	17471044	2884	1	znf503	32
19	8940988	8941388	401	4.14531	12.7256	Promoter (<=1kb)	864	8928434	8940068	11635	2	ciarta	-920
2	53878443	53878781	339	4.14531	12.7256	Promoter (1-2kb)	847	53880669	53909453	28785	1	CABZ01050238.1	-1888
20	14791108	14791849	742	4.14531	12.7256	Promoter (1-2kb)	865	14789148	14806671	17524	1	tmed5	1960
17	20602913	20603583	671	4.14114	11.0389	Promoter (1-2kb)	862	20605013	20611312	6300	1	si:ch73-288o11.5	-1430
12	22679259	22679563	305	4.13931	10.7518	Promoter (<=1kb)	857	22680115	22815847	135733	1	ablim2	-552
3	27770150	27770524	375	4.13931	10.7518	Promoter (<=1kb)	848	27770110	27777671	7562	1	eci1	40
17	27724669	27725126	458	4.13877	13.5401	Promoter (1-2kb)	862	27723490	27814135	90646	1	qkia	1179
11	35576365	35576823	459	4.1381	13.8175	Promoter (<=1kb)	856	35447417	35575830	128414	2	sema3fb	-535
12	1086992	1087323	332	4.1381	13.8175	Promoter (<=1kb)	857	1087263	1132683	45421	1	lmf1	0
19	5252803	5253148	346	4.1381	13.8175	Promoter (1-2kb)	864	5158306	5254699	96394	2	stx1b	1551
2	19354403	19354719	317	4.1381	13.8175	Promoter (<=1kb)	847	19280829	19354622	73794	2	zfyve9a	0
8	44611340	44611762	423	4.1381	13.8175	Promoter (<=1kb)	853	44599405	44611357	11953	2	bag4	0
25	6122015	6122454	440	4.13724	13.2532	Promoter (<=1kb)	870	6122823	6153077	30255	1	rbpms2a	-369
4	77304151	77304538	388	4.13719	14.651	Promoter (<=1kb)	849	77286165	77304374	18210	2	slco1f2	0
11	13424135	13424432	298	4.13311	10.4537	Promoter (<=1kb)	856	13423776	13505942	82167	1	homer3b	359
17	6563284	6563715	432	4.13311	10.4537	Promoter (<=1kb)	862	6563307	6597829	34523	1	adgrf3a	0
19	25692034	25692965	932	4.13311	10.4537	Promoter (<=1kb)	864	25679538	25693728	14191	2	bloc1s4	763
20	23083027	23083423	397	4.13311	10.4537	Promoter (<=1kb)	865	23083800	23111727	27928	1	usp46	-377
5	71765703	71765961	259	4.13311	10.4537	Promoter (<=1kb)	850	71715703	71765780	50078	2	gpsm1b	0
7	12928692	12929063	372	4.13311	10.4537	Promoter (<=1kb)	852	12927944	12936708	8765	1	fth1a	748
7	31830856	31831328	473	4.13311	10.4537	Promoter (<=1kb)	852	31796237	31831044	34808	2	cars	0
7	54097881	54098198	318	4.13311	10.4537	Promoter (<=1kb)	852	54092291	54098631	6341	2	rps17	433
15	25392386	25392674	289	4.13199	14.9083	Promoter (<=1kb)	860	25375923	25392589	16667	2	si:dkey-54n8.4	0
20	33176528	33176932	405	4.13199	14.9083	Promoter (1-2kb)	865	33175190	33189652	14463	1	ddx1	1338
3	18736900	18737235	336	4.13199	14.9083	Promoter (<=1kb)	848	18714143	18737126	22984	2	e4f1	0
5	6955893	6956543	651	4.1296	10.7204	Promoter (<=1kb)	850	6955900	6962784	6885	1	CABZ01041962.1	0
10	45248151	45248452	302	4.12675	16.0023	Promoter (<=1kb)	855	45248326	45341821	93496	1	zmiz2	0
KN149702.1	93440	93868	429	4.12675	16.0023	Promoter (1-2kb)	889	22079	92089	70011	2	KHDRBS3	-1351
6	22104301	22104561	261	4.11994	10.6878	Promoter (<=1kb)	851	22104565	22119697	15133	1	DDX17	-4
18	50798375	50798791	417	4.11906	22.9739	Promoter (<=1kb)	863	50795174	50799510	4337	2	taldo1	719
1	54717385	54717822	438	4.11824	18.1988	Promoter (1-2kb)	846	54707667	54718863	11197	2	pgam1b	1041
17	7622055	7622870	816	4.11824	18.1988	Promoter (1-2kb)	862	7620220	7628458	8239	1	fbxo30a	1835
10	32646390	32647098	709	4.11765	12.6174	Promoter (<=1kb)	855	32646402	32648803	2402	1	zbtb21	0
9	6997930	6998511	582	4.11751	10.4047	Promoter (<=1kb)	854	6997861	7068258	70398	1	inpp4aa	69
23	45441405	45441704	300	4.11473	19.2978	Promoter (1-2kb)	868	45422433	45439903	17471	2	CABZ01076996.1	-1502
22	26264653	26265327	675	4.11337	12.0456	Promoter (1-2kb)	867	26263290	26264021	732	1	BX649315.1	1363
6	12482291	12482836	546	4.11171	12.8724	Promoter (<=1kb)	851	12482599	12551359	68761	1	stk24b	0
11	44355162	44355436	275	4.11025	13.6977	Promoter (1-2kb)	856	44356504	44363032	6529	1	srsf7b	-1068
23	29557574	29558113	540	4.10896	14.5267	Promoter (<=1kb)	868	29554594	29556844	2251	2	rbp7a	-730
7	33457540	33458331	792	4.10883	21.5009	Promoter (<=1kb)	852	33457148	33475194	18047	1	paqr5b	392
18	17600423	17600740	318	4.10727	12.3009	Promoter (<=1kb)	863	17600570	17611849	11280	1	herpud1	0
24	8736321	8736689	369	4.10727	12.3009	Promoter (<=1kb)	869	8736497	8741830	5334	1	tmem14ca	0
7	44593544	44593914	371	4.10727	12.3009	Promoter (<=1kb)	852	44593756	44599187	5432	1	si:ch211-189a15.5	0
5	26892765	26893114	350	4.10489	12.013	Promoter (<=1kb)	850	26884676	26893310	8635	2	lman2lb	196
15	20282608	20283036	429	4.09901	12.2703	Promoter (1-2kb)	860	20281305	20352045	70741	1	plekhg2	1303
6	6662333	6662724	392	4.09709	11.1589	Promoter (<=1kb)	851	6662479	6666426	3948	1	zgc:113227	0
12	10421724	10422055	332	4.09645	11.9817	Promoter (<=1kb)	857	10412009	10421955	9947	2	mosmob	0
9	41025251	41025789	539	4.09645	11.9817	Promoter (<=1kb)	854	40948569	41025062	76494	2	pms1	-189
19	10082914	10083373	460	4.0934	12.5206	Promoter (1-2kb)	864	9909962	10081047	171086	2	grin2da	-1867
13	11681050	11681397	348	4.09098	11.4107	Promoter (1-2kb)	858	11674764	11679486	4723	2	si:ch211-195e19.1	-1564
24	21151168	21151601	434	4.08519	11.6669	Promoter (<=1kb)	869	21131874	21150169	18296	2	gramd1c	-999
12	17036276	17036615	340	4.08294	13.0306	Promoter (<=1kb)	857	17033494	17035339	1846	2	ifit9	-937
5	9037534	9037866	333	4.08183	16.0585	Promoter (<=1kb)	850	9037650	9044893	7244	1	si:ch211-155m12.1	0
3	8172926	8173550	625	4.0807	13.5724	Promoter (<=1kb)	848	8173070	8174274	1205	2	FO907110.1	724
12	4671898	4672182	285	4.07833	10.2726	Promoter (<=1kb)	857	4643996	4672708	28713	2	si:ch211-255p10.4	526
18	14339263	14339602	340	4.06658	10.7763	Promoter (1-2kb)	863	14334123	14337458	3336	2	hsbp1b	-1805
20	15250	15607	358	4.06231	17.888	Promoter (1-2kb)	865	9604	16873	7270	2	zgc:174972	1266
7	35227888	35228311	424	4.06117	11.0325	Promoter (1-2kb)	852	35229645	35243976	14332	1	tppp3	-1334
2	31476155	31476538	384	4.0593	14.8492	Promoter (<=1kb)	847	31475772	31519662	43891	1	cacnb2b	383
12	18234334	18234735	402	4.05869	16.7666	Promoter (<=1kb)	857	18234557	18343653	109097	1	fam20cb	0
11	288322	288782	461	4.05622	27.5132	Promoter (<=1kb)	856	281833	287670	5838	2	slc11a2	-652
15	21836566	21837246	681	4.05547	20.8792	Promoter (<=1kb)	860	21779681	21837515	57835	2	sik2b	269
1	1712601	1713863	1263	4.0551	18.6727	Promoter (<=1kb)	846	1712140	1793371	81232	1	atp1a1a.1	461
17	1494331	1495581	1251	4.05488	17.5705	Promoter (<=1kb)	862	1496107	1510274	14168	1	LO018430.1	-526
19	25428733	25429623	891	4.05463	16.4716	Promoter (1-2kb)	864	25352289	25427255	74967	2	glcci1a	-1478
2	29485300	29485727	428	4.05463	16.4716	Promoter (<=1kb)	847	29477383	29485408	8026	2	cahz	0
5	64320671	64321069	399	4.05463	16.4716	Promoter (1-2kb)	850	64319590	64320336	747	1	FQ377918.1	1081
18	21951817	21952433	617	4.05435	15.3714	Promoter (1-2kb)	863	21931741	21950751	19011	2	tsnaxip1	-1066
2	54639572	54639976	405	4.05365	13.1803	Promoter (<=1kb)	847	54586647	54639964	53318	2	acss2l	0
21	32036515	32036847	333	4.05365	13.1803	Promoter (<=1kb)	866	32021272	32036597	15326	2	zgc:165573	0
8	50726976	50727303	328	4.05365	13.1803	Promoter (<=1kb)	853	50727220	50733508	6289	1	egr3	0
9	43142355	43143252	898	4.05365	13.1803	Promoter (<=1kb)	854	43074531	43142677	68147	2	ccdc141	0
KN150698.1	888	1264	377	4.05365	13.1803	Promoter (1-2kb)	1112	2793	8412	5620	1	cckb	-1529
1	19402063	19402497	435	4.0532	12.088	Promoter (<=1kb)	846	19353048	19402815	49768	2	rbm47	318
11	11456820	11457265	446	4.0532	12.088	Promoter (<=1kb)	856	11454545	11458208	3664	2	krt93	943
2	37242969	37243603	635	4.0532	12.088	Promoter (1-2kb)	847	37245382	37265903	20522	1	sec62	-1779
23	24952814	24953129	316	4.0532	12.088	Promoter (1-2kb)	868	24954951	24971463	16513	1	nol9	-1822
1	50610434	50610823	390	4.05266	11.0013	Promoter (<=1kb)	846	50594175	50611031	16857	2	ppm1k	208
18	2547956	2548314	359	4.05015	12.0773	Promoter (<=1kb)	863	2436987	2549198	112212	2	CABZ01070631.1	884
2	27491636	27492119	484	4.04984	14.5322	Promoter (<=1kb)	847	27491066	27543942	52877	1	zswim5	570
23	26119674	26120167	494	4.04836	10.7141	Promoter (<=1kb)	868	26094481	26120281	25801	2	rca2.1	114
20	32006982	32007354	373	4.04653	11.7893	Promoter (<=1kb)	865	31929377	32007209	77833	2	adgb	0
19	43002736	43003014	279	4.04501	12.8743	Promoter (1-2kb)	864	42996968	43004356	7389	2	zcchc17	1342
5	33038571	33039063	493	4.03879	11.2197	Promoter (<=1kb)	850	33028083	33039670	11588	2	glipr2	607
20	23854866	23855133	268	4.03496	10.3985	Promoter (<=1kb)	865	23855025	23860808	5784	1	ginm1	0
7	22855229	22855578	350	4.03023	11.1885	Promoter (1-2kb)	852	22853788	22900344	46557	1	clcn5b	1441
9	42418329	42418622	294	4.02646	13.6098	Promoter (<=1kb)	854	42360679	42418470	57792	2	calcrla	0
22	7020	7337	318	4.02626	12.5238	Promoter (<=1kb)	867	5156	7050	1895	2	atad3	0
1	41465495	41465836	342	4.02615	11.9826	Promoter (<=1kb)	846	41465771	41472087	6317	1	paip2b	0
3	18030875	18031224	350	4.02615	11.9826	Promoter (<=1kb)	848	18023975	18030938	6964	2	si:ch73-141c7.1	0
25	29612819	29613315	497	4.02396	33.5536	Promoter (1-2kb)	870	29610121	29611476	1356	2	si:ch211-253p14.2	-1343
6	40439585	40439934	350	4.02169	11.1575	Promoter (1-2kb)	851	40437987	40439615	1629	1	ghrl	1598
1	9994642	9994885	244	4.02141	9.81148	Promoter (<=1kb)	846	9994811	10000376	5566	1	si:dkeyp-75b4.10	0
12	25099313	25099693	381	4.02141	9.81148	Promoter (1-2kb)	857	25097754	25110974	13221	1	pigf	1559
13	25305015	25306055	1041	4.02141	9.81148	Promoter (<=1kb)	858	25297257	25305179	7923	2	plaua	0
14	46027677	46028269	593	4.02141	9.81148	Promoter (<=1kb)	859	46028003	46042136	14134	1	nocta	0
23	35396678	35397028	351	4.02141	9.81148	Promoter (<=1kb)	868	35361724	35396978	35255	2	cmtr1	0
25	29473462	29473818	357	4.02141	9.81148	Promoter (1-2kb)	870	29472361	29497002	24642	1	il17rel	1101
25	31323889	31324315	427	4.02141	9.81148	Promoter (<=1kb)	870	31323970	31394515	70546	1	lsp1	0
3	39579186	39579841	656	4.02141	9.81148	Promoter (<=1kb)	848	39579393	39599339	19947	1	cln3	0
4	16543695	16543996	302	4.02141	9.81148	Promoter (1-2kb)	849	16536173	16545085	8913	2	btg1	1089
5	13355675	13356207	533	4.02141	9.81148	Promoter (1-2kb)	850	13337507	13353905	16399	2	ube2l3b	-1770
6	10863381	10863668	288	4.02141	9.81148	Promoter (<=1kb)	851	10836147	10863669	27523	2	lnpk	1
7	33152416	33153262	847	4.02141	9.81148	Promoter (<=1kb)	852	33151731	33155212	3482	1	si:ch211-194p6.10	685
7	55053102	55054050	949	4.02141	9.81148	Promoter (1-2kb)	852	55005229	55051692	46464	2	tpcn2	-1410
7	65094891	65095234	344	4.02141	9.81148	Promoter (1-2kb)	852	64978738	65093209	114472	2	dennd5a	-1682
2	24554536	24554848	313	4.01392	11.6682	Promoter (<=1kb)	847	24548249	24554432	6184	2	cnn2	-104
6	54496575	54497329	755	4.0132	11.1255	Promoter (<=1kb)	851	54496808	54504476	7669	1	adora4a	0
25	16666890	16667321	432	4.00585	11.6383	Promoter (<=1kb)	870	16615178	16666886	51709	2	slc25a18	-4
22	2229635	2230168	534	4.00119	11.3485	Promoter (<=1kb)	867	2228919	2235260	6342	1	znf1161	716
22	1360256	1360666	411	3.99918	12.1456	Promoter (<=1kb)	867	1320991	1359856	38866	2	BX322657.4	-400
9	457530	457878	349	3.99918	12.1456	Promoter (<=1kb)	854	445471	456541	11071	2	zgc:91849	-989
6	26948901	26949386	486	3.9983	10.2701	Promoter (<=1kb)	851	26948093	27038629	90537	1	farp2	808
11	3364436	3365031	596	3.99663	9.73414	Promoter (1-2kb)	856	3345405	3366782	21378	2	suox	1751
3	26183051	26183421	371	3.99449	14.5443	Promoter (<=1kb)	848	26173069	26184018	10950	2	si:ch211-11k18.4	597
25	24216339	24216748	410	3.99298	11.3189	Promoter (<=1kb)	870	24214393	24216980	2588	2	si:dkeyp-19e1.4	232
2	6292167	6292801	635	3.99283	9.98709	Promoter (<=1kb)	847	6265768	6292510	26743	2	ppm1la	0
8	11323452	11324255	804	3.99283	9.98709	Promoter (<=1kb)	853	11234168	11324143	89976	2	pip5k1bb	0
16	26824466	26824912	447	3.99152	16.9518	Promoter (<=1kb)	861	26824691	26829325	4635	1	zmp:0000001316	0
6	2162462	2162733	272	3.98792	11.0344	Promoter (<=1kb)	851	2145564	2162446	16883	2	tgm5l	-16
13	31689384	31689877	494	3.98707	9.70164	Promoter (1-2kb)	858	31687973	31707870	19898	1	slc38a6	1411
24	17137682	17138068	387	3.98706	15.8516	Promoter (1-2kb)	869	17136749	17139114	2366	2	CR376737.1	1046
6	29217115	29217628	514	3.98706	15.8516	Promoter (<=1kb)	851	29217392	29227487	10096	1	atp1b1a	0
13	37520523	37521004	482	3.98355	9.95461	Promoter (<=1kb)	858	37491804	37519817	28014	2	sgpp1	-706
22	36521327	36521747	421	3.98195	14.7501	Promoter (1-2kb)	867	36498980	36519590	20611	2	CABZ01045212.1	-1737
10	36807299	36807879	581	3.97606	13.6528	Promoter (<=1kb)	855	36795861	36808348	12488	2	dhrs13a.1	469
12	17422015	17422346	332	3.97432	9.9227	Promoter (1-2kb)	857	17399852	17424174	24323	2	ptenb	1828
1	19433009	19433389	381	3.9692	12.5555	Promoter (<=1kb)	846	19433004	19466453	33450	1	clockb	5
18	36806176	36806495	320	3.9692	12.5555	Promoter (<=1kb)	863	36806545	36865386	58842	1	ttc9b	-50
23	9807384	9807739	356	3.9692	12.5555	Promoter (<=1kb)	868	9794730	9807578	12849	2	mapre1b	0
7	30240900	30241462	563	3.9692	12.5555	Promoter (<=1kb)	852	30240791	30267169	26379	1	sema4bb	109
19	40380165	40380641	477	3.96558	10.6857	Promoter (<=1kb)	864	40379771	40686675	306905	1	vps50	394
11	29915120	29915550	431	3.96236	13.5924	Promoter (1-2kb)	856	29889828	29916607	26780	2	vegfd	1057
5	26093094	26093606	513	3.96118	11.9913	Promoter (<=1kb)	850	26082434	26093976	11543	2	fam219ab	370
19	7291079	7291809	731	3.96108	11.4609	Promoter (<=1kb)	864	7276060	7291733	15674	2	sdha	0
19	19600390	19600854	465	3.96108	11.4609	Promoter (<=1kb)	864	19599528	19657539	58012	1	hibadha	862
20	3108210	3108693	484	3.96108	11.4609	Promoter (<=1kb)	865	3108597	3130881	22285	1	CEP170B (1 of many)	0
20	27239526	27239980	455	3.96108	11.4609	Promoter (<=1kb)	865	27240388	27283820	43433	1	si:dkey-85n7.6	-408
21	41838192	41838449	258	3.95964	10.4014	Promoter (<=1kb)	866	41837610	41862079	24470	1	rnf14	582
5	23631699	23632231	533	3.95964	10.4014	Promoter (1-2kb)	850	23630384	23635908	5525	1	cx39.9	1315
10	35275631	35276883	1253	3.95134	10.3715	Promoter (<=1kb)	855	35275965	35312885	36921	1	pora	0
11	18818099	18818403	305	3.95134	10.3715	Promoter (<=1kb)	856	18799186	18819178	19993	2	zgc:175264	775
19	31042470	31042958	489	3.95134	10.3715	Promoter (<=1kb)	864	31007901	31042709	34809	2	bzw2	0
9	32647505	32647943	439	3.95134	10.3715	Promoter (<=1kb)	854	32641026	32648725	7700	2	dnajb11	782
22	35088502	35089197	696	3.95092	13.2743	Promoter (<=1kb)	867	35089031	35124655	35625	1	srfa	0
4	55802227	55802728	502	3.94998	41.1292	Promoter (1-2kb)	849	55797866	55801210	3345	2	CT583728.13	-1017
1	26071531	26071908	378	3.94875	19.6503	Promoter (<=1kb)	846	26046148	26071535	25388	2	pdcd4a	0
16	10558323	10558888	566	3.94817	11.6775	Promoter (<=1kb)	861	10557504	10638020	80517	1	si:ch73-22o12.1	819
20	51385983	51386504	522	3.94593	12.988	Promoter (<=1kb)	865	51363686	51386564	22879	2	rnf8	60
16	17577767	17578065	299	3.94456	10.0867	Promoter (<=1kb)	861	17548695	17578503	29809	2	casp2	438
9	23225480	23225901	422	3.94456	10.0867	Promoter (<=1kb)	854	23224761	23234064	9304	1	map3k19	719
5	40387637	40388084	448	3.94372	27.903	Promoter (<=1kb)	850	40336828	40388543	51716	2	BX571674.1	459
23	34030771	34031297	527	3.94237	10.34	Promoter (<=1kb)	868	34030550	34043651	13102	1	sars	221
6	6673439	6673921	483	3.93464	11.3581	Promoter (<=1kb)	851	6669369	6673813	4445	2	si:dkey-261j15.2	0
25	13870051	13870649	599	3.93378	10.3086	Promoter (<=1kb)	870	13846883	13871121	24239	2	cry2	472
6	10902733	10903097	365	3.93069	9.51838	Promoter (<=1kb)	851	10888798	10902916	14119	2	nfe2l2b	0
8	25893174	25893500	327	3.92683	12.6408	Promoter (<=1kb)	853	25892319	25900351	8033	1	tmem115	855
11	19598131	19598513	383	3.92057	11.0448	Promoter (<=1kb)	856	19511642	19598809	87168	2	atxn7	296
17	13098959	13099618	660	3.92057	11.0448	Promoter (<=1kb)	862	13099476	13110121	10646	1	pnn	0
21	30502856	30503151	296	3.91948	15.2389	Promoter (<=1kb)	866	30502002	30537411	35410	1	slc7a3a	854
1	49252228	49252821	594	3.9097	9.18286	Promoter (1-2kb)	846	49245229	49250490	5262	2	si:ch73-6k14.2	-1738
12	1033379	1033656	278	3.9097	9.18286	Promoter (<=1kb)	857	1014418	1034460	20043	2	polr3e	804
15	7599972	7600231	260	3.9097	9.18286	Promoter (1-2kb)	860	7384520	7598542	214023	2	gbe1b	-1430
15	41814699	41815020	322	3.9097	9.18286	Promoter (<=1kb)	860	41815703	41845709	30007	1	pxylp1	-683
15	43797941	43798160	220	3.9097	9.18286	Promoter (1-2kb)	860	43799258	43818697	19440	1	tyr	-1098
19	2833991	2834365	375	3.9097	9.18286	Promoter (<=1kb)	864	2835240	2853746	18507	1	CDCP1	-875
20	42669773	42670171	399	3.9097	9.18286	Promoter (<=1kb)	865	42668875	42688487	19613	1	slc22a2	898
24	18948178	18948524	347	3.9097	9.18286	Promoter (<=1kb)	869	18948665	19207056	258392	1	prex2	-141
3	43871998	43872257	260	3.9097	9.18286	Promoter (<=1kb)	848	43835558	43872889	37332	2	mslna	632
4	5689606	5689874	269	3.9097	9.18286	Promoter (1-2kb)	849	5665182	5691257	26076	2	tmem63a	1383
7	2005789	2006030	242	3.9097	9.18286	Promoter (1-2kb)	852	1980829	2004159	23331	2	zgc:171424	-1630
7	71329546	71329933	388	3.9097	9.18286	Promoter (1-2kb)	852	71278625	71331690	53066	2	dhx15	1757
8	7975582	7975859	278	3.9097	9.18286	Promoter (<=1kb)	853	7975745	8034978	59234	1	si:ch211-169p10.1	0
2	13332076	13332638	563	3.90952	9.96238	Promoter (1-2kb)	847	13298051	13333932	35882	2	si:dkey-185p13.1	1294
2	24316715	24317178	464	3.90896	13.612	Promoter (<=1kb)	847	24310635	24317436	6802	2	trnau1apb	258
3	34136247	34136506	260	3.90592	10.7273	Promoter (<=1kb)	848	34129505	34136778	7274	2	clpp	272
13	5569390	5569886	497	3.90354	20.1499	Promoter (<=1kb)	858	5490551	5569562	79012	2	meis1b	0
25	17921305	17921608	304	3.90086	9.93142	Promoter (<=1kb)	870	17920361	17925146	4786	1	borcs5	944
8	6825502	6825797	296	3.8981	13.0384	Promoter (<=1kb)	853	6651253	6825588	174336	2	dock5	0
22	11136489	11136879	391	3.89538	19.0436	Promoter (<=1kb)	867	11123487	11137268	13782	2	atp6ap2	389
3	46113137	46113401	265	3.89399	9.39337	Promoter (1-2kb)	848	46043406	46115232	71827	2	shisa9b	1831
1	53408390	53408722	333	3.89065	10.4128	Promoter (<=1kb)	846	53391345	53407463	16119	2	elmod2	-927
16	36065500	36066318	819	3.89065	10.4128	Promoter (1-2kb)	861	36038130	36064143	26014	2	stk40	-1357
1	53222659	53222954	296	3.88474	11.9401	Promoter (<=1kb)	846	53221858	53271128	49271	1	BX957281.1	801
12	20119505	20120847	1343	3.88474	11.9401	Promoter (<=1kb)	857	20059859	20120711	60853	2	ubald1a	0
6	29159811	29160103	293	3.88474	11.9401	Promoter (<=1kb)	851	29144776	29159888	15113	2	zbtb11	0
8	25614603	25615276	674	3.88474	11.9401	Promoter (<=1kb)	853	25615781	25625800	10020	1	slc38a5a	-505
11	6265848	6266408	561	3.88467	12.9785	Promoter (<=1kb)	856	6259048	6265723	6676	2	ccl25b	-125
16	30432282	30432861	580	3.88365	9.86946	Promoter (1-2kb)	861	30422481	30434279	11799	2	pdia7	1418
12	7252059	7252534	476	3.8762	16.8364	Promoter (<=1kb)	857	7237666	7253270	15605	2	ube2d1b	736
4	69148194	69148652	459	3.8762	16.8364	Promoter (1-2kb)	849	69150355	69151573	1219	1	si:ch211-209j12.2	-1703
7	37920995	37921966	972	3.87589	9.33112	Promoter (1-2kb)	852	37898618	37919475	20858	2	heatr3	-1520
18	14941328	14941665	338	3.87473	10.0985	Promoter (<=1kb)	863	14928040	14941840	13801	2	mlc1	175
2	20716741	20717242	502	3.87473	10.0985	Promoter (1-2kb)	847	20658259	20715094	56836	2	dusp12	-1647
7	20836977	20837358	382	3.87473	10.0985	Promoter (<=1kb)	852	20826240	20836625	10386	2	cldn15a	-352
5	14374040	14374559	520	3.87439	10.354	Promoter (<=1kb)	850	14306475	14373662	67188	2	tet3	-378
25	19584899	19585319	421	3.87316	11.3755	Promoter (<=1kb)	870	19578048	19585010	6963	2	sycp3	0
7	49593769	49594073	305	3.87316	11.3755	Promoter (<=1kb)	852	49324103	49595067	270965	2	brsk2b	994
1	26044853	26045570	718	3.86896	10.8443	Promoter (<=1kb)	846	26036123	26045584	9462	2	gpank1	14
13	35687939	35688273	335	3.86896	10.8443	Promoter (1-2kb)	858	35689749	35744963	55215	1	psme4a	-1476
7	24826745	24826968	224	3.86896	10.8443	Promoter (1-2kb)	852	24828870	24831653	2784	1	CSKMT	-1902
4	17280505	17280864	360	3.86708	9.04851	Promoter (<=1kb)	849	17279966	17297420	17455	1	bcat1	539
1	55750099	55750350	252	3.8669	9.30044	Promoter (<=1kb)	846	55745878	55750208	4331	2	dnajb1b	0
19	41004637	41005013	377	3.8663	10.3235	Promoter (1-2kb)	864	41006975	41034224	27250	1	casd1	-1962
4	55786031	55786571	541	3.8631	46.5537	Promoter (1-2kb)	849	55781670	55785014	3345	2	CT583728.24	-1017
22	15703943	15704242	300	3.8587	12.3467	Promoter (<=1kb)	867	15695746	15704710	8965	2	safb	468
3	59880893	59881252	360	3.8587	12.3467	Promoter (<=1kb)	848	59880317	59891841	11525	1	alyref	576
23	18129003	18129553	551	3.85844	11.0628	Promoter (<=1kb)	868	18118535	18130264	11730	2	nucks1b	711
7	24153998	24154294	297	3.85844	11.0628	Promoter (<=1kb)	852	24153070	24162868	9799	1	lrp10	928
9	14273629	14273891	263	3.85844	11.0628	Promoter (<=1kb)	854	14202686	14273652	70967	2	abcb6b	0
16	8520392	8520750	359	3.85812	9.78194	Promoter (<=1kb)	861	8364085	8520474	156390	2	grb10b	0
4	12101367	12101849	483	3.8519	14.6313	Promoter (<=1kb)	849	12074776	12102036	27261	2	braf	187
1	8193954	8194266	313	3.85002	9.75357	Promoter (1-2kb)	846	8165340	8192418	27079	2	grapb	-1536
12	25083825	25084100	276	3.85002	9.75357	Promoter (1-2kb)	857	25085751	25092570	6820	1	gch2	-1651
13	8229940	8230318	379	3.85002	9.75357	Promoter (<=1kb)	858	8168712	8229977	61266	2	si:ch211-250c4.3	0
25	5017018	5017379	362	3.85002	9.75357	Promoter (1-2kb)	870	5015019	5033064	18046	1	hdac10	1999
13	44757419	44757711	293	3.84872	8.99182	Promoter (1-2kb)	858	44702196	44759100	56905	2	zfand3	1389
1	55117354	55117680	327	3.84314	10.7448	Promoter (1-2kb)	846	55112801	55118745	5945	2	sertad2a	1065
25	26736796	26737564	769	3.84314	10.7448	Promoter (<=1kb)	870	26727104	26736088	8985	2	fbxl22	-708
3	3608188	3608544	357	3.84314	10.7448	Promoter (1-2kb)	848	3610140	3634849	24710	1	pick1	-1596
4	22480826	22481476	651	3.83961	8.9614	Promoter (<=1kb)	849	22480169	22483131	2963	1	ndufb2	657
2	37480956	37481366	411	3.83715	13.533	Promoter (<=1kb)	847	37480669	37503009	22341	1	sppl2	287
20	36106153	36106645	493	3.83715	13.533	Promoter (<=1kb)	865	36066408	36107422	41015	2	ptchd4	777
21	17051500	17051888	389	3.83715	13.533	Promoter (<=1kb)	866	17051478	17108649	57172	1	atp2a2b	22
25	34012651	34013120	470	3.83715	13.533	Promoter (<=1kb)	870	34013093	34027440	14348	1	anxa2a	0
2	5073045	5073517	473	3.83431	10.2043	Promoter (1-2kb)	847	4900213	5074812	174600	2	dlg1l	1295
2	58474734	58475946	1213	3.83217	9.44007	Promoter (1-2kb)	847	58444873	58472772	27900	2	APCDD1	-1962
24	20367702	20368167	466	3.83054	8.93116	Promoter (1-2kb)	869	20332979	20369760	36782	2	dlec1	1593
20	33487695	33488072	378	3.83	17.3426	Promoter (<=1kb)	865	33467161	33487729	20569	2	smek1	0
13	38300783	38301229	447	3.82723	10.4326	Promoter (1-2kb)	858	38302665	38593701	291037	1	adgrb3	-1436
18	47104249	47104510	262	3.82723	10.4326	Promoter (1-2kb)	863	47094334	47103131	8798	2	CABZ01039304.1	-1118
10	33619524	33620049	526	3.82423	13.98	Promoter (1-2kb)	855	33614377	33621739	7363	2	hunk	1690
8	13677873	13678192	320	3.82259	9.15238	Promoter (<=1kb)	853	13653699	13678415	24717	2	si:dkey-258f14.3	223
19	22620872	22621399	528	3.8206	12.6894	Promoter (<=1kb)	864	22407819	22621991	214173	2	pleca	592
1	10719700	10720216	517	3.82014	12.4331	Promoter (<=1kb)	846	10720294	10739221	18928	1	atp1b1b	-78
1	25176967	25177300	334	3.82014	12.4331	Promoter (<=1kb)	846	25154076	25177225	23150	2	tmem154	0
11	36451145	36451987	843	3.82014	12.4331	Promoter (<=1kb)	856	36422233	36450770	28538	2	zbtb40	-375
13	3953928	3954626	699	3.82014	12.4331	Promoter (<=1kb)	858	3954540	3966255	11716	1	lrrc73	0
13	39832481	39832795	315	3.82014	12.4331	Promoter (1-2kb)	858	39656610	39830999	174390	2	zgc:171482	-1482
13	42126386	42126813	428	3.82014	12.4331	Promoter (1-2kb)	858	42124566	42143637	19072	1	cdc42ep3	1820
8	46418592	46418994	403	3.82014	12.4331	Promoter (<=1kb)	853	46418996	46433755	14760	1	si:ch211-196g2.4	-2
7	24890376	24890729	354	3.81657	16.2379	Promoter (1-2kb)	852	24888910	24977171	88262	1	mark2b	1466
15	34698377	34698828	452	3.81511	9.37939	Promoter (<=1kb)	860	34699585	34702661	3077	1	tnfb	-757
2	6255016	6255457	442	3.81191	13.6653	Promoter (1-2kb)	847	6253246	6258796	5551	1	zp3b	1770
7	52948791	52949098	308	3.80698	12.3745	Promoter (<=1kb)	852	52949847	52960714	10868	1	cdkn2aip	-749
12	16380517	16380893	377	3.80664	9.34921	Promoter (<=1kb)	857	16332416	16380961	48546	2	hectd2	68
1	6162654	6163044	391	3.80358	8.84038	Promoter (<=1kb)	846	6161930	6172328	10399	1	cnppd1	724
10	29744448	29744799	352	3.80358	8.84038	Promoter (<=1kb)	855	29735900	29744921	9022	2	ift46	122
3	23576439	23576862	424	3.80145	15.1366	Promoter (1-2kb)	848	23518137	23575115	56979	2	igf2bp1	-1324
21	3167293	3167606	314	3.80094	11.0882	Promoter (<=1kb)	866	3166519	3175724	9206	1	hnrnpabb	774
16	38001046	38001533	488	3.80029	11.3352	Promoter (<=1kb)	861	37948330	38001141	52812	2	si:ch211-198c19.3	0
6	58762190	58762754	565	3.80029	11.3352	Promoter (1-2kb)	851	58737168	58764672	27505	2	soat2	1918
5	26186995	26187321	327	3.79974	17.4156	Promoter (<=1kb)	850	26171564	26187097	15534	2	ccdc125	0
16	4078417	4078949	533	3.798	8.56773	Promoter (<=1kb)	861	4078240	4131804	53565	1	inpp5b	177
18	17074840	17075149	310	3.798	8.56773	Promoter (<=1kb)	863	17032312	17075098	42787	2	tango6	0
22	14050357	14050639	283	3.798	8.56773	Promoter (<=1kb)	867	14051245	14083583	32339	1	aox6	-606
25	20525799	20526244	446	3.798	8.56773	Promoter (1-2kb)	870	20385583	20523927	138345	2	CHST8	-1872
3	13191978	13192368	391	3.798	8.56773	Promoter (1-2kb)	848	13190012	13258898	68887	1	sun1	1966
3	57711868	57712237	370	3.798	8.56773	Promoter (<=1kb)	848	57699246	57711711	12466	2	lgals3bpa	-157
5	54792191	54792483	293	3.798	8.56773	Promoter (<=1kb)	850	54765702	54792239	26538	2	pik3r1	0
6	2220317	2220754	438	3.798	8.56773	Promoter (1-2kb)	851	2206495	2222707	16213	2	prkag1	1953
6	31362339	31362837	499	3.798	8.56773	Promoter (1-2kb)	851	31350101	31364551	14451	2	ak4	1714
7	25694854	25695316	463	3.798	8.56773	Promoter (1-2kb)	852	25558275	25697285	139011	2	dysf	1969
7	69840684	69841041	358	3.798	8.56773	Promoter (<=1kb)	852	69841017	69846879	5863	1	FO818704.1	0
8	2487626	2487887	262	3.798	8.56773	Promoter (<=1kb)	853	2487250	2491471	4222	1	dynll1	376
9	40072325	40072753	429	3.798	8.56773	Promoter (<=1kb)	854	39960118	40073255	113138	2	ikzf2	502
19	22073097	22073558	462	3.79468	8.8108	Promoter (<=1kb)	864	22074468	22177248	102781	1	atp9b	-910
14	31892087	31892387	301	3.79339	9.8032	Promoter (1-2kb)	859	31890001	31893996	3996	2	gpr101	1609
20	19172808	19173314	507	3.79277	8.55531	Promoter (1-2kb)	865	19175031	19198334	23304	1	blk	-1717
8	20919450	20919977	528	3.79277	8.55531	Promoter (1-2kb)	853	20918207	20922691	4485	1	si:ch73-196i15.5	1243
3	1146671	1146929	259	3.78905	10.2868	Promoter (<=1kb)	848	1132908	1146497	13590	2	si:ch73-211l13.2	-174
18	31074042	31074489	448	3.78582	8.78058	Promoter (<=1kb)	863	31073265	31075619	2355	1	cyba	777
24	2842307	2843417	1111	3.78513	10.7707	Promoter (<=1kb)	869	2836307	2843107	6801	2	cyb5a	0
12	13742137	13742511	375	3.78433	14.0333	Promoter (<=1kb)	857	13742778	13789973	47196	1	ppp1r16a	-267
18	14563844	14564260	417	3.78366	8.52666	Promoter (<=1kb)	863	14564085	14579787	15703	1	si:dkey-246g23.4	0
23	25134664	25135104	441	3.78366	8.52666	Promoter (<=1kb)	868	25121998	25135105	13108	2	idh3g	1
25	3305634	3305962	329	3.78366	8.52666	Promoter (<=1kb)	870	3306620	3321365	14746	1	slc25a3b	-658
11	35764402	35764713	312	3.78336	10.5143	Promoter (1-2kb)	856	35759652	35763323	3672	2	bhlhe40	-1079
20	2460675	2461065	391	3.78151	10.2575	Promoter (<=1kb)	865	2460864	2479450	18587	1	akap7	0
12	41697837	41698140	304	3.77831	11.7461	Promoter (<=1kb)	857	41697664	41705910	8247	1	bnip3	173
21	22237817	22238237	421	3.77831	11.7461	Promoter (<=1kb)	866	22237964	22309466	71503	1	myo7ab	0
13	19324683	19324939	257	3.777	8.75074	Promoter (1-2kb)	858	19322686	19327657	4972	1	emx2	1997
13	47623973	47624513	541	3.77684	10.2392	Promoter (<=1kb)	858	47623916	47691710	67795	1	mertka	57
14	34500121	34500967	847	3.77684	10.2392	Promoter (<=1kb)	859	34501245	34510631	9387	1	lcp2b	-278
16	11833947	11834319	373	3.77684	10.2392	Promoter (<=1kb)	861	11834516	11840134	5619	1	cxcr3.3	-197
3	33962451	33963582	1132	3.77684	10.2392	Promoter (<=1kb)	848	33949246	33961589	12344	2	ighd	-862
4	18783517	18783990	474	3.77684	10.2392	Promoter (<=1kb)	849	18782539	18796539	14001	1	slc26a4	978
7	38393191	38393625	435	3.77684	10.2392	Promoter (1-2kb)	852	38395197	38500305	105109	1	cep89	-1572
19	31764928	31765165	238	3.77538	9.49191	Promoter (<=1kb)	864	31743104	31765615	22512	2	si:dkeyp-120h9.1	450
8	15240731	15241234	504	3.77459	8.49689	Promoter (1-2kb)	853	15239549	15250265	10717	1	paox1	1182
10	39283690	39283968	279	3.77312	9.23052	Promoter (<=1kb)	855	39264802	39283883	19082	2	cry5	0
3	36284767	36285528	762	3.76607	19.4734	Promoter (<=1kb)	848	36284986	36306403	21418	1	wipi1	0
19	4990046	4990490	445	3.76476	12.9368	Promoter (<=1kb)	864	4990320	4999232	8913	1	zgc:91968	0
8	15231741	15232286	546	3.75926	9.43397	Promoter (1-2kb)	853	15084386	15229979	145594	2	bcar3	-1762
14	30723876	30724381	506	3.75861	12.408	Promoter (<=1kb)	859	30713736	30724165	10430	2	fibpa	0
22	17500220	17500667	448	3.75659	9.17554	Promoter (<=1kb)	867	17499905	17506843	6939	1	rab11ba	315
8	18589976	18590211	236	3.75659	9.17554	Promoter (1-2kb)	853	18588551	18601241	12691	1	prrg1	1425
5	63066966	63067287	322	3.75377	8.9231	Promoter (1-2kb)	850	63002872	63065912	63041	2	tlcd3a	-1054
1	54628185	54628443	259	3.75164	10.1444	Promoter (1-2kb)	846	54626491	54637378	10888	1	si:ch211-202h22.9	1694
3	45849473	45849903	431	3.75164	10.1444	Promoter (1-2kb)	848	45845007	45848257	3251	2	igfals	-1216
4	17843519	17843801	283	3.75164	10.1444	Promoter (<=1kb)	849	17843717	17874048	30332	1	apaf1	0
4	36027502	36028138	637	3.74946	30.4233	Promoter (<=1kb)	849	35948813	36026650	77838	2	si:dkey-176f19.4	-852
2	5299774	5300436	663	3.74871	9.14785	Promoter (<=1kb)	847	5300405	5311253	10849	1	GNB4	0
20	9427312	9427615	304	3.74871	9.14785	Promoter (<=1kb)	865	9421448	9428021	6574	2	rdh14b	406
20	51833670	51834181	512	3.74871	9.14785	Promoter (1-2kb)	865	51758426	51831816	73391	2	mia3	-1854
24	26932460	26932904	445	3.74871	9.14785	Promoter (<=1kb)	869	26932472	26937526	5055	1	tnfsf10	0
7	33373917	33374187	271	3.74871	9.14785	Promoter (1-2kb)	852	33372680	33444000	71321	1	glceb	1237
16	12786816	12787363	548	3.74758	11.1163	Promoter (<=1kb)	861	12758494	12787029	28536	2	foxj2	0
20	23440253	23440557	305	3.74534	8.89405	Promoter (<=1kb)	865	23440632	23444653	4022	1	si:dkey-90m5.4	-75
1	9651515	9651983	469	3.74218	11.8344	Promoter (<=1kb)	846	9629161	9652547	23387	2	ugt5b2	564
13	4847451	4847976	526	3.74218	11.8344	Promoter (<=1kb)	858	4722200	4848889	126690	2	mcu	913
16	29712787	29713074	288	3.74218	11.8344	Promoter (1-2kb)	861	29698565	29714540	15976	2	tnfaip8l2b	1466
19	25081359	25082113	755	3.74218	11.8344	Promoter (<=1kb)	864	25072053	25081711	9659	2	xkr8.3	0
2	128123	128529	407	3.74218	11.8344	Promoter (<=1kb)	847	124433	127945	3513	2	igfbp1b	-178
1	18236173	18236514	342	3.73695	8.86464	Promoter (1-2kb)	846	18234470	18315145	80676	1	CR392335.1	1703
1	37377342	37377698	357	3.73388	9.82819	Promoter (<=1kb)	846	37372919	37377509	4591	2	tnip2	0
13	133024	133365	342	3.73318	17.0044	Promoter (<=1kb)	858	129128	133520	4393	2	FO904997.1	155
21	28920065	28920574	510	3.73137	10.803	Promoter (<=1kb)	866	28863121	28920245	57125	2	cxxc5a	0
19	28790091	28790517	427	3.72637	9.8032	Promoter (<=1kb)	864	28734048	28789409	55362	2	sox4a	-682
20	6141540	6141882	343	3.72083	11.0073	Promoter (<=1kb)	865	6142433	6157942	15510	1	ttr	-551
19	20724987	20725284	298	3.71955	9.28788	Promoter (<=1kb)	864	20724347	20755146	30800	1	kat2b	640
3	36972153	36972904	752	3.71778	18.8902	Promoter (<=1kb)	848	36972298	37055051	82754	1	PLEKHH3	0
11	8566955	8567797	843	3.71675	13.4451	Promoter (1-2kb)	856	8565323	8682447	117125	1	tbl1xr1a	1632
7	28648985	28649292	308	3.71641	8.5511	Promoter (1-2kb)	852	28623294	28647959	24666	2	slc7a6	-1026
15	23443634	23444035	402	3.71587	9.03476	Promoter (<=1kb)	860	23443665	23451449	7785	1	phykpl	0
14	5407073	5407378	306	3.71584	10.7389	Promoter (<=1kb)	859	5394630	5407555	12926	2	pcgf1	177
15	23946973	23947334	362	3.71584	10.7389	Promoter (<=1kb)	860	23947932	24120921	172990	1	myo18ab	-598
18	14679927	14680249	323	3.71584	10.7389	Promoter (1-2kb)	863	14671789	14677936	6148	2	si:dkey-238o13.4	-1991
20	19004456	19004913	458	3.71584	10.7389	Promoter (1-2kb)	865	19006703	19059240	52538	1	pinx1	-1790
25	30429207	30429812	606	3.71584	10.7389	Promoter (<=1kb)	870	30380705	30429750	49046	2	si:ch211-93f2.1	0
25	37501568	37501891	324	3.71584	10.7389	Promoter (<=1kb)	870	37489929	37501371	11443	2	CABZ01088346.1	-197
22	1540319	1540562	244	3.71539	9.52128	Promoter (<=1kb)	867	1539373	1555366	15994	1	si:ch211-255f4.7	946
24	35533549	35533908	360	3.71539	9.52128	Promoter (<=1kb)	869	35522301	35534273	11973	2	ube2v2	365
6	49742348	49742687	340	3.71456	10.4891	Promoter (<=1kb)	851	49742164	49760876	18713	1	npepl1	184
3	16055341	16055667	327	3.71387	11.4651	Promoter (<=1kb)	848	16044680	16055463	10784	2	atp6v0ca	0
14	31082087	31082377	291	3.71329	12.4454	Promoter (1-2kb)	859	30986754	31080183	93430	2	mbnl3	-1904
14	41406495	41407063	569	3.71329	12.4454	Promoter (<=1kb)	859	41406321	41439491	33171	1	bcorl1	174
3	12837047	12837269	223	3.7039	9.23083	Promoter (1-2kb)	848	12835370	12837643	2274	1	si:ch211-8c17.3	1677
21	41368227	41368469	243	3.69711	10.1767	Promoter (1-2kb)	866	41310551	41369539	58989	2	cpeb4b	1070
9	12034134	12034593	460	3.69711	10.1767	Promoter (<=1kb)	854	11906770	12034444	127675	2	znf804a	0
4	687614	687900	287	3.69612	9.2021	Promoter (1-2kb)	849	686157	700697	14541	1	fbxo7	1457
9	12660970	12661336	367	3.69555	8.71975	Promoter (1-2kb)	854	12655278	12659140	3863	2	pttg1ipb	-1830
24	34680369	34681159	791	3.69491	8.23867	Promoter (<=1kb)	869	34488316	34680956	192641	2	ctnna1	0
3	39189924	39190637	714	3.69491	8.23867	Promoter (<=1kb)	848	39181387	39190317	8931	2	retsat	0
21	31143711	31144589	879	3.69261	9.43676	Promoter (<=1kb)	866	31020299	31143903	123605	2	rap1gap2b	0
1	6161341	6161950	610	3.69236	12.3467	Promoter (<=1kb)	846	6161930	6172328	10399	1	cnppd1	0
21	27278021	27278410	390	3.69103	8.46883	Promoter (<=1kb)	866	27278120	27287062	8943	1	si:dkey-175m17.7	0
10	42899989	42900480	492	3.68629	7.96873	Promoter (1-2kb)	855	42887204	42898220	11017	2	CU326366.2	-1769
12	38931577	38931806	230	3.68629	7.96873	Promoter (1-2kb)	857	38929663	38974869	45207	1	si:dkey-239b22.1	1914
19	22387966	22388370	405	3.68629	7.96873	Promoter (<=1kb)	864	22360956	22387141	26186	2	eppk1	-825
19	24267920	24268497	578	3.68629	7.96873	Promoter (<=1kb)	864	24262263	24267823	5561	2	s100v2	-97
2	45689979	45690309	331	3.68629	7.96873	Promoter (<=1kb)	847	45665493	45691128	25636	2	fam102ba	819
20	1239471	1239826	356	3.68629	7.96873	Promoter (<=1kb)	865	1203238	1239603	36366	2	ankrd6b	0
3	240503	240783	281	3.68629	7.96873	Promoter (<=1kb)	848	240636	250145	9510	1	zgc:174288	0
3	17689892	17690265	374	3.68629	7.96873	Promoter (<=1kb)	848	17689419	17710221	20803	1	dhx58	473
6	13021760	13022376	617	3.68629	7.96873	Promoter (<=1kb)	851	12996038	13022166	26129	2	tmbim1a	0
7	19002480	19002816	337	3.68629	7.96873	Promoter (<=1kb)	852	18993828	19003504	9677	2	HACD4	688
7	24573844	24574177	334	3.68629	7.96873	Promoter (<=1kb)	852	24573721	24607165	33445	1	si:dkeyp-75h12.7	123
8	15270237	15270602	366	3.68629	7.96873	Promoter (<=1kb)	853	15269423	15277252	7830	1	gclm	814
8	25628758	25629266	509	3.68629	7.96873	Promoter (<=1kb)	853	25629722	25643932	14211	1	wasa	-456
18	45860587	45860857	271	3.68508	9.40799	Promoter (1-2kb)	863	45862414	45887894	25481	1	rnpepl1	-1557
1	14454243	14454759	517	3.68472	9.64511	Promoter (<=1kb)	846	14454663	14464020	9358	1	rbpja	0
11	28621200	28621499	300	3.68472	9.64511	Promoter (<=1kb)	856	28620683	28631342	10660	1	si:ch211-226m7.4	517
12	28535902	28536246	345	3.68472	9.64511	Promoter (1-2kb)	857	28377745	28537615	159871	2	MYO1D	1369
18	27002506	27002913	408	3.68472	9.64511	Promoter (1-2kb)	863	27000850	27078219	77370	1	pik3c2a	1656
20	29587701	29588133	433	3.68472	9.64511	Promoter (1-2kb)	865	29586529	29613629	27101	1	adam17b	1172
23	31107948	31108275	328	3.68472	9.64511	Promoter (<=1kb)	868	31107685	31118371	10687	1	tbx18	263
24	20192166	20193093	928	3.68472	9.64511	Promoter (<=1kb)	869	20188914	20192996	4083	2	myd88	0
5	44946587	44946891	305	3.68472	9.64511	Promoter (1-2kb)	850	44944778	44991344	46567	1	dmrt1	1809
13	36133083	36133451	369	3.68344	11.8175	Promoter (<=1kb)	858	36053985	36134401	80417	2	pcnx1	950
8	17517579	17518116	538	3.68195	9.63657	Promoter (1-2kb)	853	17395929	17516448	120520	2	skia	-1131
11	26361246	26361688	443	3.68141	10.8408	Promoter (<=1kb)	856	26228918	26362334	133417	2	foxj3	646
11	6455043	6455626	584	3.68121	7.95639	Promoter (<=1kb)	856	6456146	6457748	1603	1	gadd45ba	-520
11	40728752	40729143	392	3.68121	7.95639	Promoter (<=1kb)	856	40713723	40728380	14658	2	ccdc114	-372
9	40764015	40764506	492	3.68121	7.95639	Promoter (1-2kb)	854	40685613	40765868	80256	2	abca12	1362
3	56028944	56029411	468	3.68067	9.14966	Promoter (<=1kb)	848	55684449	56030117	345669	2	cep112	706
8	6864783	6865074	292	3.67898	9.86313	Promoter (1-2kb)	853	6863462	6866890	3429	1	nefmb	1321
17	16753634	16754157	524	3.67465	9.60811	Promoter (1-2kb)	862	16755287	16808413	53127	1	ston2	-1130
9	28255670	28256077	408	3.67299	9.12338	Promoter (<=1kb)	854	28237378	28255029	17652	2	ccnyl1	-641
1	23262492	23262799	308	3.66816	8.86795	Promoter (<=1kb)	846	23261857	23292761	30905	1	CR759875.1	635
3	13637455	13637800	346	3.66778	11.5063	Promoter (<=1kb)	848	13637383	13684397	47015	1	si:ch211-194b1.1	72
6	29196825	29197223	399	3.66778	11.5063	Promoter (1-2kb)	851	29184137	29195642	11506	2	dpt	-1183
19	24988462	24988819	358	3.6643	10.5279	Promoter (<=1kb)	864	24982672	24988640	5969	2	xkr8.1	0
21	37089790	37090080	291	3.6643	10.5279	Promoter (<=1kb)	866	37090585	37111264	20680	1	znf346	-505
19	25693129	25693627	499	3.66422	11.2488	Promoter (<=1kb)	864	25679538	25693728	14191	2	bloc1s4	101
3	31078792	31079210	419	3.66422	11.2488	Promoter (<=1kb)	848	31066787	31079186	12400	2	BX004999.2	0
7	22823755	22824509	755	3.66422	11.2488	Promoter (<=1kb)	852	22823889	22852189	28301	1	pygmb	0
7	54638270	54640048	1779	3.66422	11.2488	Promoter (1-2kb)	852	54642005	54645564	3560	1	fgf19	-1957
8	11169615	11170037	423	3.66422	11.2488	Promoter (<=1kb)	853	11151805	11170114	18310	2	si:ch211-204d2.4	77
8	14853612	14853849	238	3.66308	8.60605	Promoter (1-2kb)	853	14855471	14883692	28222	1	si:dkey-21p1.3	-1622
8	14380761	14381293	533	3.66013	9.55501	Promoter (<=1kb)	853	14381272	14441812	60541	1	acbd6	0
8	6410759	6411471	713	3.65773	8.35709	Promoter (<=1kb)	853	6410933	6418591	7659	1	lrrtm4l2	0
13	835182	835441	260	3.65506	8.57808	Promoter (<=1kb)	858	835390	840787	5398	1	AL929536.3	0
6	7734817	7735161	345	3.65506	8.57808	Promoter (<=1kb)	851	7721292	7735153	13862	2	slc25a38b	0
14	36885335	36885664	330	3.65482	7.87543	Promoter (<=1kb)	859	36885524	36887063	1540	1	lect2l	0
2	21452715	21453259	545	3.65482	7.87543	Promoter (<=1kb)	847	21452822	21469898	17077	1	afg3l2	0
15	3767961	3768357	397	3.65159	11.1942	Promoter (1-2kb)	860	3766101	3804420	38320	1	zmp:0000000524	1860
12	28574926	28575385	460	3.64917	12.8653	Promoter (<=1kb)	857	28574863	28678323	103461	1	tbkbp1	63
7	24112372	24112647	276	3.64917	12.8653	Promoter (<=1kb)	852	24100155	24112484	12330	2	ajuba	0
11	18604320	18604599	280	3.64739	8.55531	Promoter (<=1kb)	856	18560667	18604542	43876	2	zmynd8	0
11	21135606	21136044	439	3.64739	8.55531	Promoter (1-2kb)	856	21137948	21139503	1556	1	il10	-1904
17	50234509	50234955	447	3.64739	8.55531	Promoter (<=1kb)	862	50228998	50234004	5007	2	fosaa	-505
19	23527852	23528201	350	3.64739	8.55531	Promoter (1-2kb)	864	23525358	23526638	1281	2	pimr79	-1214
20	2089138	2089714	577	3.64739	8.55531	Promoter (1-2kb)	865	2064400	2090789	26390	2	arhgap18	1075
3	12764925	12765314	390	3.64739	8.55531	Promoter (<=1kb)	848	12764894	12780758	15865	1	cyp2k16	31
3	39304913	39305234	322	3.64739	8.55531	Promoter (<=1kb)	848	39260082	39305291	45210	2	plcd3a	57
5	61349722	61350001	280	3.64739	8.55531	Promoter (<=1kb)	850	61336781	61349059	12279	2	si:ch211-209a2.2	-663
1	44941238	44941619	382	3.64657	10.2165	Promoter (<=1kb)	846	44941031	44946224	5194	1	si:dkey-9i23.16	207
17	49481536	49481878	343	3.64477	8.7835	Promoter (<=1kb)	862	49457158	49481672	24515	2	fcf1	0
20	26948497	26948814	318	3.64053	9.23906	Promoter (<=1kb)	865	26947800	26962841	15042	1	si:dkey-177p2.6	697
3	43460193	43460591	399	3.64053	9.23906	Promoter (<=1kb)	848	43460696	43479049	18354	1	galr2b	-105
6	9528733	9529554	822	3.64053	9.23906	Promoter (<=1kb)	851	9471367	9529217	57851	2	si:ch211-113j14.1	0
7	20631174	20631636	463	3.63911	8.52809	Promoter (1-2kb)	852	20629411	20636877	7467	1	SAT2	1763
23	20803058	20803486	429	3.63858	9.47446	Promoter (<=1kb)	868	20803270	20814484	11215	1	zgc:154075	0
3	31933532	31934267	736	3.63766	14.4866	Promoter (<=1kb)	848	31933893	31944709	10817	1	lin7b	0
19	16032108	16032438	331	3.63703	8.75553	Promoter (<=1kb)	864	16032383	16036147	3765	1	rab42a	0
18	2838017	2838336	320	3.6359	13.5177	Promoter (<=1kb)	863	2837563	2935695	98133	1	fam168a	454
12	28575634	28575980	347	3.63314	8.27228	Promoter (<=1kb)	857	28574863	28678323	103461	1	tbkbp1	771
9	5318321	5319146	826	3.63314	8.27228	Promoter (<=1kb)	854	5271524	5318873	47350	2	ACVR1C	0
17	24590156	24590569	414	3.63139	10.1539	Promoter (<=1kb)	862	24590177	24602512	12336	1	rlf	0
21	3453240	3453508	269	3.63139	10.1539	Promoter (<=1kb)	866	3419459	3452683	33225	2	smad7	-557
25	13497993	13498283	291	3.63139	10.1539	Promoter (<=1kb)	870	13498188	13526319	28132	1	snrkb	0
5	61941503	61941837	335	3.63139	10.1539	Promoter (<=1kb)	850	61941610	61951039	9430	1	si:dkeyp-117b8.4	0
18	34181562	34181927	366	3.62817	9.9041	Promoter (<=1kb)	863	34181655	34216886	35232	1	gmps	0
5	15950375	15950806	432	3.62817	9.9041	Promoter (1-2kb)	850	15944411	15948920	4510	2	xbp1	-1455
5	15494657	15495228	572	3.62434	9.41951	Promoter (<=1kb)	850	15359995	15494297	134303	2	taok3a	-360
13	8229480	8229773	294	3.62012	8.93404	Promoter (<=1kb)	858	8168712	8229977	61266	2	si:ch211-250c4.3	204
14	21100183	21101091	909	3.62012	8.93404	Promoter (1-2kb)	859	21065434	21098343	32910	2	rnf20	-1840
25	8445585	8446056	472	3.62012	8.93404	Promoter (1-2kb)	870	8447565	8479171	31607	1	fanci	-1509
1	23595541	23595894	354	3.61996	11.7677	Promoter (<=1kb)	846	23573224	23596391	23168	2	lcorl	497
16	42176337	42176709	373	3.61996	11.7677	Promoter (<=1kb)	861	42156064	42175617	19554	2	alkbh8	-720
19	15855405	15855704	300	3.61996	11.7677	Promoter (<=1kb)	864	15851226	15855427	4202	2	cited4a	0
23	29556837	29557205	369	3.61996	11.7677	Promoter (<=1kb)	868	29554594	29556844	2251	2	rbp7a	0
5	61839526	61839816	291	3.61996	11.7677	Promoter (<=1kb)	850	61839707	61858669	18963	1	CR759879.1	0
10	45003245	45003886	642	3.61629	39.1113	Promoter (1-2kb)	855	44997062	45002196	5135	2	ved	-1049
21	41586241	41587006	766	3.61138	13.3864	Promoter (1-2kb)	866	41557882	41588129	30248	2	crebrf	1123
12	48580079	48580345	267	3.61023	7.9623	Promoter (1-2kb)	857	48581588	48627397	45810	1	SYDE1	-1243
16	27749237	27749534	298	3.61023	7.9623	Promoter (<=1kb)	861	27734872	27749172	14301	2	steap4	-65
17	28101576	28101820	245	3.61023	7.9623	Promoter (<=1kb)	862	28082441	28101989	19549	2	kdm1a	169
6	40660548	40660908	361	3.61023	7.9623	Promoter (<=1kb)	851	40661703	40669406	7704	1	eno1b	-795
18	7284230	7284597	368	3.60908	9.59391	Promoter (<=1kb)	863	7283283	7304547	21265	1	ano2a	947
21	36571570	36571865	296	3.60908	9.59391	Promoter (<=1kb)	866	36465939	36571804	105866	2	wwc1	0
7	52761545	52762484	940	3.60908	9.59391	Promoter (<=1kb)	852	52761841	52823719	61879	1	ppip5k1a	0
20	18992544	18992917	374	3.60766	12.8955	Promoter (<=1kb)	865	18992679	18998022	5344	1	tdh	0
18	46181881	46182614	734	3.60762	8.42272	Promoter (<=1kb)	863	46171104	46183462	12359	2	kcnk6	848
19	3896236	3896470	235	3.60762	8.42272	Promoter (<=1kb)	864	3890506	3896514	6009	2	si:ch73-281i18.3	44
6	6448757	6449293	537	3.60643	8.64468	Promoter (<=1kb)	851	6390471	6448519	58049	2	si:ch211-194e18.2	-238
16	13422750	13423036	287	3.60471	15.0129	Promoter (1-2kb)	861	13424534	13453818	29285	1	pitpnc1b	-1498
8	5219586	5220184	599	3.60471	15.0129	Promoter (<=1kb)	853	5202589	5220125	17537	2	bnip3la	0
18	10687586	10688073	488	3.5996	10.2598	Promoter (1-2kb)	863	10689772	10690365	594	1	lepa	-1699
24	25068605	25068949	345	3.5996	10.2598	Promoter (<=1kb)	869	25069609	25073032	3424	1	amer2	-660
3	42980645	42981147	503	3.5996	10.2598	Promoter (<=1kb)	848	42964045	42981739	17695	2	mafk	592
3	27879159	27879448	290	3.59886	8.61683	Promoter (<=1kb)	848	27832500	27880229	47730	2	abat	781
21	44858467	44859026	560	3.59375	7.91239	Promoter (1-2kb)	866	44857293	45117822	260530	1	fstl4	1174
23	36442357	36442658	302	3.59375	7.91239	Promoter (<=1kb)	868	36424768	36441693	16926	2	csad	-664
2	38002025	38002421	397	3.59261	9.06355	Promoter (1-2kb)	847	37995176	38000276	5101	2	pcp4l1	-1749
21	25416066	25416497	432	3.59261	9.06355	Promoter (<=1kb)	866	25399133	25416391	17259	2	sms	0
6	48346338	48346837	500	3.59261	9.06355	Promoter (<=1kb)	851	48322250	48347724	25475	2	capza1a	887
12	35828975	35829246	272	3.59132	8.58943	Promoter (1-2kb)	857	35809503	35830625	21123	2	CU459056.1	1379
25	14635792	14636149	358	3.59059	8.82495	Promoter (1-2kb)	870	14510773	14637660	126888	2	nav2b	1511
19	19504518	19504746	229	3.58925	9.28216	Promoter (<=1kb)	864	19496479	19505167	8689	2	creb5a	421
14	46228391	46228733	343	3.58625	10.6725	Promoter (<=1kb)	859	46221004	46228094	7091	2	si:ch211-113d11.5	-297
16	38333163	38333567	405	3.58625	10.6725	Promoter (<=1kb)	861	38311887	38333976	22090	2	cdc42se1	409
3	26221154	26221735	582	3.58625	10.6725	Promoter (<=1kb)	848	26211974	26222381	10408	2	mapk3	646
12	29133038	29133410	373	3.58623	7.65063	Promoter (1-2kb)	857	29131689	29211598	79910	1	adgra1a	1349
2	56388964	56389206	243	3.58623	7.65063	Promoter (1-2kb)	847	56356652	56387041	30390	2	cers4b	-1923
10	7822700	7823128	429	3.58159	12.2936	Promoter (1-2kb)	855	7810455	7821686	11232	2	mat2aa	-1014
6	69082	69375	294	3.58159	12.2936	Promoter (<=1kb)	851	68220	69904	1685	1	sowahcb	862
8	46894143	46894818	676	3.58159	12.2936	Promoter (<=1kb)	853	46758264	46894362	136099	2	acot7	0
10	17285789	17286169	381	3.58102	9.95016	Promoter (1-2kb)	855	17254502	17284055	29554	2	GNAZ	-1734
6	9707400	9707669	270	3.58102	9.95016	Promoter (<=1kb)	851	9703721	9707599	3879	2	fzd7b	0
4	11751598	11751927	330	3.57784	7.62282	Promoter (<=1kb)	849	11732156	11751037	18882	2	podxl	-561
19	10558963	10559270	308	3.57778	12.2751	Promoter (<=1kb)	864	10558535	10577420	18886	1	usf2	428
8	16463022	16463764	743	3.57704	8.07872	Promoter (<=1kb)	853	16424722	16464453	39732	2	rnf11b	689
12	36044357	36044659	303	3.57668	8.31254	Promoter (<=1kb)	857	36027746	36045283	17538	2	gprc5c	624
18	29898255	29898486	232	3.57668	8.31254	Promoter (<=1kb)	863	29885190	29898369	13180	2	cmc2	0
2	13058706	13059015	310	3.57668	8.31254	Promoter (1-2kb)	847	13056802	13148453	91652	1	prkag2b	1904
1	7557642	7557906	265	3.57458	7.38632	Promoter (<=1kb)	846	7556965	7561222	4258	1	pcnp	677
15	23760688	23760979	292	3.57458	7.38632	Promoter (<=1kb)	860	23745217	23761580	16364	2	bbc3	601
17	43594281	43594546	266	3.57458	7.38632	Promoter (<=1kb)	862	43565628	43594864	29237	2	zfyve28	318
18	27001337	27001953	617	3.57458	7.38632	Promoter (<=1kb)	863	27000850	27078219	77370	1	pik3c2a	487
19	10372281	10373128	848	3.57458	7.38632	Promoter (<=1kb)	864	10356345	10373630	17286	2	si:ch211-232m10.6	502
19	24268735	24269286	552	3.57458	7.38632	Promoter (<=1kb)	864	24262263	24267823	5561	2	s100v2	-912
2	30423359	30423779	421	3.57458	7.38632	Promoter (<=1kb)	847	30423428	30430345	6918	1	socs6b	0
2	37816967	37817505	539	3.57458	7.38632	Promoter (1-2kb)	847	37815687	37824427	8741	1	sdr39u1	1280
22	6200699	6200963	265	3.57458	7.38632	Promoter (1-2kb)	867	6198742	8369853	2171112	1	si:dkey-19a16.11	1957
24	25192461	25192866	406	3.57458	7.38632	Promoter (1-2kb)	869	25191415	25205140	13726	1	si:ch73-264p11.1	1046
4	59418853	59419141	289	3.57458	7.38632	Promoter (1-2kb)	849	31247968	59417501	28169534	2	zgc:173720	-1352
5	1625991	1626337	347	3.57458	7.38632	Promoter (1-2kb)	850	1624359	1660722	36364	1	CABZ01076667.1	1632
6	50202345	50202564	220	3.57458	7.38632	Promoter (1-2kb)	851	50021410	50204262	182853	2	raly	1698
7	54476304	54476562	259	3.57458	7.38632	Promoter (1-2kb)	852	54475134	54498786	23653	1	zgc:153993	1170
16	21620677	21621181	505	3.5739	10.6209	Promoter (<=1kb)	861	21547583	21620949	73367	2	ddr1	0
1	109633	109887	255	3.56863	8.97819	Promoter (<=1kb)	846	109798	119146	9349	1	f7l	0
12	5249320	5249783	464	3.56863	8.97819	Promoter (1-2kb)	857	5251647	5398578	146932	1	plce1	-1864
13	40019523	40019794	272	3.56863	8.97819	Promoter (<=1kb)	858	40019001	40061830	42830	1	golga7bb	522
4	17679527	17679906	380	3.56863	8.97819	Promoter (<=1kb)	849	17647547	17680493	32947	2	BX890572.2	587
1	53843810	53844391	582	3.56109	7.34718	Promoter (1-2kb)	846	53842344	53863308	20965	1	ifngr1	1466
13	31106580	31107042	463	3.56109	7.34718	Promoter (1-2kb)	858	31108334	31139766	31433	1	arhgap22	-1292
19	9296152	9296944	793	3.56109	7.34718	Promoter (<=1kb)	864	9295244	9340135	44892	1	si:ch73-15n24.1	908
3	40836102	40836419	318	3.56109	7.34718	Promoter (<=1kb)	848	40821657	40837218	15562	2	wipi2	799
1	53503509	53503831	323	3.55583	10.3096	Promoter (<=1kb)	846	53490669	53504603	13935	2	commd1	772
1	43964758	43965060	303	3.55381	8.2317	Promoter (1-2kb)	846	43958198	43963441	5244	2	odam	-1317
2	21633959	21634207	249	3.55353	7.99716	Promoter (<=1kb)	847	21634128	21734733	100606	1	fbxl7	0
5	25584072	25584485	414	3.55353	7.99716	Promoter (<=1kb)	850	25578181	25583325	5145	2	anxa1a	-747
5	18005994	18006285	292	3.55256	7.31956	Promoter (<=1kb)	850	17881074	18007077	126004	2	zdhhc8b	792
5	21887596	21888129	534	3.54802	12.8207	Promoter (<=1kb)	850	21852714	21888368	35655	2	smarca1	239
5	19933760	19934055	296	3.54761	8.89773	Promoter (<=1kb)	850	19933356	19952944	19589	1	ankrd13a	404
13	24262227	24263201	975	3.54756	11.1956	Promoter (<=1kb)	858	24263049	24277532	14484	1	abcb10	0
7	67429309	67429627	319	3.54756	11.1956	Promoter (<=1kb)	852	67429185	67451386	22202	1	kars	124
6	42970415	42971003	589	3.54718	8.66183	Promoter (<=1kb)	851	42951960	42971184	19225	2	arl8ba	181
10	16501562	16501946	385	3.54694	9.58083	Promoter (<=1kb)	855	16501699	16540603	38905	1	slc27a6	0
16	20294142	20294451	310	3.54694	9.58083	Promoter (<=1kb)	861	20265499	20294236	28738	2	plekha8	0
16	25534844	25535129	286	3.54694	9.58083	Promoter (<=1kb)	861	25504109	25535430	31322	2	dtnbp1a	301
2	36673779	36674045	267	3.54694	9.58083	Promoter (<=1kb)	847	36664173	36674005	9833	2	ccnl1b	0
23	32012133	32012713	581	3.54694	9.58083	Promoter (<=1kb)	868	32011768	32020198	8431	1	plagx	365
6	40583000	40583459	460	3.54694	9.58083	Promoter (<=1kb)	851	40578219	40583253	5035	2	tspo	0
6	40853271	40853686	416	3.54694	9.58083	Promoter (<=1kb)	851	40843786	40854458	10673	2	rft1	772
8	23703897	23704334	438	3.54694	9.58083	Promoter (<=1kb)	853	23703464	23726040	22577	1	ppardb	433
20	27085997	27086354	358	3.54608	7.9725	Promoter (<=1kb)	865	27049523	27086143	36621	2	itpk1a	0
24	16904652	16905021	370	3.54608	7.9725	Promoter (<=1kb)	869	16851213	16905018	53806	2	mtrr	0
5	1220831	1222722	1892	3.54608	7.9725	Promoter (1-2kb)	850	1219187	1223706	4520	1	gb:bc139872	1644
5	70262367	70262929	563	3.54608	7.9725	Promoter (<=1kb)	850	70262153	70320071	57919	1	znf618	214
6	3473494	3473732	239	3.54608	7.9725	Promoter (<=1kb)	851	3473657	3491357	17701	1	rad54l	0
9	25992327	25992808	482	3.54608	7.9725	Promoter (1-2kb)	854	25924953	25993849	68897	2	arhgap15	1041
21	32374574	32374821	248	3.54523	7.74754	Promoter (<=1kb)	866	32349190	32374656	25467	2	mapk9	0
24	10896157	10896473	317	3.54466	7.51417	Promoter (1-2kb)	869	10792773	10897557	104785	2	fam49bb	1084
3	7653973	7654385	413	3.53941	8.41263	Promoter (1-2kb)	848	7654655	7656059	1405	2	junbb	1674
14	46019936	46020203	268	3.53802	7.95017	Promoter (<=1kb)	859	46020282	46027226	6945	1	c1qtnf2	-79
18	38216032	38216427	396	3.53726	7.72052	Promoter (<=1kb)	863	38209055	38216584	7530	2	si:dkey-10o6.2	157
6	46309885	46310391	507	3.53374	8.84469	Promoter (<=1kb)	851	46309795	46320527	10733	1	si:dkeyp-67f1.1	90
4	17844607	17844979	373	3.53124	8.151	Promoter (<=1kb)	849	17843717	17874048	30332	1	apaf1	890
14	41599741	41599988	248	3.52934	7.69365	Promoter (<=1kb)	859	41528635	41600040	71406	2	itga6l	52
17	43532868	43533231	364	3.5283	7.46066	Promoter (<=1kb)	862	43519290	43533095	13806	2	si:dkey-21a6.5	0
19	35493629	35493994	366	3.52587	8.58196	Promoter (<=1kb)	864	35455172	35492784	37613	2	ptp4a2b	-845
14	46213359	46213779	421	3.52185	14.9844	Promoter (<=1kb)	859	46199941	46213571	13631	2	setd7	0
11	18321747	18322109	363	3.52145	7.66712	Promoter (<=1kb)	856	18283948	18323059	39112	2	SFMBT1	950
14	25309114	25309393	280	3.52105	9.02329	Promoter (<=1kb)	859	25133764	25309360	175597	2	htr4	0
3	27600712	27601389	678	3.52105	9.02329	Promoter (<=1kb)	848	27595037	27601812	6776	2	zgc:66160	423
8	17774279	17774734	456	3.52018	7.43369	Promoter (<=1kb)	853	17775247	17784723	9477	1	si:ch211-150o23.3	-513
24	38155949	38156468	520	3.51883	7.21078	Promoter (<=1kb)	869	38155830	38191962	36133	1	si:ch211-234p6.5	119
16	7792804	7793244	441	3.5184	13.3531	Promoter (<=1kb)	861	7742658	7793457	50800	2	trim71	213
7	38745053	38745402	350	3.5136	7.64007	Promoter (<=1kb)	852	38744924	38750197	5274	1	znf408	129
22	621419	621742	324	3.51204	13.3181	Promoter (1-2kb)	867	613265	622967	9703	2	srsf3b	1225
8	31821805	31822099	295	3.51042	8.30641	Promoter (<=1kb)	853	31821396	31862854	41459	1	plcxd3	409
13	15864271	15865099	829	3.50966	39.6422	Promoter (<=1kb)	858	15853677	15865335	11659	2	si:ch211-57f7.7	236
13	30696147	30697210	1064	3.50829	10.1062	Promoter (<=1kb)	858	30696286	30699369	3084	1	cxcl18a.1	0
24	21511323	21511900	578	3.50829	10.1062	Promoter (<=1kb)	869	21501842	21511737	9896	2	rnf6	0
4	14958420	14959030	611	3.50829	10.1062	Promoter (1-2kb)	849	14957360	14968641	11282	1	tspan33a	1060
24	10414402	10415099	698	3.50685	18.7964	Promoter (<=1kb)	869	10413484	10416284	2801	1	myca	918
6	58913635	58914041	407	3.50631	8.7389	Promoter (1-2kb)	851	58915889	58919086	3198	1	ddit3	-1848
18	44769888	44770256	369	3.50578	7.61357	Promoter (1-2kb)	863	44768829	44794015	25187	1	ilvbl	1059
14	897948	898429	482	3.50404	7.38667	Promoter (<=1kb)	859	872016	899192	27177	2	rgs14a	763
4	14926601	14926954	354	3.50404	7.38667	Promoter (<=1kb)	849	14917502	14926637	9136	2	prdm4	0
7	2230018	2230368	351	3.50357	14.4155	Promoter (1-2kb)	852	2228276	2234151	5876	1	si:dkey-187j14.4	1742
15	31364677	31365286	610	3.50159	8.04416	Promoter (<=1kb)	860	31331356	31364729	33374	2	or111-2	0
2	52065705	52066356	652	3.50159	8.04416	Promoter (<=1kb)	847	52065884	52093505	27622	1	shda	0
4	12012942	12013561	620	3.50159	8.04416	Promoter (<=1kb)	849	12013043	12026507	13465	1	cry1a	0
12	10133928	10134674	747	3.50049	8.49361	Promoter (<=1kb)	857	10134366	10160941	26576	1	smarcd2	0
6	23711094	23711616	523	3.50049	8.49361	Promoter (1-2kb)	851	23712911	23781581	68671	1	pik3r6a	-1295
9	10699234	10699680	447	3.50049	8.49361	Promoter (<=1kb)	854	10699038	10759513	60476	1	dars	196
20	20497810	20498163	354	3.49952	8.71268	Promoter (1-2kb)	865	20499869	20505918	6050	1	six1b	-1706
7	59020972	59021643	672	3.49952	8.71268	Promoter (<=1kb)	852	59020972	59032302	11331	1	hacd1	0
15	30855820	30856180	361	3.49367	11.3988	Promoter (1-2kb)	860	30836981	30857350	20370	2	akap1b	1170
17	7370899	7371147	249	3.49206	13.8895	Promoter (<=1kb)	862	7364911	7371564	6654	2	rab32b	417
1	28949561	28949954	394	3.48805	7.33858	Promoter (<=1kb)	846	28898945	28950366	51422	2	pwp2h	412
2	49040610	49041107	498	3.48466	12.263	Promoter (1-2kb)	847	49039159	49063911	24753	1	abhd17aa	1451
4	5318741	5319298	558	3.48466	12.263	Promoter (1-2kb)	849	5317483	5325336	7854	1	si:ch211-214j24.10	1258
9	13962720	13963073	354	3.48466	12.263	Promoter (<=1kb)	854	13814963	13963078	148116	2	raph1a	5
13	44807218	44807769	552	3.48252	7.53468	Promoter (1-2kb)	858	44788077	44808783	20707	2	glo1	1014
18	46152728	46153172	445	3.48012	7.31213	Promoter (1-2kb)	863	46151505	46160108	8604	1	blvrb	1223
22	35506578	35506879	302	3.47756	7.07693	Promoter (<=1kb)	867	35505619	35531787	26169	1	hykk.2	959
1	45002725	45003127	403	3.47733	7.74252	Promoter (<=1kb)	846	45002971	45014434	11464	1	dnaja1	0
12	35046489	35046895	407	3.47733	7.74252	Promoter (<=1kb)	857	35046704	35051441	4738	1	timm23a	0
18	976744	977216	473	3.47713	8.41097	Promoter (<=1kb)	863	970246	977075	6830	2	dhdhl	0
3	23703292	23703529	238	3.47713	8.41097	Promoter (<=1kb)	848	23703704	23705746	2043	1	hoxb6a	-175
25	2196549	2196798	250	3.47696	9.07516	Promoter (1-2kb)	870	2198781	2254112	55332	1	pparab	-1983
21	28495701	28496069	369	3.47681	9.74714	Promoter (<=1kb)	866	28496194	28500704	4511	1	cox8a	-125
22	10645076	10645451	376	3.47516	10.636	Promoter (<=1kb)	867	10645088	10658520	13433	1	rassf1	0
5	26219030	26219547	518	3.47516	10.636	Promoter (1-2kb)	850	26221011	26233068	12058	1	gtf2h2	-1464
21	39706546	39706897	352	3.46781	8.14943	Promoter (1-2kb)	866	39705483	39897711	192229	1	plrdgb	1063
4	10068835	10069381	547	3.46781	8.14943	Promoter (1-2kb)	849	10066840	10130349	63510	1	flncb	1995
1	29747745	29748078	334	3.46288	6.81259	Promoter (<=1kb)	846	29743442	29747702	4261	2	spp2	-43
10	5579050	5579655	606	3.46288	6.81259	Promoter (1-2kb)	855	5533843	5581487	47645	2	syk	1832
11	14296083	14296568	486	3.46288	6.81259	Promoter (1-2kb)	856	14295011	14300253	5243	1	si:ch211-262i1.4	1072
11	45154565	45154789	225	3.46288	6.81259	Promoter (1-2kb)	856	45153104	45158056	4953	1	tk1	1461
13	3938237	3938635	399	3.46288	6.81259	Promoter (<=1kb)	858	3938526	3950673	12148	1	yipf3	0
14	36883091	36883554	464	3.46288	6.81259	Promoter (1-2kb)	859	36885524	36887063	1540	1	lect2l	-1970
15	31587841	31588083	243	3.46288	6.81259	Promoter (<=1kb)	860	31564137	31588162	24026	2	hsph1	79
15	37873606	37873929	324	3.46288	6.81259	Promoter (1-2kb)	860	37854483	37875601	21119	2	si:dkey-238d18.4	1672
15	45639062	45639285	224	3.46288	6.81259	Promoter (1-2kb)	860	45640906	45663081	22176	1	sagb	-1621
16	11800892	11801615	724	3.46288	6.81259	Promoter (1-2kb)	861	11790640	11798994	8355	2	cnfn	-1898
16	16703476	16703770	295	3.46288	6.81259	Promoter (1-2kb)	861	16665203	16701718	36516	2	c4b	-1758
19	28115486	28115879	394	3.46288	6.81259	Promoter (<=1kb)	864	28114503	28262897	148395	1	irx4b	983
19	48292651	48292882	232	3.46288	6.81259	Promoter (1-2kb)	864	48290786	48308400	17615	1	zgc:101785	1865
2	22489972	22490375	404	3.46288	6.81259	Promoter (1-2kb)	847	22480074	22492289	12216	2	gtf2b	1914
2	41924735	41924963	229	3.46288	6.81259	Promoter (1-2kb)	847	41926707	41934019	7313	1	odf3l2a	-1744
20	34029068	34029354	287	3.46288	6.81259	Promoter (<=1kb)	865	34012571	34028969	16399	2	scyl3	-99
21	39940987	39941304	318	3.46288	6.81259	Promoter (<=1kb)	866	39941184	39976240	35057	1	slc47a1	0
22	166336	166566	231	3.46288	6.81259	Promoter (1-2kb)	867	158112	164944	6833	2	fblim1	-1392
22	36518861	36519436	576	3.46288	6.81259	Promoter (<=1kb)	867	36498980	36519590	20611	2	CABZ01045212.1	154
23	37291036	37291310	275	3.46288	6.81259	Promoter (<=1kb)	868	37287542	37291840	4299	2	mul1b	530
3	19461780	19462088	309	3.46288	6.81259	Promoter (<=1kb)	848	19460991	19466015	5025	1	pde6ga	789
3	49520146	49520371	226	3.46288	6.81259	Promoter (<=1kb)	848	49521106	49548229	27124	1	crb3a	-735
4	10598841	10599061	221	3.46288	6.81259	Promoter (<=1kb)	849	10574822	10599062	24241	2	tspan12	1
5	69039181	69039404	224	3.46288	6.81259	Promoter (1-2kb)	850	68899473	69041102	141630	2	ank1a	1698
6	31987494	31987955	462	3.46288	6.81259	Promoter (<=1kb)	851	31772182	31987940	215759	2	ror1	0
6	32835996	32836607	612	3.46288	6.81259	Promoter (1-2kb)	851	32717438	32834385	116948	2	zc3h3	-1611
6	54682607	54682993	387	3.46288	6.81259	Promoter (1-2kb)	851	54680730	54705050	24321	1	smpd2b	1877
7	13638630	13638897	268	3.46288	6.81259	Promoter (<=1kb)	852	13639473	13679937	40465	1	clpxa	-576
7	17375743	17376306	564	3.46288	6.81259	Promoter (1-2kb)	852	17374560	17376777	2218	1	nitr7a	1183
8	37755993	37756262	270	3.46288	6.81259	Promoter (<=1kb)	853	37755099	37772150	17052	1	got1l1	894
9	23764259	23764567	309	3.46288	6.81259	Promoter (<=1kb)	854	23754275	23765480	11206	2	parp9	913
9	30258890	30259305	416	3.46288	6.81259	Promoter (<=1kb)	854	30248571	30259512	10942	2	si:dkey-100n23.5	207
KN149790.1	114809	115110	302	3.46288	6.81259	Promoter (<=1kb)	910	106986	114723	7738	2	TMEM19	-86
KN150293.1	39246	39550	305	3.46288	6.81259	Promoter (<=1kb)	1021	37108	39425	2318	2	CABZ01055489.1	0
KN150552.1	8923	9160	238	3.46288	6.81259	Promoter (1-2kb)	1074	10471	53083	42613	1	ASS1	-1311
2	52794990	52795546	557	3.46249	9.01895	Promoter (<=1kb)	847	52782056	52795722	13667	2	LO018490.1	176
20	43784344	43784792	449	3.46249	9.01895	Promoter (1-2kb)	865	43775793	43786515	10723	2	laptm4a	1723
3	16974018	16974771	754	3.46249	9.01895	Promoter (1-2kb)	848	16976095	17012340	36246	1	cavin1a	-1324
5	55751189	55751936	748	3.46249	9.01895	Promoter (<=1kb)	850	55719757	55752169	32413	2	kcmf1	233
12	4318628	4318890	263	3.45987	11.4598	Promoter (1-2kb)	857	4308522	4317165	8644	2	zgc:153760	-1463
20	34127276	34127558	283	3.45958	7.45651	Promoter (<=1kb)	865	34121818	34127415	5598	2	ptgs2b	0
5	33217238	33218091	854	3.45876	12.7989	Promoter (1-2kb)	850	33199998	33215389	15392	2	si:dkey-226m8.10	-1849
16	41060671	41061031	361	3.45803	7.90066	Promoter (<=1kb)	861	41060161	41103782	43622	1	scap	510
1	54997362	54997659	298	3.4554	8.76795	Promoter (<=1kb)	846	54974191	54997746	23556	2	slc25a23a	87
18	45618399	45618869	471	3.4554	8.76795	Promoter (1-2kb)	863	45594085	45617146	23062	2	wt1b	-1253
22	10697213	10697509	297	3.4554	8.76795	Promoter (1-2kb)	867	10698549	10706873	8325	1	abhd14a	-1040
3	36603951	36604225	275	3.4554	8.76795	Promoter (1-2kb)	848	36589427	36602500	13074	2	rrn3	-1451
13	29454915	29455229	315	3.45384	8.09702	Promoter (<=1kb)	858	29446226	29455859	9634	2	rgra	630
19	20202076	20202378	303	3.45384	8.09702	Promoter (<=1kb)	864	20201254	20247336	46083	1	igf2bp3	822
11	5667725	5667963	239	3.45326	6.99853	Promoter (1-2kb)	856	5666325	5674923	8599	1	r3hdm4	1400
8	28724307	28724526	220	3.452	7.43042	Promoter (<=1kb)	853	28724692	28868452	143761	1	ccser1	-166
1	26356229	26356687	459	3.44644	11.1698	Promoter (<=1kb)	846	26356205	26402046	45842	1	tet2	24
17	50656005	50656349	345	3.44644	11.1698	Promoter (<=1kb)	862	50655619	50691398	35780	1	ddhd1a	386
7	66452714	66453061	348	3.44644	11.1698	Promoter (<=1kb)	852	66259046	66452827	193782	2	galnt18b	0
21	20342061	20342626	566	3.44524	6.97299	Promoter (<=1kb)	866	20338613	20342096	3484	2	rbp4l	0
20	47952909	47953185	277	3.44476	7.40685	Promoter (<=1kb)	865	47953047	47984895	31849	1	hadhaa	0
21	25212757	25213237	481	3.44476	7.40685	Promoter (<=1kb)	866	25206289	25213616	7328	2	rfc2	379
8	19903411	19903747	337	3.44445	7.40685	Promoter (<=1kb)	853	19801865	19904124	102260	2	trabd2b	377
24	5786651	5787431	781	3.44095	7.18052	Promoter (<=1kb)	869	5784264	5786759	2496	2	chst2b	0
5	54579197	54579448	252	3.43725	6.94655	Promoter (1-2kb)	850	54580962	54661956	80995	1	npr2	-1514
16	33951719	33952261	543	3.43598	9.13322	Promoter (1-2kb)	861	33953644	33986796	33153	1	arid1aa	-1383
3	35406574	35406909	336	3.43598	9.13322	Promoter (<=1kb)	848	35406395	35421194	14800	1	rbbp6	179
19	18311745	18312134	390	3.43315	7.58731	Promoter (1-2kb)	864	18310386	18313381	2996	2	si:dkey-208k4.2	1247
23	30896582	30897142	561	3.43309	8.02122	Promoter (<=1kb)	868	30898013	30919307	21295	1	cables2a	-871
12	20626884	20627129	246	3.43303	8.46757	Promoter (<=1kb)	857	20627164	20642019	14856	1	stx4	-35
17	43623246	43623565	320	3.43303	8.46757	Promoter (<=1kb)	862	43610894	43623370	12477	2	rtkn2a	0
5	33606717	33607119	403	3.43303	8.46757	Promoter (<=1kb)	850	33537789	33607062	69274	2	si:dkey-34e4.1	0
10	41352354	41352801	448	3.43033	9.55034	Promoter (<=1kb)	855	41318583	41352608	34026	2	rab11fip1b	0
12	36412461	36412826	366	3.43033	9.55034	Promoter (1-2kb)	857	36413886	36427482	13597	1	si:ch211-250n8.1	-1060
2	20472852	20473503	652	3.43033	9.55034	Promoter (<=1kb)	847	20472150	20526830	54681	1	agla	702
3	62269676	62270355	680	3.43033	9.55034	Promoter (<=1kb)	848	62271320	62276177	4858	1	zgc:174624	-965
5	42083457	42083766	310	3.43033	9.55034	Promoter (<=1kb)	850	42081884	42083363	1480	2	cxcl11.5	-94
6	13020813	13021403	591	3.43033	9.55034	Promoter (<=1kb)	851	12996038	13022166	26129	2	tmbim1a	763
6	22025576	22025905	330	3.43033	9.55034	Promoter (<=1kb)	851	22025806	22042654	16849	1	si:dkey-156n14.3	0
6	54347533	54347857	325	3.43033	9.55034	Promoter (<=1kb)	851	54325008	54348568	23561	2	ilrun	711
16	9981595	9981998	404	3.42959	7.79697	Promoter (1-2kb)	861	9977858	9980402	2545	2	id4	-1193
2	20431126	20431377	252	3.42959	7.79697	Promoter (<=1kb)	847	20430366	20443258	12893	1	si:ch211-153l6.6	760
14	6987482	6987745	264	3.42945	7.36436	Promoter (<=1kb)	859	6972868	6987649	14782	2	eif4ebp3l	0
20	32444839	32445141	303	3.42945	7.36436	Promoter (1-2kb)	865	32437396	32446406	9011	2	nr2e1	1265
20	26899008	26899338	331	3.42622	7.99573	Promoter (<=1kb)	865	26899745	26902268	2524	1	BX248515.1	-407
20	35705960	35706246	287	3.42554	7.12905	Promoter (<=1kb)	865	35576739	35706379	129641	2	si:dkey-30j22.1	133
4	13548983	13549398	416	3.42554	7.12905	Promoter (<=1kb)	849	13544595	13548806	4212	2	il22	-177
14	41886308	41886679	372	3.42512	6.69754	Promoter (<=1kb)	859	41887070	41924901	37832	1	slc7a11	-391
19	5669481	5669891	411	3.42512	6.69754	Promoter (<=1kb)	864	5659526	5669122	9597	2	si:ch211-264f5.2	-359
11	598230	598556	327	3.42255	7.77144	Promoter (1-2kb)	856	588017	596505	8489	2	tsen2	-1725
19	35492473	35492732	260	3.42255	7.77144	Promoter (<=1kb)	864	35455172	35492784	37613	2	ptp4a2b	52
14	16091994	16092285	292	3.41554	7.7459	Promoter (1-2kb)	859	16093889	16123580	29692	1	immt	-1604
6	51771375	51771644	270	3.41458	7.31323	Promoter (<=1kb)	851	51769760	51771634	1875	2	blcap	0
5	23674419	23675151	733	3.41446	8.82753	Promoter (<=1kb)	850	23641833	23675222	33390	2	TBC1D8B	71
7	69528875	69529181	307	3.41446	8.82753	Promoter (<=1kb)	852	69528850	69584923	56074	1	RAP1GDS1	25
9	34260005	34260238	234	3.41446	8.82753	Promoter (<=1kb)	854	34246384	34260214	13831	2	me3	0
5	4931295	4931612	318	3.41088	8.59034	Promoter (<=1kb)	850	4921092	4931266	10175	2	zbtb43	-29
14	16765900	16766263	364	3.40978	8.15495	Promoter (<=1kb)	859	16765992	16771405	5414	1	sqstm1	0
17	43011613	43011931	319	3.40978	8.15495	Promoter (<=1kb)	862	43005428	43012390	6963	2	atg2b	459
8	52229622	52229906	285	3.40887	6.64535	Promoter (<=1kb)	853	52106818	52230115	123298	2	tcf7l1b	209
21	26721863	26722318	456	3.40856	7.72052	Promoter (1-2kb)	866	26720803	26725478	4676	1	slc3a2b	1060
1	33377984	33378623	640	3.40837	7.93734	Promoter (1-2kb)	846	33353174	33380340	27167	2	cd99	1717
13	49177002	49177485	484	3.40837	7.93734	Promoter (1-2kb)	858	49175624	49206713	31090	1	egln1a	1378
21	28444337	28444625	289	3.40837	7.93734	Promoter (<=1kb)	866	28445052	28472239	27188	1	pygma	-427
21	38853866	38854206	341	3.40837	7.93734	Promoter (<=1kb)	866	38849851	38853737	3887	2	tlr22	-129
3	21403717	21403978	262	3.40837	7.93734	Promoter (1-2kb)	848	21385251	21402279	17029	2	CT573446.1	-1438
5	6569377	6569665	289	3.40837	7.93734	Promoter (1-2kb)	850	6515741	6567464	51724	2	tnks1bp1	-1913
5	20598572	20599147	576	3.40837	7.93734	Promoter (<=1kb)	850	20599658	20614431	14774	1	cmklrl2	-511
5	42872050	42872488	439	3.40837	7.93734	Promoter (<=1kb)	850	42835082	42872712	37631	2	flot2a	224
5	52039988	52040308	321	3.40837	7.93734	Promoter (<=1kb)	850	52039067	52132978	93912	1	setbp1	921
20	52270805	52271057	253	3.40432	7.48494	Promoter (<=1kb)	865	52233981	52271262	37282	2	rhpn1	205
7	52154125	52154519	395	3.40432	7.48494	Promoter (<=1kb)	852	52154215	52158546	4332	1	TMEM208	0
10	25659309	25659659	351	3.40276	10.0867	Promoter (1-2kb)	855	25572372	25657506	85135	2	tiam1a	-1803
12	30234048	30234505	458	3.40276	10.0867	Promoter (<=1kb)	857	30233977	30308351	74375	1	afap1l2	71
2	11685781	11686241	461	3.40276	10.0867	Promoter (<=1kb)	847	11685742	11833356	147615	1	greb1l	39
8	20860043	20860460	418	3.40266	7.05265	Promoter (1-2kb)	853	20861358	20862443	1086	2	si:ch211-133l5.8	1983
1	55138898	55139235	338	3.40079	6.61997	Promoter (<=1kb)	846	55137943	55145085	7143	1	mb	955
6	149206	149444	239	3.39985	7.26173	Promoter (<=1kb)	851	149405	152955	3551	1	fdx2	0
16	29586557	29586849	293	3.39786	6.8244	Promoter (<=1kb)	861	29586004	29587969	1966	1	mcl1b	553
21	21737714	21738068	355	3.39276	6.59503	Promoter (<=1kb)	866	21738150	21740682	2533	1	or124-4	-82
3	37649400	37649646	247	3.38759	7.00161	Promoter (<=1kb)	848	37649436	37660860	11425	1	gosr2	0
5	23717102	23717511	410	3.38759	7.00161	Promoter (1-2kb)	850	23702295	23715861	13567	2	gbgt1l1	-1241
20	24122719	24123061	343	3.38562	7.85583	Promoter (<=1kb)	865	23972948	24122881	149934	2	bach2b	0
4	14914656	14915334	679	3.38562	7.85583	Promoter (<=1kb)	849	14906608	14915268	8661	2	akr1b1.2	0
5	25946398	25946661	264	3.38562	7.85583	Promoter (1-2kb)	850	25945246	26063332	118087	1	trpm3	1152
5	63065668	63065959	292	3.38562	7.85583	Promoter (<=1kb)	850	63002872	63065912	63041	2	tlcd3a	0
8	39663445	39663802	358	3.38562	7.85583	Promoter (<=1kb)	853	39663612	39674183	10572	1	BX005328.1	0
9	23007831	23008163	333	3.38562	7.85583	Promoter (1-2kb)	854	23009608	23023288	13681	1	si:dkey-91i10.3	-1445
10	11386449	11386704	256	3.38523	7.21111	Promoter (1-2kb)	855	11382365	11385155	2791	2	plac8.1	-1294
5	38596363	38596764	402	3.38523	7.21111	Promoter (<=1kb)	850	38596630	38604470	7841	1	mogat3b	0
11	294412	294847	436	3.37804	8.46883	Promoter (1-2kb)	856	296437	322247	25811	1	mettl1	-1590
12	29232861	29233322	462	3.37804	8.46883	Promoter (<=1kb)	857	29223278	29233738	10461	2	si:ch211-214e3.5	416
14	21106547	21107375	829	3.37804	8.46883	Promoter (<=1kb)	859	21106444	21121199	14756	1	aldob	103
14	37543504	37543897	394	3.37804	8.46883	Promoter (1-2kb)	859	37545341	37831941	286601	1	pcdh1b	-1444
18	7458527	7458861	335	3.37804	8.46883	Promoter (1-2kb)	863	7456597	7478152	21556	1	terb1	1930
19	5674549	5675293	745	3.37797	7.18538	Promoter (<=1kb)	864	5674907	5687743	12837	1	pdk2b	0
3	57997789	57998018	230	3.37797	7.18538	Promoter (<=1kb)	848	57997980	58006138	8159	1	pycr1a	0
7	61764419	61764726	308	3.37797	7.18538	Promoter (<=1kb)	852	61764040	61806065	42026	1	acox3	379
8	31348886	31349564	679	3.37797	7.18538	Promoter (<=1kb)	853	31349522	31382196	32675	1	AL929453.1	0
1	11520835	11521228	394	3.37681	6.54386	Promoter (<=1kb)	846	11124746	11519934	395189	2	sdk1b	-901
13	36390323	36390595	273	3.37636	8.89089	Promoter (<=1kb)	858	36321088	36391502	70415	2	actn1	907
16	4835181	4835473	293	3.37636	8.89089	Promoter (<=1kb)	861	4834527	4836218	1692	2	tpbgb	745
18	18941824	18942261	438	3.37531	8.2419	Promoter (<=1kb)	863	18931484	18942098	10615	2	si:dkey-73n10.1	0
4	1820147	1820397	251	3.37074	7.1605	Promoter (1-2kb)	849	1809562	1818315	8754	2	ube2nb	-1832
7	31372715	31372970	256	3.37074	7.1605	Promoter (1-2kb)	852	31374383	31395511	21129	1	ctdspl2b	-1413
13	27312730	27313199	470	3.36902	8.2171	Promoter (1-2kb)	858	27314795	27325885	11091	1	eef1a1a	-1596
1	52199506	52199975	470	3.36889	6.51784	Promoter (1-2kb)	846	52178916	52201279	22364	2	rab3da	1304
10	7703360	7703623	264	3.36889	6.51784	Promoter (<=1kb)	855	7703251	7723457	20207	1	ggcx	109
2	25199646	25199968	323	3.36889	6.51784	Promoter (<=1kb)	847	25198648	25291181	92534	1	ppp2r3a	998
20	40487107	40487354	248	3.36889	6.51784	Promoter (<=1kb)	865	40475576	40487284	11709	2	hsf2	0
4	16822449	16823058	610	3.36889	6.51784	Promoter (1-2kb)	849	16783972	16824556	40585	2	gys2	1498
7	60359227	60359552	326	3.36889	6.51784	Promoter (<=1kb)	852	60359347	60396578	37232	1	ppp1r14bb	0
23	33679833	33680299	467	3.36699	6.72743	Promoter (<=1kb)	868	33654231	33680265	26035	2	tfcp2	0
1	34712815	34713291	477	3.36049	7.54496	Promoter (<=1kb)	846	34707932	34713868	5937	2	tpt1	577
23	29357489	29357986	498	3.36049	7.54496	Promoter (<=1kb)	868	29333851	29357764	23914	2	si:ch211-129o18.4	0
3	54606250	54606562	313	3.36049	7.54496	Promoter (<=1kb)	848	54591218	54607166	15949	2	dnmt1	604
3	23489404	23489728	325	3.35795	11.1662	Promoter (<=1kb)	848	23488652	23496223	7572	1	nr1d1	752
12	10475296	10475753	458	3.35783	6.90276	Promoter (<=1kb)	857	10464897	10476448	11552	2	rac1a	695
11	24701182	24701520	339	3.35714	20.4602	Promoter (1-2kb)	856	24703108	24704437	1330	1	gpr25	-1588
6	9646085	9646354	270	3.35373	7.52106	Promoter (<=1kb)	851	9630523	9646275	15753	2	wdr12	0
3	1106622	1106931	310	3.35237	9.00572	Promoter (<=1kb)	848	1107102	1130892	23791	1	srebf2	-171
11	3540648	3541046	399	3.35117	6.25496	Promoter (1-2kb)	856	3538988	3566250	27263	1	CR558302.1	1660
11	16976476	16976711	236	3.35117	6.25496	Promoter (1-2kb)	856	16738179	16975190	237012	2	suclg2	-1286
11	21909881	21910161	281	3.35117	6.25496	Promoter (<=1kb)	856	21910343	22094392	184050	1	foxp4	-182
15	21108342	21108757	416	3.35117	6.25496	Promoter (<=1kb)	860	21079826	21109608	29783	2	CR626907.2	851
15	23700971	23701197	227	3.35117	6.25496	Promoter (1-2kb)	860	23693514	23699737	6224	2	zgc:154093	-1234
15	38192206	38192446	241	3.35117	6.25496	Promoter (<=1kb)	860	38179904	38193383	13480	2	chrna10a	937
16	9052059	9052319	261	3.35117	6.25496	Promoter (<=1kb)	861	9053275	9267496	214222	1	dnah5	-956
2	13252612	13252865	254	3.35117	6.25496	Promoter (1-2kb)	847	13223755	13254821	31067	2	kdsr	1956
2	58641190	58641475	286	3.35117	6.25496	Promoter (<=1kb)	847	58631830	58640644	8815	2	CABZ01081294.1	-546
25	26895761	26896033	273	3.35117	6.25496	Promoter (<=1kb)	870	26895962	26913274	17313	1	znf800a	0
3	26269288	26269520	233	3.35117	6.25496	Promoter (1-2kb)	848	26267725	26281561	13837	1	adap2	1563
3	27713147	27713643	497	3.35117	6.25496	Promoter (<=1kb)	848	27706113	27713180	7068	2	CR394572.1	0
3	48232776	48233093	318	3.35117	6.25496	Promoter (1-2kb)	848	48234445	48327160	92716	1	tbcd	-1352
6	7775883	7776426	544	3.35117	6.25496	Promoter (<=1kb)	851	7735806	7776612	40807	2	myh9a	186
6	23001441	23001737	297	3.35117	6.25496	Promoter (<=1kb)	851	22957709	23002373	44665	2	nol11	636
8	7876230	7876450	221	3.35117	6.25496	Promoter (1-2kb)	853	7875110	7912936	37827	1	mbd1a	1120
8	11641971	11642204	234	3.35117	6.25496	Promoter (<=1kb)	853	11642070	11681559	39490	1	ift81	0
KN150425.1	102784	103224	441	3.35117	6.25496	Promoter (<=1kb)	1053	103570	106640	3071	1	cyp1c1	-346
24	18688144	18688444	301	3.35047	6.87796	Promoter (1-2kb)	869	18689980	18732395	42416	1	cspp1a	-1536
5	19052447	19052752	306	3.35047	6.87796	Promoter (<=1kb)	850	19021786	19052497	30712	2	fam214b	0
16	9714334	9714589	256	3.34656	6.24583	Promoter (<=1kb)	861	9713850	9725432	11583	1	ecm1b	484
23	24548012	24548407	396	3.34656	6.24583	Promoter (<=1kb)	868	24545239	24547564	2326	2	si:dkey-31b16.7	-448
3	53506847	53507114	268	3.34535	6.44346	Promoter (1-2kb)	848	53491105	53508580	17476	2	shfl	1466
12	48372718	48372946	229	3.34344	6.85549	Promoter (1-2kb)	857	48346693	48374828	28136	2	dnajb12b	1882
12	48390305	48390532	228	3.34344	6.85549	Promoter (<=1kb)	857	48390715	48404672	13958	1	scd	-183
14	22021962	22022392	431	3.34344	6.85549	Promoter (<=1kb)	859	22022441	22038396	15956	1	clcf1	-49
17	3992180	3992411	232	3.34344	6.85549	Promoter (1-2kb)	862	3993772	4017948	24177	1	tmx4	-1361
17	9960860	9961148	289	3.34344	6.85549	Promoter (1-2kb)	862	9951618	9962578	10961	2	eapp	1430
18	33778631	33778851	221	3.34344	6.85549	Promoter (<=1kb)	863	33779440	33796526	17087	1	si:dkey-145c18.3	-589
19	5676605	5677055	451	3.34344	6.85549	Promoter (1-2kb)	864	5674907	5687743	12837	1	pdk2b	1698
2	32738447	32738820	374	3.34344	6.85549	Promoter (<=1kb)	847	32676002	32738535	62534	2	nrbp2a	0
20	35556623	35556914	292	3.34344	6.85549	Promoter (<=1kb)	865	35551636	35557902	6267	2	adgrf7	988
20	43647045	43647511	467	3.34344	6.85549	Promoter (<=1kb)	865	43648369	43689779	41411	1	parp1	-858
25	13202018	13202362	345	3.34344	6.85549	Promoter (<=1kb)	870	13198224	13202208	3985	2	si:ch211-194m7.4	0
4	17678319	17678575	257	3.34344	6.85549	Promoter (1-2kb)	849	17647547	17680493	32947	2	BX890572.2	1918
9	471067	471420	354	3.34344	6.85549	Promoter (<=1kb)	854	458751	470097	11347	2	si:dkey-11f4.16	-970
KN149847.1	73040	73308	269	3.34344	6.85549	Promoter (1-2kb)	923	66755	74493	7739	2	CABZ01003344.1	1185
1	51473397	51473702	306	3.34314	6.85549	Promoter (1-2kb)	846	51444549	51474974	30426	2	spred2a	1272
3	62088492	62088993	502	3.33949	11.7134	Promoter (1-2kb)	848	62064805	62087346	22542	2	srebf1	-1146
23	17877861	17878385	525	3.33852	6.22039	Promoter (<=1kb)	868	17878969	17881328	2360	1	si:ch73-390p7.2	-584
6	13024324	13024705	382	3.33852	6.22039	Promoter (<=1kb)	851	13024448	13037815	13368	1	pnkd	0
13	5936918	5937191	274	3.33432	7.24776	Promoter (<=1kb)	858	5870644	5937034	66391	2	spred2b	0
19	11208060	11208435	376	3.33432	7.24776	Promoter (<=1kb)	864	11167289	11208824	41536	2	si:dkey-240h12.4	389
9	31915544	31915796	253	3.33432	7.24776	Promoter (<=1kb)	854	31838044	31915423	77380	2	fgf14	-121
3	40528303	40528845	543	3.33152	14.4435	Promoter (<=1kb)	848	40526107	40529804	3698	2	actb2	959
4	72451972	72452251	280	3.33152	14.4435	Promoter (<=1kb)	849	72436227	72452984	16758	2	si:ch211-161m3.6	733
2	32120393	32120844	452	3.33052	6.19548	Promoter (1-2kb)	847	32115851	32119196	3346	2	BX323880.1	-1197
1	44395802	44396153	352	3.33036	9.54536	Promoter (<=1kb)	846	44395976	44418225	22250	1	unc93b1	0
19	13994599	13995100	502	3.33036	9.54536	Promoter (<=1kb)	864	13994563	14035892	41330	1	tmem222b	36
16	51256566	51257380	815	3.32919	6.60235	Promoter (1-2kb)	861	51244297	51254694	10398	2	serpinb14	-1872
7	42204702	42205398	697	3.32802	7.01214	Promoter (1-2kb)	852	42206543	42346045	139503	1	phkb	-1145
23	30960168	30960575	408	3.32309	12.2626	Promoter (<=1kb)	868	30937757	30960506	22750	2	osbpl2a	0
2	10563480	10564095	616	3.32213	6.37167	Promoter (<=1kb)	847	10467799	10564019	96221	2	ccdc18	0
23	36882959	36883244	286	3.32173	6.57849	Promoter (1-2kb)	868	36870354	36884290	13937	2	ube2j2	1046
6	7978918	7979460	543	3.32173	6.57849	Promoter (1-2kb)	851	7977611	8074849	97239	1	palm3	1307
8	21182938	21183251	314	3.32173	6.57849	Promoter (1-2kb)	853	21166053	21184759	18707	2	gls2a	1508
11	30343425	30343937	513	3.32135	6.78887	Promoter (1-2kb)	856	30332959	30341431	8473	2	cflara	-1994
1	55923770	55924142	373	3.32005	7.61012	Promoter (1-2kb)	846	55903811	55922057	18247	2	si:ch73-343l4.6	-1713
17	37395396	37395724	329	3.31878	8.64788	Promoter (<=1kb)	862	37385811	37395496	9686	2	crip1	0
16	14589650	14589869	220	3.31625	7.38881	Promoter (1-2kb)	861	14588141	14675907	87767	1	deptor	1509
19	34978175	34978472	298	3.31625	7.38881	Promoter (1-2kb)	864	34959967	34979837	19871	2	ndrg1a	1365
23	33653975	33654265	291	3.31625	7.38881	Promoter (<=1kb)	868	33633241	33654889	21649	2	csrnp2	624
25	19575625	19575844	220	3.31625	7.38881	Promoter (1-2kb)	870	19560647	19574146	13500	2	si:ch211-59o9.10	-1479
3	31804658	31804938	281	3.31625	7.38881	Promoter (<=1kb)	848	31792441	31804481	12041	2	gfap	-177
4	71989457	71989867	411	3.31625	7.38881	Promoter (<=1kb)	849	71989418	72002734	13317	1	parp11	39
7	18248144	18248537	394	3.31625	7.38881	Promoter (<=1kb)	852	18247037	18247691	655	2	CT027807.1	-453
21	19844847	19845151	305	3.31464	6.14513	Promoter (<=1kb)	866	19844195	19866351	22157	1	fybb	652
14	16287985	16288475	491	3.31129	10.0876	Promoter (<=1kb)	859	16287968	16301402	13435	1	prpf19	17
6	60111870	60112347	478	3.31129	10.0876	Promoter (<=1kb)	851	60112200	60122081	9882	1	prelid3b	0
14	41468653	41468937	285	3.30758	9.02286	Promoter (<=1kb)	859	41466368	41469036	2669	2	mid1ip1l	99
19	42807709	42808043	335	3.30718	7.3623	Promoter (<=1kb)	864	42806812	42841889	35078	1	ubp1	897
2	36691262	36691502	241	3.30706	6.93935	Promoter (<=1kb)	847	36691771	36695144	3374	1	ptx3b	-269
20	38620541	38620798	258	3.30706	6.93935	Promoter (<=1kb)	865	38620666	38670696	50031	1	si:ch211-243j20.2	0
2	37210432	37210829	398	3.30699	6.73982	Promoter (<=1kb)	847	37207799	37210397	2599	2	apoda.1	-35
20	19534391	19534648	258	3.30699	6.73982	Promoter (1-2kb)	865	19494273	19532657	38385	2	BX276101.2	-1734
20	3955494	3956493	1000	3.30683	6.32459	Promoter (1-2kb)	865	3943237	3953631	10395	2	selenol	-1863
21	30467070	30467595	526	3.30683	6.32459	Promoter (<=1kb)	866	30418034	30467905	49872	2	afap1l1b	310
24	36727799	36728022	224	3.30675	6.12109	Promoter (<=1kb)	869	36721341	36727922	6582	2	si:ch73-334d15.1	0
13	11874786	11875075	290	3.29924	6.30178	Promoter (1-2kb)	858	11876145	11929531	53387	1	trim8a	-1070
15	29160525	29160757	233	3.29924	6.30178	Promoter (1-2kb)	860	29154547	29162261	7715	2	xaf1	1504
4	7871068	7872246	1179	3.29459	10.6333	Promoter (1-2kb)	849	7851129	7869731	18603	2	mcm10	-1337
4	22681339	22682008	670	3.29459	10.6333	Promoter (<=1kb)	849	22680442	22714063	33622	1	gnai1	897
12	22823231	22823528	298	3.29412	7.31376	Promoter (<=1kb)	857	22823219	22916314	93096	1	afap1	12
3	34219869	34220119	251	3.29412	7.31376	Promoter (<=1kb)	848	34220194	34230565	10372	1	slc25a23b	-75
11	11121085	11121406	322	3.29359	7.93015	Promoter (<=1kb)	856	11120532	11193205	72674	1	ly75	553
11	31039398	31039692	295	3.29359	7.93015	Promoter (<=1kb)	856	31038409	31039533	1125	2	ier2b	0
2	21820584	21820835	252	3.29359	7.93015	Promoter (<=1kb)	847	21765670	21820697	55028	2	chd7	0
23	43305992	43306996	1005	3.29359	7.93015	Promoter (<=1kb)	868	43300892	43307237	6346	2	si:rp71-80o10.4	241
24	41571	41806	236	3.29359	7.93015	Promoter (1-2kb)	869	42948	44674	1727	1	tmx3b	-1142
4	14953637	14954245	609	3.29359	7.93015	Promoter (<=1kb)	849	14932537	14954327	21791	2	slc26a5	82
7	6361456	6361724	269	3.29359	7.93015	Promoter (<=1kb)	852	6361991	6362460	470	2	CU457819.3	736
25	27563855	27564074	220	3.29168	6.2767	Promoter (<=1kb)	870	27541796	27564590	22795	2	hyal4	516
6	49997008	49997364	357	3.29109	6.07135	Promoter (1-2kb)	851	49995781	50011926	16146	1	eif2s2	1227
3	40529814	40530120	307	3.29026	8.3281	Promoter (<=1kb)	848	40526107	40529804	3698	2	actb2	-10
22	373422	373674	253	3.28876	7.70195	Promoter (<=1kb)	867	370915	372723	1809	2	FNDC10	-699
6	29218660	29219331	672	3.28821	7.48964	Promoter (1-2kb)	851	29217392	29227487	10096	1	atp1b1a	1268
13	29426387	29426685	299	3.28636	6.87026	Promoter (1-2kb)	858	29422049	29424454	2406	2	slc18a3a	-1933
13	40139670	40140036	367	3.28636	6.87026	Promoter (1-2kb)	858	40064481	40141630	77150	2	crtac1b	1594
21	19518355	19518889	535	3.28493	6.45715	Promoter (<=1kb)	866	19517492	19520320	2829	1	gzmk	863
14	27295211	27295568	358	3.28415	6.25496	Promoter (1-2kb)	859	26995114	27297123	302010	2	pcdh11	1555
13	30144401	30144675	275	3.28332	6.04717	Promoter (1-2kb)	858	30135675	30143127	7453	2	tysnd1	-1274
11	441031	441253	223	3.28263	7.67835	Promoter (<=1kb)	856	440305	450099	9795	1	rab43	726
6	7733292	7733644	353	3.28263	7.67835	Promoter (1-2kb)	851	7721292	7735153	13862	2	slc25a38b	1509
3	33440202	33440659	458	3.27986	11.1802	Promoter (<=1kb)	848	33440615	33459764	19150	1	gtpbp1	0
16	6849135	6849694	560	3.27862	6.64251	Promoter (<=1kb)	861	6803342	6849781	46440	2	mbpb	87
19	18150797	18151156	360	3.27862	6.64251	Promoter (1-2kb)	864	18143593	18152942	9350	2	nfe2l3	1786
6	52858868	52859274	407	3.27862	6.64251	Promoter (<=1kb)	851	52859495	52861521	2027	1	or134-1	-221
13	29455589	29456109	521	3.27441	8.46883	Promoter (<=1kb)	858	29446226	29455859	9634	2	rgra	0
16	9695860	9696312	453	3.27441	8.46883	Promoter (1-2kb)	861	9680908	9694822	13915	2	COLEC10	-1038
4	22477831	22478286	456	3.27441	8.46883	Promoter (1-2kb)	849	22480169	22483131	2963	1	ndufb2	-1883
25	2081242	2081663	422	3.27236	8.04416	Promoter (<=1kb)	870	2002715	2081371	78657	2	wnt7bb	0
6	41138889	41139141	253	3.27236	8.04416	Promoter (<=1kb)	851	41118910	41138855	19946	2	slc6a22.1	-34
4	76575405	76575728	324	3.26788	5.99955	Promoter (<=1kb)	849	76575585	76588333	12749	1	ms4a17a.11	0
12	18917907	18918466	560	3.26714	7.00641	Promoter (1-2kb)	857	18916285	18922976	6692	1	cbx7b	1622
5	37488060	37488968	909	3.26714	7.00641	Promoter (<=1kb)	850	37487687	37495306	7620	1	CU984579.1	373
18	18822974	18823222	249	3.26462	6.59556	Promoter (1-2kb)	863	18815654	18821370	5717	2	BX571681.1	-1604
5	20195281	20195532	252	3.26312	8.42377	Promoter (<=1kb)	850	20188438	20195350	6913	2	dao.1	0
4	7816168	7817217	1050	3.26026	9.83852	Promoter (<=1kb)	849	7817996	7821466	3471	1	si:ch1073-67j19.1	-779
2	11082230	11082528	299	3.26021	5.9747	Promoter (<=1kb)	847	11069055	11082914	13860	2	fam151a	386
11	2130253	2130628	376	3.25796	9.01341	Promoter (<=1kb)	856	2111582	2131280	19699	2	calcoco1b	652
16	32729110	32729552	443	3.25796	9.01341	Promoter (<=1kb)	861	32729223	32734765	5543	1	si:dkey-165n16.1	0
9	33877723	33878188	466	3.25796	9.01341	Promoter (<=1kb)	854	33863523	33877514	13992	2	dipk2b	-209
18	7307364	7307651	288	3.25697	7.3838	Promoter (1-2kb)	863	7309150	7325818	16669	1	cers3b	-1499
21	26713956	26714247	292	3.25697	7.3838	Promoter (1-2kb)	866	26709801	26715270	5470	2	banf1	1023
2	308571	308864	294	3.25607	6.36343	Promoter (<=1kb)	847	307665	316739	9075	1	zgc:113452	906
3	29446591	29446828	238	3.25258	5.95262	Promoter (1-2kb)	848	29445473	29468859	23387	1	grap2a	1118
4	73649479	73649779	301	3.25258	5.95262	Promoter (<=1kb)	849	73635284	73650074	14791	2	si:ch73-266f23.3	295
6	54443562	54444113	552	3.25243	6.75954	Promoter (<=1kb)	851	54438355	54444929	6575	2	sys1	816
9	13964199	13964557	359	3.25243	6.75954	Promoter (1-2kb)	854	13814963	13963078	148116	2	raph1a	-1121
12	15567309	15567575	267	3.24894	6.33985	Promoter (<=1kb)	857	15565344	15567104	1761	2	hexim1	-205
4	4261866	4262145	280	3.24894	6.33985	Promoter (<=1kb)	849	4234994	4261673	26680	2	cd9b	-193
4	5090110	5090363	254	3.24894	6.33985	Promoter (1-2kb)	849	5025625	5092335	66711	2	ahcyl2	1972
4	40220056	40220613	558	3.24894	6.33985	Promoter (1-2kb)	849	40218600	54232197	14013598	1	znf995	1456
3	54670140	54670371	232	3.24573	6.73531	Promoter (<=1kb)	848	54616015	54669185	53171	2	s1pr2	-955
1	59130507	59130912	406	3.24545	16.3468	Promoter (<=1kb)	846	59101838	59130695	28858	2	si:zfos-2330d3.7	0
11	35761659	35762084	426	3.2445	12.8384	Promoter (1-2kb)	856	35759652	35763323	3672	2	bhlhe40	1239
12	25433001	25433531	531	3.2445	12.8384	Promoter (<=1kb)	857	25432626	25487244	54619	1	ppm1bb	375
21	9997350	9997743	394	3.2445	12.8384	Promoter (<=1kb)	866	9997418	10025002	27585	1	herc7	0
13	25773308	25773619	312	3.24371	9.55842	Promoter (<=1kb)	858	25762908	25774183	11276	2	pdlim1	564
3	25848747	25849105	359	3.24371	9.55842	Promoter (<=1kb)	848	25849560	25852579	3020	1	mfsd6l	-455
5	30420249	30420621	373	3.24371	9.55842	Promoter (1-2kb)	850	30414250	30418636	4387	2	atf5a	-1613
16	25599874	25600276	403	3.24213	6.31915	Promoter (1-2kb)	861	25593339	25597909	4571	2	fam8a1b	-1965
20	29218616	29219134	519	3.24213	6.31915	Promoter (<=1kb)	865	29217835	29225133	7299	1	emc7	781
20	46554944	46555669	726	3.24213	6.31915	Promoter (<=1kb)	865	46552311	46554440	2130	2	fosab	-504
21	21339184	21339513	330	3.24213	6.31915	Promoter (<=1kb)	866	21339311	21344275	4965	1	sdhaf1	0
3	33031433	33031895	463	3.24213	6.31915	Promoter (<=1kb)	848	32979969	33031799	51831	2	CT583642.1	0
4	11053571	11053875	305	3.24213	6.31915	Promoter (<=1kb)	849	11035103	11053543	18441	2	mettl25	-28
5	19093110	19093329	220	3.24213	6.31915	Promoter (<=1kb)	850	19094153	19237700	143548	1	unc13ba	-824
7	18881065	18881492	428	3.24213	6.31915	Promoter (<=1kb)	852	18779555	18881358	101804	2	mllt3	0
9	16241651	16241942	292	3.24213	6.31915	Promoter (<=1kb)	854	16241656	16248098	6443	1	si:ch211-261p9.4	0
19	30447084	30447327	244	3.24184	6.31915	Promoter (<=1kb)	864	30428913	30447743	18831	2	abcf1	416
19	14453811	14454370	560	3.23976	8.11736	Promoter (<=1kb)	864	14454306	14470811	16506	1	zdhhc18b	0
7	58729644	58729995	352	3.23976	8.11736	Promoter (<=1kb)	852	58720601	58729894	9294	2	chchd7	0
1	19766219	19766662	444	3.23947	5.71278	Promoter (1-2kb)	846	19764995	19802602	37608	1	si:ch211-42i9.8	1224
1	44348401	44348620	220	3.23947	5.71278	Promoter (1-2kb)	846	44347388	44350014	2627	1	si:ch211-165a10.3	1013
10	36697057	36697465	409	3.23947	5.71278	Promoter (1-2kb)	855	36695597	36711701	16105	1	rab6a	1460
10	41664328	41664628	301	3.23947	5.71278	Promoter (<=1kb)	855	41624711	41664427	39717	2	ggt1b	0
11	14281042	14281261	220	3.23947	5.71278	Promoter (<=1kb)	856	14280598	14293026	12429	1	si:ch211-262i1.3	444
11	15089030	15089441	412	3.23947	5.71278	Promoter (1-2kb)	856	15068307	15090564	22258	2	slc1a8a	1123
12	35948957	35949318	362	3.23947	5.71278	Promoter (<=1kb)	857	35947865	35949936	2072	2	AL954682.1	618
13	8228470	8228760	291	3.23947	5.71278	Promoter (1-2kb)	858	8168712	8229977	61266	2	si:ch211-250c4.3	1217
13	24669513	24669819	307	3.23947	5.71278	Promoter (<=1kb)	858	24665334	24669258	3925	2	znf511	-255
14	15739344	15739631	288	3.23947	5.71278	Promoter (<=1kb)	859	15662563	15740090	77528	2	neurl1b	459
17	9964205	9964681	477	3.23947	5.71278	Promoter (1-2kb)	862	9951618	9962578	10961	2	eapp	-1627
17	30748602	30749033	432	3.23947	5.71278	Promoter (<=1kb)	862	30749251	30817230	67980	1	ldah	-218
17	43593032	43593362	331	3.23947	5.71278	Promoter (1-2kb)	862	43565628	43594864	29237	2	zfyve28	1502
18	6126385	6126661	277	3.23947	5.71278	Promoter (<=1kb)	863	6126506	6143192	16687	1	si:ch1073-390k14.1	0
18	39288671	39288905	235	3.23947	5.71278	Promoter (<=1kb)	863	39170127	39288894	118768	2	mapk6	0
2	5841854	5842076	223	3.23947	5.71278	Promoter (<=1kb)	847	5841108	5884404	43297	1	dis3l2	746
2	23613065	23613355	291	3.23947	5.71278	Promoter (<=1kb)	847	23613040	23620223	7184	1	rpp40	25
20	12640593	12640827	235	3.23947	5.71278	Promoter (1-2kb)	865	12566101	12642685	76585	2	si:dkey-97l20.6	1858
20	36673275	36673627	353	3.23947	5.71278	Promoter (1-2kb)	865	36646761	36671660	24900	2	slc5a6a	-1615
22	24726540	24726815	276	3.23947	5.71278	Promoter (<=1kb)	867	24726066	24756673	30608	1	BX539332.2	474
24	29994958	29995220	263	3.23947	5.71278	Promoter (1-2kb)	869	29964976	29997190	32215	2	palmdb	1970
3	60317598	60317842	245	3.23947	5.71278	Promoter (1-2kb)	848	60314274	60316118	1845	2	si:ch211-214b16.2	-1480
7	29021767	29022024	258	3.23947	5.71278	Promoter (<=1kb)	852	29015846	29021757	5912	2	nrn1lb	-10
1	38142505	38142920	416	3.23906	6.71175	Promoter (<=1kb)	846	38142354	38170906	28553	1	galnt7	151
21	7132109	7132488	380	3.23906	6.71175	Promoter (<=1kb)	866	7131970	7136926	4957	1	zgc:113019	139
6	37529675	37530231	557	3.23906	6.71175	Promoter (<=1kb)	851	37529383	37600648	71266	1	slc9a7	292
7	17295239	17295780	542	3.23241	6.08996	Promoter (1-2kb)	852	17295053	17297156	2104	2	nitr11a	1376
1	49497108	49497582	475	3.23123	10.107	Promoter (<=1kb)	846	49481203	49498116	16914	2	zgc:175214	534
13	25548674	25548937	264	3.23123	10.107	Promoter (<=1kb)	858	25531004	25548882	17879	2	mcmbp	0
20	53278677	53279117	441	3.23123	10.107	Promoter (<=1kb)	865	53278746	53279747	1002	1	gpr6	0
4	16834127	16834543	417	3.23123	10.107	Promoter (1-2kb)	849	16828752	16836006	7255	2	ldhba	1463
11	27537430	27537786	357	3.23032	7.07693	Promoter (<=1kb)	856	27511277	27537661	26385	2	ptpdc1a	0
3	49578142	49578396	255	3.23032	7.07693	Promoter (1-2kb)	848	49576662	49624678	48017	1	CR394535.1	1480
6	32086752	32087201	450	3.22991	5.88301	Promoter (<=1kb)	851	32065094	32087111	22018	2	alg6	0
23	16759170	16759399	230	3.22724	5.68114	Promoter (1-2kb)	868	16760845	16773279	12435	1	si:rp71-1k13.6	-1446
23	38245517	38245754	238	3.22724	5.68114	Promoter (<=1kb)	868	38245610	38263780	18171	1	znf217	0
5	19988736	19989048	313	3.22724	5.68114	Promoter (<=1kb)	850	19969794	19988772	18979	2	slc6a4b	0
5	25724568	25725325	758	3.22724	5.68114	Promoter (1-2kb)	850	25708369	25723079	14711	2	gda	-1489
7	60830455	60830779	325	3.22724	5.68114	Promoter (<=1kb)	852	60457138	60831105	373968	2	pcxb	326
13	36545959	36546241	283	3.22574	8.86886	Promoter (<=1kb)	858	36537426	36545258	7833	2	FP103009.1	-701
20	37300670	37300914	245	3.22515	6.06559	Promoter (<=1kb)	865	37300296	37379578	79283	1	vta1	374
12	8823923	8824384	462	3.22413	6.85549	Promoter (1-2kb)	857	8822717	8882186	59470	1	reep3b	1206
15	38217446	38217768	323	3.22413	6.85549	Promoter (<=1kb)	860	38201964	38218320	16357	2	rhoga	552
19	42469325	42469775	451	3.22413	6.85549	Promoter (<=1kb)	864	42469058	42485064	16007	1	si:dkey-166k12.1	267
24	31193363	31194105	743	3.22413	6.85549	Promoter (<=1kb)	869	31170362	31194847	24486	2	cnn3a	742
4	4805534	4805845	312	3.22413	6.85549	Promoter (1-2kb)	849	4803698	4832149	28452	1	slc13a4	1836
4	72796693	72797066	374	3.22413	6.85549	Promoter (<=1kb)	849	72797711	72850636	52926	1	myrfl	-645
5	32833188	32833694	507	3.22413	6.85549	Promoter (1-2kb)	850	32831561	32859700	28140	1	si:ch211-208h16.4	1627
7	17972581	17972850	270	3.22413	6.85549	Promoter (<=1kb)	852	17973097	17980221	7125	1	kcnk7	-247
16	2559129	2559349	221	3.22332	6.45416	Promoter (<=1kb)	861	2515223	2558653	43431	2	adcy3a	-476
20	20355424	20355681	258	3.22255	7.44522	Promoter (<=1kb)	865	20326611	20355577	28967	2	hif1ab	0
22	17606677	17606971	295	3.22071	6.25387	Promoter (<=1kb)	867	17606588	17611582	4995	1	polr2eb	89
1	59117389	59117692	304	3.22023	10.6586	Promoter (<=1kb)	846	59107633	59116738	9106	2	zmp:0000001323	-651
6	40573252	40573529	278	3.22023	10.6586	Promoter (<=1kb)	851	40572545	40573270	726	2	tomm6	0
20	34029737	34030016	280	3.21181	5.63381	Promoter (<=1kb)	865	34029820	34039638	9819	1	prg4b	0
24	25363298	25363540	243	3.20931	8.19365	Promoter (1-2kb)	869	25347503	25364775	17273	2	ptchd1	1235
13	35337105	35337477	373	3.20914	7.39558	Promoter (1-2kb)	858	35339182	35390095	50914	1	jag1b	-1705
17	30471577	30472215	639	3.20914	7.39558	Promoter (1-2kb)	862	30469744	30473374	3631	2	si:ch211-175f11.5	1159
20	25562935	25563251	317	3.20914	7.39558	Promoter (<=1kb)	865	25563105	25568441	5337	1	cyp2p6	0
25	36262566	36262821	256	3.20914	7.39558	Promoter (<=1kb)	870	36249279	36263125	13847	2	dus2	304
3	40284407	40284794	388	3.20914	7.39558	Promoter (<=1kb)	848	40284598	40287841	3244	1	bud31	0
5	21030961	21031236	276	3.20914	7.39558	Promoter (<=1kb)	850	20931252	21030996	99745	2	camk2b1	0
6	40161088	40161588	501	3.20914	7.39558	Promoter (1-2kb)	851	40089743	40162742	73000	2	ip6k2b	1154
7	17992884	17993282	399	3.20914	7.39558	Promoter (<=1kb)	852	17992455	18074041	81587	1	ehbp1l1a	429
2	302342	302734	393	3.20896	6.80729	Promoter (<=1kb)	847	301898	306761	4864	1	znf1008	444
20	15550530	15550833	304	3.20678	6.20741	Promoter (1-2kb)	865	15552657	15554606	1950	1	jun	-1824
21	11970171	11970391	221	3.20415	5.60951	Promoter (<=1kb)	866	11958758	11970199	11442	2	nop56	0
14	45566361	45566598	238	3.20357	5.99642	Promoter (<=1kb)	859	45565891	45573222	7332	1	rarres3l	470
11	13154284	13154555	272	3.20262	6.78444	Promoter (1-2kb)	856	13094179	13152524	58346	2	elovl1b	-1760
15	29389723	29390111	389	3.20262	6.78444	Promoter (1-2kb)	860	29382454	29388012	5559	2	serpinh1b	-1711
19	25524498	25524791	294	3.19653	5.58712	Promoter (1-2kb)	864	25526354	25548630	22277	1	sdhaf3	-1563
3	11548219	11548487	269	3.19653	5.58712	Promoter (<=1kb)	848	11548516	11576337	27822	1	mmd	-29
19	42566436	42566903	468	3.19644	7.94327	Promoter (<=1kb)	864	42559143	42566559	7417	2	si:dkey-228a15.1	0
21	32083273	32083526	254	3.19644	7.94327	Promoter (1-2kb)	866	32061725	32082149	20425	2	mat2b	-1124
23	20124660	20124955	296	3.19644	7.94327	Promoter (1-2kb)	868	20113378	20126257	12880	2	tktb	1302
25	13871167	13871524	358	3.19644	7.94327	Promoter (<=1kb)	870	13846883	13871121	24239	2	cry2	-46
3	32289715	32290194	480	3.19644	7.94327	Promoter (<=1kb)	848	32228901	32290096	61196	2	cpt1cb	0
2	23174082	23174342	261	3.19625	7.1513	Promoter (1-2kb)	847	23165250	23172708	7459	2	prrx1a	-1374
20	4883672	4884314	643	3.19625	7.1513	Promoter (<=1kb)	865	4827735	4883673	55939	2	zdhhc14	0
4	5302277	5302608	332	3.19625	7.1513	Promoter (<=1kb)	849	5260941	5302866	41926	2	snap91b	258
10	45249082	45249541	460	3.19055	7.52051	Promoter (<=1kb)	855	45248326	45341821	93496	1	zmiz2	756
5	35464926	35465319	394	3.19055	7.52051	Promoter (1-2kb)	850	35463688	35508088	44401	1	ch25hl3	1238
9	8978612	8978886	275	3.19055	7.52051	Promoter (<=1kb)	854	8973080	8979468	6389	2	ing1	582
5	40189649	40189954	306	3.18894	5.56312	Promoter (<=1kb)	850	40052930	40190949	138020	2	wdfy3	995
7	31442004	31442332	329	3.18894	5.56312	Promoter (<=1kb)	852	31432140	31441420	9281	2	cilp	-584
3	17714277	17714989	713	3.18667	12.8789	Promoter (1-2kb)	848	17715685	17716322	638	2	CABZ01018956.1	1333
20	41020795	41021102	308	3.18556	8.49127	Promoter (<=1kb)	865	41021054	41242638	221585	1	man1a1	0
24	24163019	24163341	323	3.18556	8.49127	Promoter (<=1kb)	869	24118193	24163201	45009	2	map7d2b	0
25	6049087	6049592	506	3.18556	8.49127	Promoter (<=1kb)	870	6016642	6049339	32698	2	snx1a	0
6	6213649	6214005	357	3.18556	8.49127	Promoter (1-2kb)	851	6215042	6237589	22548	1	BX324134.2	-1037
6	29084349	29084729	381	3.18556	8.49127	Promoter (1-2kb)	851	29011911	29086473	74563	2	evi5b	1744
6	42476094	42476363	270	3.18556	8.49127	Promoter (<=1kb)	851	42475730	42505007	29278	1	mst1ra	364
7	69648212	69648597	386	3.18556	8.49127	Promoter (<=1kb)	852	69641197	69647988	6792	2	LO018231.1	-224
4	73709742	73709965	224	3.18549	5.74475	Promoter (<=1kb)	849	73701801	73709502	7702	2	BX855614.3	-240
11	22914577	22915071	495	3.18543	7.90231	Promoter (1-2kb)	856	22890997	22916641	25645	2	mdm4	1570
25	8921474	8921846	373	3.18543	7.90231	Promoter (<=1kb)	870	8921425	8949639	28215	1	accs	49
5	19861071	19861434	364	3.18543	7.90231	Promoter (<=1kb)	850	19850828	19861766	10939	2	gltpa	332
2	37354964	37355246	283	3.1808	8.27228	Promoter (1-2kb)	847	37307326	37353098	45773	2	skila	-1866
12	9132757	9133280	524	3.17927	6.11451	Promoter (<=1kb)	857	9096963	9132682	35720	2	adam8b	-75
3	55138278	55138529	252	3.17927	6.11451	Promoter (<=1kb)	848	55120330	55139127	18798	2	hbae1.3	598
1	23274414	23275141	728	3.17613	9.03942	Promoter (<=1kb)	846	23243093	23274038	30946	2	rfc1	-376
1	33557497	33557813	317	3.17613	9.03942	Promoter (<=1kb)	846	33547532	33557915	10384	2	creb1a	102
7	20380766	20381113	348	3.17613	9.03942	Promoter (1-2kb)	852	20334345	20379424	45080	2	zgc:194312	-1342
16	41135419	41135941	523	3.1738	6.48131	Promoter (<=1kb)	861	41135018	41136139	1122	1	si:ch211-53m15.2	401
13	504143	504698	556	3.1713	6.67033	Promoter (1-2kb)	858	502230	514843	12614	1	degs1	1913
11	22916486	22916730	245	3.16895	6.85549	Promoter (<=1kb)	856	22890997	22916641	25645	2	mdm4	0
14	31465353	31465604	252	3.16895	6.85549	Promoter (<=1kb)	859	31176952	31465905	288954	2	gpc3	301
22	8798174	8798530	357	3.16895	6.85549	Promoter (1-2kb)	867	8799855	8809496	9642	1	si:dkey-182g1.6	-1325
6	28294021	28294621	601	3.16895	6.85549	Promoter (<=1kb)	851	28294113	28690670	396558	1	lpp	0
6	37743461	37743858	398	3.16788	9.58995	Promoter (1-2kb)	851	37733608	37745508	11901	2	nipa2	1650
5	46150840	46151089	250	3.16639	5.49509	Promoter (1-2kb)	850	46146084	46152740	6657	2	f2rl2	1651
16	25259003	25259350	348	3.16462	7.22912	Promoter (<=1kb)	861	25259313	25272633	13321	1	fbxo32	0
7	27250082	27250366	285	3.16462	7.22912	Promoter (<=1kb)	852	27250012	27454645	204634	1	sox6	70
16	66879	67116	238	3.16294	6.83306	Promoter (<=1kb)	861	68069	71108	3040	1	sox4b	-953
8	40077310	40077551	242	3.16126	5.86042	Promoter (1-2kb)	853	40042632	40075983	33352	2	ggt1a	-1327
5	67449713	67449997	285	3.15895	6.04577	Promoter (1-2kb)	850	67448664	67459538	10875	1	si:dkey-251i10.1	1049
12	22605911	22606256	346	3.15656	5.65828	Promoter (1-2kb)	857	22607761	22618080	10320	1	si:dkey-219e21.2	-1505
23	19760110	19760601	492	3.15473	6.41441	Promoter (<=1kb)	868	19759128	19809027	49900	1	flna	982
12	34852065	34852540	476	3.15412	10.6986	Promoter (<=1kb)	857	34844927	34852342	7416	2	si:dkey-21c1.1	0
5	19336781	19337168	388	3.15412	10.6986	Promoter (<=1kb)	850	19337108	19383694	46587	1	acacb	0
9	9670970	9671678	709	3.15405	8.35339	Promoter (<=1kb)	854	9577743	9671244	93502	2	gsk3ba	0
19	15521929	15522208	280	3.15154	5.44893	Promoter (<=1kb)	864	15521997	15532515	10519	1	ppp1r8a	0
22	18545851	18546106	256	3.15154	5.44893	Promoter (<=1kb)	867	18542010	18546649	4640	2	cirbpb	543
[truncated: 1,797 more rows]
