# Supplementary material for: Cebp1 and Cebpβ transcriptional axis controls eosinophilopoiesis in zebrafish
Source: Nat Commun. 2024 Jan 27;15:811. doi: 10.1038/s41467-024-45029-0 (PMC10821951; doi:10.1038/s41467-024-45029-0)
Supplement: Supplementary file 9 — Supplementary Data 6 [file 41467_2024_45029_MOESM9_ESM.xlsx]

## Sheet: Abbreviations
cell_type	full name
eos	eosinophil
hspc	hematopoietic stem/progenitor cell
ery	erythrocyte
ery pro	erythroid progenitor
neu	neutrophil
mac	macrophage
mye pro	myeloid progenitor
T cell	T lymphocyte
B cell	B lymphocyte
throm	thrombocyte
endo	endothelial cell
kidney	kidney cell
atypical	atypical cell
unknown	unknown cell
unknown immune	unknown immune cell

## Sheet: marker_genes
	p_val	avg_logFC	pct.1	pct.2	p_val_adj	cluster	gene
si:dkey-77g12.1	0	4.81112	0.95	0.466	0	eos	si:dkey-77g12.1
si:dkey-203a12.6	0	4.29462	0.943	0.418	0	eos	si:dkey-203a12.6
si:dkey-203a12.2	0	4.25199	0.947	0.438	0	eos	si:dkey-203a12.2
si:dkey-203a12.8	0	4.24031	0.933	0.387	0	eos	si:dkey-203a12.8
cst14b.2	0	3.95149	0.847	0.471	0	eos	cst14b.2
si:dkeyp-75b4.10	0	3.86931	0.946	0.402	0	eos	si:dkeyp-75b4.10
si:dkey-203a12.7	0	3.85003	0.904	0.419	0	eos	si:dkey-203a12.7
si:dkey-203a12.4	0	3.68657	0.918	0.328	0	eos	si:dkey-203a12.4
si:dkey-77g12.4	0	3.66318	0.91	0.367	0	eos	si:dkey-77g12.4
si:dkey-203a12.3	0	3.60471	0.937	0.366	0	eos	si:dkey-203a12.3
LOC101886910	0	3.48169	0.815	0.421	0	eos	LOC101886910
si:ch1073-110a20.1	0	3.3791	0.892	0.341	0	eos	si:ch1073-110a20.1
si:zfos-2330d3.8	0	3.19497	0.903	0.336	0	eos	si:zfos-2330d3.8
si:ch1073-110a20.3	0	2.95636	0.916	0.374	0	eos	si:ch1073-110a20.3
si:dkey-203a12.5	0	2.91448	0.862	0.3	0	eos	si:dkey-203a12.5
si:ch211-14a17.10.1	0	2.63836	0.85	0.443	0	eos	si:ch211-14a17.10.1
LOC110438970	0	2.60637	0.835	0.372	0	eos	LOC110438970
c3a.4	0	2.57955	0.874	0.46	0	eos	c3a.4
si:ch211-14a17.10	0	2.49805	0.835	0.354	0	eos	si:ch211-14a17.10
si:ch1073-376c22.1	0	2.21584	0.862	0.327	0	eos	si:ch1073-376c22.1
itln1	0	2.1705	0.86	0.303	0	eos	itln1
si:ch1073-110a20.2	0	2.02907	0.777	0.397	0	eos	si:ch1073-110a20.2
LOC110437731	0	1.80577	0.911	0.485	0	eos	LOC110437731
cfd.2	0	1.7542	0.904	0.699	0	eos	cfd.2
viml	0	1.69001	0.828	0.203	0	eos	viml
si:zfos-2330d3.6	0	1.65583	0.814	0.375	0	eos	si:zfos-2330d3.6
si:ch211-214p16.1	0	1.34686	0.93	0.72	0	eos	si:ch211-214p16.1
cfh.1	0	1.3266	0.823	0.358	0	eos	cfh.1
si:ch211-214p16.2	0	1.28543	0.762	0.474	0	eos	si:ch211-214p16.2
si:ch211-194m7.8	0	1.27879	0.914	0.416	0	eos	si:ch211-194m7.8
nfe2	0	1.26771	0.789	0.542	0	eos	nfe2
gata2a	0	1.04773	0.842	0.438	0	eos	gata2a
si:dkey-203a12.9	0	1.0029	0.757	0.456	0	eos	si:dkey-203a12.9
si:ch211-194m7.5	0	0.923795	0.878	0.202	0	eos	si:ch211-194m7.5
dok3	0	0.904285	0.745	0.205	0	eos	dok3
cebpb	0	0.756695	0.914	0.649	0	eos	cebpb
atp1a3a	0	0.51272	0.788	0.522	0	eos	atp1a3a
id2a	0	0.484793	0.855	0.545	0	eos	id2a
si:zfos-1425h8.1	0	0.461182	0.837	0.555	0	eos	si:zfos-1425h8.1
si:zfos-2330d3.1	1.23158e-304	0.484924	0.675	0.162	2.46317e-301	eos	si:zfos-2330d3.1
cdaa	2.95978e-288	0.723683	0.747	0.507	5.91956e-285	eos	cdaa
cfp	1.64351e-286	0.9276	0.732	0.48	3.28701e-283	eos	cfp
spi1b	6.13739e-284	0.630371	0.922	0.652	1.22748e-280	eos	spi1b
LOC110438407	1.00932e-277	0.574256	0.663	0.21	2.01864e-274	eos	LOC110438407
LOC110437886	5.33471e-277	1.4549	0.689	0.277	1.06694e-273	eos	LOC110437886
samsn1b	4.49765e-240	0.343243	0.724	0.612	8.99529e-237	eos	samsn1b
icn	2.83424e-238	0.40327	0.936	0.722	5.66849e-235	eos	icn
cd81a	6.02941e-233	0.644745	0.815	0.599	1.20588e-229	eos	cd81a
LOC100150882	6.52785e-228	0.77471	0.669	0.276	1.30557e-224	eos	LOC100150882
si:dkey-3k20.4	2.12087e-221	0.342583	0.741	0.582	4.24174e-218	eos	si:dkey-3k20.4
ak2	1.77634e-215	0.584627	0.946	0.736	3.55268e-212	eos	ak2
socs3a	1.7671e-208	0.537065	0.76	0.517	3.53421e-205	eos	socs3a
si:ch73-359m17.2	1.00001e-198	1.28147	0.655	0.348	2.00002e-195	eos	si:ch73-359m17.2
pfn1	1.29214e-198	0.254368	0.987	0.905	2.58427e-195	eos	pfn1
LOC100332723	1.22642e-183	1.3035	0.642	0.246	2.45283e-180	eos	LOC100332723
timp4.2	4.27093e-177	1.49292	0.649	0.338	8.54187e-174	eos	timp4.2
LOC100331492	7.71926e-160	1.22205	0.629	0.212	1.54385e-156	eos	LOC100331492
cebpa	2.79593e-142	0.263966	0.832	0.601	5.59186e-139	eos	cebpa
hlx1	1.4874e-133	0.571802	0.695	0.515	2.97479e-130	eos	hlx1
myh11a	5.858e-124	0.412008	0.712	0.545	1.1716e-120	eos	myh11a
si:ch1073-67j19.1	2.87479e-109	1.28055	0.579	0.22	5.74957e-106	eos	si:ch1073-67j19.1
ncf1	9.7386e-103	0.263115	0.773	0.564	1.94772e-99	eos	ncf1
si:ch211-165e15.1	4.37566e-72	0.398395	0.632	0.467	8.75131e-69	eos	si:ch211-165e15.1
LOC108192158	4.66301e-68	0.581312	0.378	0.502	9.32602e-65	eos	LOC108192158
muc2.1	3.87248e-48	0.403239	0.394	0.275	7.74496e-45	eos	muc2.1
zgc:158852	5.97283e-44	0.811641	0.554	0.427	1.19457e-40	eos	zgc:158852
LOC555374	4.21976e-25	0.690518	0.527	0.301	8.43953e-22	eos	LOC555374
pdia2	9.25425e-23	1.23689	0.534	0.368	1.85085e-19	eos	pdia2
cfi	3.61846e-21	0.787092	0.528	0.401	7.23693e-18	eos	cfi
LOC108179162	7.73636e-17	0.603538	0.419	0.199	1.54727e-13	eos	LOC108179162
cd59	1.96796e-14	0.579708	0.416	0.283	3.93591e-11	eos	cd59
hyou1	2.55147e-12	0.271644	0.383	0.376	5.10295e-09	eos	hyou1
f5	5.42764e-12	0.36249	0.527	0.372	1.08553e-08	eos	f5
myofl	1.44169e-08	0.342278	0.511	0.391	2.88337e-05	eos	myofl
LOC100535162	0.000570589	0.25785	0.504	0.454	1	eos	LOC100535162
agr2	0.000769197	1.6252	0.497	0.411	1	eos	agr2
si:ch211-222l21.1	0	1.12473	0.906	0.73	0	hspc	si:ch211-222l21.1
hmgn2	0	0.903538	0.962	0.909	0	hspc	hmgn2
fabp3	0	0.894931	0.823	0.584	0	hspc	fabp3
si:dkey-261h17.1	0	0.890597	0.735	0.499	0	hspc	si:dkey-261h17.1
hmgb2b	0	0.890472	0.901	0.682	0	hspc	hmgb2b
si:ch73-1a9.3	0	0.883237	0.931	0.811	0	hspc	si:ch73-1a9.3
hmga1a	0	0.870677	0.871	0.639	0	hspc	hmga1a
si:ch211-288g17.3	0	0.781199	0.858	0.635	0	hspc	si:ch211-288g17.3
tuba8l	0	0.777929	0.851	0.615	0	hspc	tuba8l
h2afvb	0	0.73548	0.852	0.639	0	hspc	h2afvb
csf1rb	0	0.685091	0.823	0.516	0	hspc	csf1rb
zgc:153409	0	0.683044	0.913	0.716	0	hspc	zgc:153409
tubb2b	0	0.66978	0.825	0.696	0	hspc	tubb2b
stmn1a	0	0.656848	0.852	0.679	0	hspc	stmn1a
rpl22l1	0	0.653547	0.989	0.94	0	hspc	rpl22l1
ahcy	0	0.647257	0.865	0.695	0	hspc	ahcy
ptmab	0	0.640939	0.896	0.715	0	hspc	ptmab
rps8a	0	0.639602	1	0.995	0	hspc	rps8a
pcna	0	0.631811	0.724	0.607	0	hspc	pcna
rpl23a	0	0.627992	0.998	0.982	0	hspc	rpl23a
rps4x	0	0.624564	0.999	0.989	0	hspc	rps4x
rps7	0	0.61838	1	0.996	0	hspc	rps7
eef1g	0	0.610364	0.995	0.965	0	hspc	eef1g
nop56	0	0.60858	0.807	0.643	0	hspc	nop56
rps6	0	0.607488	0.998	0.984	0	hspc	rps6
rpl7	0	0.603154	0.999	0.993	0	hspc	rpl7
rplp1	0	0.593778	1	1	0	hspc	rplp1
eef1a1l1	0	0.592572	1	0.995	0	hspc	eef1a1l1
rps9	0	0.591947	1	0.994	0	hspc	rps9
rpl13	0	0.588054	1	0.997	0	hspc	rpl13
rpl6	0	0.58758	0.995	0.976	0	hspc	rpl6
myca	0	0.585954	0.697	0.514	0	hspc	myca
cnbpa	0	0.578164	0.841	0.562	0	hspc	cnbpa
hsp90ab1	0	0.575174	0.997	0.968	0	hspc	hsp90ab1
snrpd1	0	0.575008	0.803	0.554	0	hspc	snrpd1
rpl7a	0	0.572189	0.999	0.996	0	hspc	rpl7a
nop58	0	0.569096	0.773	0.596	0	hspc	nop58
rps19	0	0.565887	0.999	0.997	0	hspc	rps19
rpl15	0	0.557889	0.999	0.995	0	hspc	rpl15
npm1a.1	0	0.556895	0.782	0.63	0	hspc	npm1a.1
cdk6	0	0.556512	0.805	0.611	0	hspc	cdk6
LOC100334443	0	0.542256	0.732	0.495	0	hspc	LOC100334443
rpl9	0	0.537462	0.999	0.987	0	hspc	rpl9
h3f3a	0	0.53315	0.867	0.737	0	hspc	h3f3a
dkc1	0	0.508866	0.721	0.501	0	hspc	dkc1
mki67	0	0.48006	0.71	0.486	0	hspc	mki67
s100a10b	0	0.455266	0.683	0.488	0	hspc	s100a10b
ncl	0	0.449404	0.797	0.596	0	hspc	ncl
zgc:110425	0	0.449035	0.699	0.546	0	hspc	zgc:110425
si:dkey-261m9.17	0	0.446928	0.703	0.475	0	hspc	si:dkey-261m9.17
banf1	0	0.442097	0.69	0.475	0	hspc	banf1
snu13b	0	0.427701	0.667	0.49	0	hspc	snu13b
hmgb1b	0	0.426466	0.727	0.526	0	hspc	hmgb1b
si:dkey-108k21.10	0	0.426105	0.683	0.5	0	hspc	si:dkey-108k21.10
rbbp4	0	0.423986	0.678	0.47	0	hspc	rbbp4
fbl	0	0.416325	0.751	0.457	0	hspc	fbl
mcm6	0	0.405917	0.768	0.612	0	hspc	mcm6
si:ch211-156b7.4	0	0.391412	0.708	0.576	0	hspc	si:ch211-156b7.4
snrpg	0	0.374243	0.702	0.461	0	hspc	snrpg
hspe1	0	0.371742	0.683	0.42	0	hspc	hspe1
nanos1	0	0.370036	0.713	0.537	0	hspc	nanos1
sumo3b	0	0.361413	0.751	0.536	0	hspc	sumo3b
apex1	0	0.358777	0.64	0.452	0	hspc	apex1
hmgb3a	0	0.355244	0.825	0.649	0	hspc	hmgb3a
nucks1a	0	0.351801	0.759	0.506	0	hspc	nucks1a
parp1	0	0.351565	0.647	0.553	0	hspc	parp1
si:ch1073-153i20.4	0	0.336496	0.74	0.544	0	hspc	si:ch1073-153i20.4
ak21	0	0.33552	0.866	0.728	0	hspc	ak2
dek	0	0.322418	0.742	0.582	0	hspc	dek
zgc:77517.1	0	0.320381	0.779	0.557	0	hspc	zgc:77517.1
dbi	0	0.308907	0.797	0.609	0	hspc	dbi
nop2	0	0.307259	0.641	0.419	0	hspc	nop2
myb	0	0.305382	0.746	0.522	0	hspc	myb
mcmdc2as	0	0.304989	0.757	0.582	0	hspc	mcmdc2as
tnrc18	0	0.298119	0.678	0.497	0	hspc	tnrc18
fli1a	0	0.294652	0.724	0.563	0	hspc	fli1a
dnph1	0	0.281685	0.724	0.548	0	hspc	dnph1
rpa3	0	0.27875	0.677	0.521	0	hspc	rpa3
fen1	0	0.277923	0.664	0.446	0	hspc	fen1
si:dkey-261m9.9	0	0.261513	0.772	0.613	0	hspc	si:dkey-261m9.9
tuba1b	0	0.25973	0.718	0.61	0	hspc	tuba1b
zgc:113984	0	0.25937	0.618	0.428	0	hspc	zgc:113984
blf	0	0.259175	0.676	0.485	0	hspc	blf
mcm3	0	0.252939	0.744	0.539	0	hspc	mcm3
tubb4b	7.37732e-300	0.381333	0.882	0.79	1.47546e-296	hspc	tubb4b
hmgb2a	1.54661e-290	0.448728	0.918	0.846	3.09321e-287	hspc	hmgb2a
foxp4	3.11491e-275	0.267947	0.607	0.381	6.22982e-272	hspc	foxp4
si:ch211-214p16.21	9.80176e-262	0.345999	0.603	0.469	1.96035e-258	hspc	si:ch211-214p16.2
npm1a	8.19046e-253	0.308323	0.581	0.363	1.63809e-249	hspc	npm1a
nusap1	1.21864e-240	0.307425	0.669	0.564	2.43728e-237	hspc	nusap1
mcm2	6.05705e-235	0.316852	0.663	0.599	1.21141e-231	hspc	mcm2
tuba8l4	8.46886e-233	0.35996	0.921	0.854	1.69377e-229	hspc	tuba8l4
zgc:153317	2.39413e-225	0.287054	0.749	0.695	4.78825e-222	hspc	zgc:153317
aurkb	1.5661e-214	0.255774	0.596	0.449	3.1322e-211	hspc	aurkb
mcm7	5.16076e-212	0.278154	0.656	0.568	1.03215e-208	hspc	mcm7
rpa2	7.66122e-210	0.315166	0.668	0.584	1.53224e-206	hspc	rpa2
kiaa0101	2.60393e-207	0.383513	0.713	0.627	5.20786e-204	hspc	kiaa0101
incenp	7.50896e-202	0.430857	0.603	0.485	1.50179e-198	hspc	incenp
zgc:153405	3.2349e-186	0.266446	0.765	0.672	6.46979e-183	hspc	zgc:153405
pmp22b	2.19991e-184	0.270655	0.639	0.535	4.39981e-181	hspc	pmp22b
zgc:165551	2.31157e-170	0.326815	0.715	0.623	4.62315e-167	hspc	zgc:165551
si:ch211-161c3.6	1.97852e-168	0.406372	0.571	0.473	3.95703e-165	hspc	si:ch211-161c3.6
si:ch211-113a14.18	5.48013e-139	0.313555	0.584	0.46	1.09603e-135	hspc	si:ch211-113a14.18
mybbp1a	6.78615e-109	0.279485	0.577	0.532	1.35723e-105	hspc	mybbp1a
grn1	1.05541e-107	0.504042	0.648	0.585	2.11082e-104	hspc	grn1
mef2aa	1.5486e-105	0.304686	0.714	0.613	3.09721e-102	hspc	mef2aa
cks1b	2.40042e-75	0.278132	0.585	0.565	4.80085e-72	hspc	cks1b
top2a	2.45562e-75	0.300585	0.59	0.506	4.91125e-72	hspc	top2a
ncf2	7.49168e-68	0.307237	0.54	0.427	1.49834e-64	hspc	ncf2
si:ch1073-153i20.2	3.75121e-62	0.298279	0.677	0.654	7.50243e-59	hspc	si:ch1073-153i20.2
LOC100330864	5.50509e-48	0.282876	0.577	0.545	1.10102e-44	hspc	LOC100330864
si:ch211-250g4.3	0	1.708	0.984	0.885	0	ery	si:ch211-250g4.3
hbba2	0	1.29493	0.945	0.883	0	ery	hbba2
ba1	0	1.25076	1	1	0	ery	ba1
cahz	0	1.23836	0.884	0.839	0	ery	cahz
ba1l	0	1.23821	1	1	0	ery	ba1l
hbaa1	0	1.22433	1	1	0	ery	hbaa1
si:ch211-5k11.8	0	1.20983	1	1	0	ery	si:ch211-5k11.8
hbaa2	0	1.19101	0.929	0.853	0	ery	hbaa2
slc4a1a	0	1.00092	0.776	0.733	0	ery	slc4a1a
si:dkey-25o16.2	0	0.929961	0.875	0.848	0	ery	si:dkey-25o16.2
epb41b	0	0.858938	0.698	0.701	0	ery	epb41b
tfr1a	0	0.582621	0.611	0.623	0	ery	tfr1a
s100a10a	0	0.342042	0.691	0.684	0	ery	s100a10a
LOC108184070	1.61834e-295	0.380495	0.544	0.564	3.23668e-292	ery	LOC108184070
igfbp1a	1.02711e-80	0.619591	0.541	0.569	2.05421e-77	ery	igfbp1a
slc4a1a1	0	1.15227	0.948	0.736	0	ery pro	slc4a1a
prdx2	0	1.10806	0.989	0.904	0	ery pro	prdx2
eif4ebp3l	0	1.02512	0.856	0.655	0	ery pro	eif4ebp3l
igfbp1a1	0	1.01299	0.92	0.541	0	ery pro	igfbp1a
tfr1a1	0	0.974143	0.903	0.604	0	ery pro	tfr1a
urod	0	0.972954	0.875	0.559	0	ery pro	urod
znfl2a	0	0.956908	0.872	0.617	0	ery pro	znfl2a
ak22	0	0.923815	0.913	0.732	0	ery pro	ak2
cpox	0	0.745517	0.875	0.61	0	ery pro	cpox
si:dkey-25o16.21	0	0.745273	0.978	0.851	0	ery pro	si:dkey-25o16.2
epb41b1	0	0.639186	0.875	0.691	0	ery pro	epb41b
hmbsb	0	0.62981	0.8	0.559	0	ery pro	hmbsb
hmbsa	0	0.625612	0.829	0.611	0	ery pro	hmbsa
hdr	0	0.56297	0.771	0.51	0	ery pro	hdr
rpl22l11	0	0.544826	0.982	0.942	0	ery pro	rpl22l1
agpat3	0	0.531258	0.737	0.568	0	ery pro	agpat3
rpl7a1	0	0.500255	0.999	0.996	0	ery pro	rpl7a
eef1a1l11	0	0.498846	1	0.995	0	ery pro	eef1a1l1
rps61	0	0.495733	0.998	0.984	0	ery pro	rps6
tal1	0	0.488502	0.731	0.624	0	ery pro	tal1
eef1g1	0	0.470562	0.992	0.966	0	ery pro	eef1g
rps4x1	0	0.465511	0.999	0.99	0	ery pro	rps4x
klf17	0	0.457133	0.762	0.565	0	ery pro	klf17
rpl61	0	0.439796	0.996	0.976	0	ery pro	rpl6
rps71	0	0.43377	1	0.997	0	ery pro	rps7
si:dkey-261j4.4	0	0.38069	0.81	0.575	0	ery pro	si:dkey-261j4.4
rplp11	0	0.374494	1	1	0	ery pro	rplp1
rpl91	0	0.372663	0.998	0.988	0	ery pro	rpl9
cdk61	0	0.371164	0.798	0.62	0	ery pro	cdk6
tp53inp2	0	0.323159	0.836	0.62	0	ery pro	tp53inp2
mcm21	0	0.320132	0.77	0.596	0	ery pro	mcm2
mcm71	0	0.275386	0.806	0.564	0	ery pro	mcm7
npm1a.11	0	0.27273	0.831	0.634	0	ery pro	npm1a.1
ucp3	0	0.270767	0.877	0.708	0	ery pro	ucp3
mcm5	0	0.270608	0.766	0.479	0	ery pro	mcm5
cyp46a1.1	0	0.25817	0.708	0.519	0	ery pro	cyp46a1.1
mcm61	0	0.251332	0.779	0.618	0	ery pro	mcm6
mef2aa1	2.20606e-292	0.421139	0.738	0.617	4.41212e-289	ery pro	mef2aa
tubb4b1	2.10904e-287	0.459549	0.946	0.791	4.21807e-284	ery pro	tubb4b
rpl131	4.22292e-259	0.346316	0.999	0.997	8.44584e-256	ery pro	rpl13
rpl71	2.31535e-258	0.35934	0.998	0.994	4.63069e-255	ery pro	rpl7
mcm4	1.35897e-253	0.26268	0.652	0.451	2.71794e-250	ery pro	mcm4
LOC1003344431	1.24914e-252	0.385732	0.692	0.507	2.49828e-249	ery pro	LOC100334443
rpl151	1.97605e-252	0.368928	0.998	0.995	3.9521e-249	ery pro	rpl15
blf1	3.1789e-250	0.538197	0.628	0.496	6.3578e-247	ery pro	blf
tuba8l41	1.11716e-214	0.449785	0.926	0.857	2.23432e-211	ery pro	tuba8l4
fabp31	6.7448e-204	0.293959	0.79	0.597	1.34896e-200	ery pro	fabp3
rps8a1	5.82389e-202	0.336899	0.998	0.996	1.16478e-198	ery pro	rps8a
rps91	2.41142e-200	0.362025	0.998	0.995	4.82284e-197	ery pro	rps9
map7d2b	2.57242e-183	0.261913	0.58	0.428	5.14485e-180	ery pro	map7d2b
si:dkey-239h2.3.1	2.19179e-179	0.264435	0.582	0.408	4.38358e-176	ery pro	si:dkey-239h2.3.1
alox5b.3	3.69871e-167	0.493944	0.577	0.353	7.39741e-164	ery pro	alox5b.3
rps191	7.35796e-161	0.310381	0.999	0.997	1.47159e-157	ery pro	rps19
rpl23a1	7.44437e-160	0.307684	0.996	0.982	1.48887e-156	ery pro	rpl23a
hmgb2a1	3.67915e-153	0.297936	0.949	0.847	7.3583e-150	ery pro	hmgb2a
pcna1	3.86492e-132	0.338225	0.707	0.613	7.72984e-129	ery pro	pcna
myb1	9.97477e-124	0.289317	0.652	0.537	1.99495e-120	ery pro	myb
aspm.1	6.7108e-118	0.378864	0.684	0.542	1.34216e-114	ery pro	aspm.1
LOC100536039	6.46008e-111	0.287036	0.628	0.504	1.29202e-107	ery pro	LOC100536039
si:ch211-69g19.2.1	1.59775e-99	0.396532	0.671	0.521	3.1955e-96	ery pro	si:ch211-69g19.2.1
cenpf	7.48312e-58	0.285824	0.664	0.562	1.49662e-54	ery pro	cenpf
kpna2	8.34503e-54	0.337493	0.631	0.51	1.66901e-50	ery pro	kpna2
ube2c	4.60386e-33	0.277577	0.63	0.55	9.20773e-30	ery pro	ube2c
si:ch73-299h12.2	4.50667e-27	0.258785	0.525	0.499	9.01333e-24	ery pro	si:ch73-299h12.2
mycb	2.37459e-20	0.412494	0.578	0.616	4.74917e-17	ery pro	mycb
lect2l	0	3.97204	0.996	0.798	0	neu	lect2l
LOC103910140	0	3.71083	0.991	0.742	0	neu	LOC103910140
npsn	0	3.29118	0.979	0.765	0	neu	npsn
LOC100329375	0	2.70822	0.97	0.782	0	neu	LOC100329375
cpa5	0	2.58605	0.884	0.699	0	neu	cpa5
srgn.1	0	2.51894	0.974	0.745	0	neu	srgn.1
mpx	0	2.51559	0.961	0.652	0	neu	mpx
si:ch1073-429i10.1	0	2.42419	0.87	0.688	0	neu	si:ch1073-429i10.1
srgn	0	2.21991	0.946	0.551	0	neu	srgn
LOC103908620	0	2.07365	0.915	0.494	0	neu	LOC103908620
sult2st1	0	1.92378	0.885	0.602	0	neu	sult2st1
ch25hl2	0	1.8561	0.878	0.671	0	neu	ch25hl2
sepw1	0	1.81636	0.976	0.723	0	neu	sepw1
icn1	0	1.78949	0.983	0.699	0	neu	icn
cfl1l	0	1.78252	0.828	0.5	0	neu	cfl1l
adam8a	0	1.77671	0.897	0.525	0	neu	adam8a
pfn11	0	1.77023	0.999	0.898	0	neu	pfn1
actb2	0	1.76408	1	0.973	0	neu	actb2
scinlb	0	1.73888	0.91	0.636	0	neu	scinlb
ppdpfa	0	1.64566	0.888	0.419	0	neu	ppdpfa
cotl1	0	1.58819	0.977	0.717	0	neu	cotl1
sms	0	1.58569	0.862	0.588	0	neu	sms
fcer1gl	0	1.53405	0.939	0.512	0	neu	fcer1gl
spi1b1	0	1.52284	0.951	0.628	0	neu	spi1b
timp2b	0	1.50208	0.831	0.528	0	neu	timp2b
si: ch211-223l2.4	0	1.3992	0.852	0.474	0	neu	si: ch211-223l2.4
gapdh	0	1.37957	0.837	0.655	0	neu	gapdh
prdx5	0	1.37908	0.93	0.637	0	neu	prdx5
alox5ap	0	1.33201	0.875	0.656	0	neu	alox5ap
cebpb1	0	1.31393	0.939	0.625	0	neu	cebpb
anxa2a	0	1.31157	0.944	0.628	0	neu	anxa2a
ncf11	0	1.31124	0.893	0.534	0	neu	ncf1
illr4	0	1.29706	0.831	0.422	0	neu	illr4
cebpa1	0	1.2683	0.882	0.577	0	neu	cebpa
tmsb4x	0	1.26659	1	0.945	0	neu	tmsb4x
si:ch211-117m20.5	0	1.24235	0.671	0.574	0	neu	si:ch211-117m20.5
gapdhs	0	1.2409	0.949	0.643	0	neu	gapdhs
plpp1a	0	1.23374	0.835	0.528	0	neu	plpp1a
si:ch211-286b5.8	0	1.20748	0.809	0.542	0	neu	si:ch211-286b5.8
itgb2	0	1.13288	0.797	0.578	0	neu	itgb2
si:ch73-359m17.5	0	1.12704	0.745	0.548	0	neu	si:ch73-359m17.5
LOC100537803	0	1.11442	0.919	0.689	0	neu	LOC100537803
glipr1a	0	1.07259	0.864	0.65	0	neu	glipr1a
alox5ap.1	0	1.04712	0.712	0.377	0	neu	alox5ap.1
si:ch211-193e13.5	0	1.04611	0.741	0.502	0	neu	si:ch211-193e13.5
papss2b	0	0.994381	0.722	0.538	0	neu	papss2b
zgc:165573	0	0.96145	0.759	0.505	0	neu	zgc:165573
pgd.1	0	0.904729	0.821	0.579	0	neu	pgd.1
dhrs9	0	0.891508	0.722	0.536	0	neu	dhrs9
si:dkey-102g19.3	0	0.865936	0.747	0.45	0	neu	si:dkey-102g19.3
ctss1	0	0.852893	0.75	0.525	0	neu	ctss1
dbi1	0	0.847545	0.776	0.611	0	neu	dbi
hyal3	0	0.808764	0.661	0.516	0	neu	hyal3
si:ch73-295i22.2	0	0.76363	0.822	0.619	0	neu	si:ch73-295i22.2
hpgd	0	0.763401	0.622	0.571	0	neu	hpgd
chia.6	0	0.741539	0.598	0.478	0	neu	chia.6
cyp7a1b	0	0.741287	0.721	0.593	0	neu	cyp7a1b
si:ch211-284o19.8.1	0	0.736765	0.638	0.435	0	neu	si:ch211-284o19.8.1
rab11fip1b	0	0.723538	0.704	0.508	0	neu	rab11fip1b
cst14b.1	0	0.710382	0.686	0.559	0	neu	cst14b.1
cnksr2b	0	0.690777	0.659	0.457	0	neu	cnksr2b
cybb	0	0.616941	0.652	0.493	0	neu	cybb
id3	0	0.610506	0.782	0.572	0	neu	id3
si:ch73-1a9.31	0	0.605591	0.917	0.812	0	neu	si:ch73-1a9.3
tubb4b2	0	0.599061	0.939	0.784	0	neu	tubb4b
cdaa1	0	0.591163	0.592	0.505	0	neu	cdaa
atp1a3a1	0	0.58286	0.633	0.518	0	neu	atp1a3a
sat1a.1	0	0.576287	0.644	0.662	0	neu	sat1a.1
il34	0	0.575087	0.62	0.539	0	neu	il34
myh11a1	0	0.572886	0.665	0.536	0	neu	myh11a
fabp7a	0	0.554451	0.633	0.475	0	neu	fabp7a
ctss2.1	0	0.553349	0.731	0.54	0	neu	ctss2.1
rasgef1ba	0	0.542159	0.668	0.478	0	neu	rasgef1ba
hlx11	0	0.519964	0.628	0.508	0	neu	hlx1
si:ch211-222l21.11	0	0.517617	0.843	0.736	0	neu	si:ch211-222l21.1
tmsb1	0	0.506425	0.581	0.357	0	neu	tmsb1
csf3r	0	0.474083	0.609	0.407	0	neu	csf3r
ptmab1	0	0.408764	0.909	0.713	0	neu	ptmab
hmgn21	0	0.39815	0.948	0.91	0	neu	hmgn2
hsp90ab11	0	0.375247	0.997	0.967	0	neu	hsp90ab1
sult5a1	0	0.36597	0.572	0.452	0	neu	sult5a1
nme2b.2	0	0.322784	0.7	0.463	0	neu	nme2b.2
si:dkey-27i16.2	0	0.318324	0.725	0.686	0	neu	si:dkey-27i16.2
ryr3	0	0.312228	0.759	0.634	0	neu	ryr3
si:ch211-197h24.9	0	0.310426	0.693	0.549	0	neu	si:ch211-197h24.9
ponzr1	0	0.309558	0.819	0.68	0	neu	ponzr1
cetn4	0	0.304702	0.635	0.485	0	neu	cetn4
dscamb	0	0.28114	0.729	0.654	0	neu	dscamb
ctsd	0	0.255354	0.785	0.711	0	neu	ctsd
inhbaa	0	0.252748	0.722	0.439	0	neu	inhbaa
h3f3a1	2.54465e-285	0.331473	0.81	0.743	5.0893e-282	neu	h3f3a
ak23	9.68011e-282	0.304222	0.788	0.736	1.93602e-278	neu	ak2
atf3	6.02145e-270	0.254351	0.516	0.379	1.20429e-266	neu	atf3
dram1	1.50346e-206	0.38777	0.546	0.451	3.00691e-203	neu	dram1
si:ch211-243a20.4	1.73719e-192	0.51911	0.542	0.48	3.47439e-189	neu	si:ch211-243a20.4
cfh.11	1.14975e-184	0.488522	0.526	0.352	2.2995e-181	neu	cfh.1
ncf21	2.22839e-182	0.435021	0.543	0.426	4.45677e-179	neu	ncf2
srd5a2a	1.90771e-174	0.549948	0.563	0.59	3.81542e-171	neu	srd5a2a
si:dkey-3k20.41	4.30589e-174	0.334906	0.577	0.587	8.61178e-171	neu	si:dkey-3k20.4
h1fx	1.43088e-149	0.4801	0.71	0.741	2.86176e-146	neu	h1fx
maptb	9.22811e-139	0.322113	0.522	0.434	1.84562e-135	neu	maptb
samsn1a	1.87036e-136	0.442585	0.521	0.426	3.74071e-133	neu	samsn1a
zgc:174904	5.10659e-132	0.318094	0.557	0.528	1.02132e-128	neu	zgc:174904
rab3db	1.63868e-127	0.522966	0.5	0.411	3.27736e-124	neu	rab3db
dicp3.3.1	2.35864e-115	0.381084	0.526	0.498	4.71727e-112	neu	dicp3.3.1
nupr1	5.02675e-105	0.282873	0.599	0.567	1.00535e-101	neu	nupr1
prdx1	2.25744e-81	0.490407	0.487	0.406	4.51488e-78	neu	prdx1
c5ar1	4.14748e-75	0.314023	0.373	0.425	8.29496e-72	neu	c5ar1
si:zfos-741a10.3	2.16375e-71	0.455893	0.489	0.401	4.32749e-68	neu	si:zfos-741a10.3
f8	3.47146e-63	0.354979	0.463	0.428	6.94292e-60	neu	f8
nfkbiaa	1.75438e-38	0.264217	0.51	0.489	3.50875e-35	neu	nfkbiaa
LOC1001508821	4.28767e-26	0.429005	0.335	0.28	8.57534e-23	neu	LOC100150882
si:ch73-343l4.8	1.33786e-16	0.460995	0.428	0.305	2.67571e-13	neu	si:ch73-343l4.8
pigrl2.3	2.15963e-05	0.45126	0.405	0.392	0.0431926	neu	pigrl2.3
rgs2.1	0.00176755	0.252971	0.38	0.333	1	neu	rgs2.1
epdl1	0.00319888	0.365043	0.483	0.539	1	neu	epdl1
si:ch1073-67j19.11	0.00577841	0.272825	0.315	0.219	1	neu	si:ch1073-67j19.1
marco	0	2.54121	0.778	0.5	0	mac	marco
cd74a	0	2.34968	0.991	0.831	0	mac	cd74a
zgc:92066	0	2.01897	0.965	0.72	0	mac	zgc:92066
cd74b	0	1.9772	0.984	0.664	0	mac	cd74b
lgals2a	0	1.81223	0.941	0.536	0	mac	lgals2a
mfap4	0	1.75358	0.819	0.445	0	mac	mfap4
si:dkey-5n18.1	0	1.72961	0.842	0.425	0	mac	si:dkey-5n18.1
lygl1	0	1.70295	0.953	0.54	0	mac	lygl1
LOC1104377311	0	1.68865	0.789	0.47	0	mac	LOC110437731
grn11	0	1.67446	0.91	0.563	0	mac	grn1
si:busm1-266f07.2	0	1.65966	0.955	0.584	0	mac	si:busm1-266f07.2
s100a10b1	0	1.59742	0.842	0.476	0	mac	s100a10b
ctss2.2	0	1.52785	0.899	0.561	0	mac	ctss2.2
LOC100004199	0	1.52561	0.877	0.636	0	mac	LOC100004199
ctsba	0	1.51383	0.907	0.593	0	mac	ctsba
havcr1	0	1.46174	0.734	0.504	0	mac	havcr1
LOC797571	0	1.40919	0.804	0.466	0	mac	LOC797571
psap	0	1.37815	0.884	0.592	0	mac	psap
hmox1a	0	1.36072	0.649	0.397	0	mac	hmox1a
zgc:77517.11	0	1.34829	0.897	0.549	0	mac	zgc:77517.1
grna	0	1.31768	0.816	0.438	0	mac	grna
mhc2dab	0	1.31047	0.929	0.687	0	mac	mhc2dab
ms4a17a.10	0	1.29362	0.842	0.533	0	mac	ms4a17a.10
junba	0	1.26678	0.807	0.523	0	mac	junba
si:ch211-194m7.4	0	1.26636	0.737	0.37	0	mac	si:ch211-194m7.4
zgc:1749041	0	1.22493	0.749	0.511	0	mac	zgc:174904
cebpb2	0	1.197	0.926	0.631	0	mac	cebpb
mrc1b	0	1.13173	0.741	0.434	0	mac	mrc1b
lgals3bpb	0	1.07981	0.819	0.403	0	mac	lgals3bpb
LOC103911722	0	1.05884	0.67	0.484	0	mac	LOC103911722
slc40a1	0	1.04964	0.732	0.648	0	mac	slc40a1
si:zfos-2330d3.3	0	1.01986	0.702	0.321	0	mac	si:zfos-2330d3.3
scpep1	0	1.01578	0.748	0.456	0	mac	scpep1
cmklr1	0	1.01063	0.819	0.462	0	mac	cmklr1
fgl2a	0	0.970704	0.759	0.428	0	mac	fgl2a
fcer1gl1	0	0.964038	0.939	0.52	0	mac	fcer1gl
ctsd1	0	0.961604	0.91	0.701	0	mac	ctsd
itgae.1	0	0.950663	0.791	0.405	0	mac	itgae.1
krt8.1	0	0.936158	0.833	0.527	0	mac	krt8.1
ctsh	0	0.921379	0.79	0.49	0	mac	ctsh
tpp1	0	0.915343	0.687	0.438	0	mac	tpp1
anxa1a	0	0.90953	0.762	0.525	0	mac	anxa1a
sdc3	0	0.895615	0.726	0.455	0	mac	sdc3
ctsc	0	0.871475	0.737	0.423	0	mac	ctsc
mafba	0	0.862151	0.803	0.592	0	mac	mafba
cfp1	0	0.854565	0.768	0.461	0	mac	cfp
id1	0	0.836442	0.9	0.595	0	mac	id1
ctsk	0	0.811953	0.62	0.407	0	mac	ctsk
marcksl1a	0	0.802685	0.93	0.693	0	mac	marcksl1a
krt8	0	0.79662	0.931	0.684	0	mac	krt8
ckbb	0	0.786227	0.8	0.525	0	mac	ckbb
cndp2	0	0.7818	0.725	0.461	0	mac	cndp2
si:ch211-283g2.2.1	0	0.779256	0.824	0.352	0	mac	si:ch211-283g2.2.1
tmsb4x1	0	0.771149	1	0.946	0	mac	tmsb4x
actb21	0	0.766423	0.999	0.974	0	mac	actb2
spi1a	0	0.764948	0.709	0.38	0	mac	spi1a
icn2	0	0.763356	0.88	0.713	0	mac	icn
cxcr3.2.1	0	0.759	0.786	0.504	0	mac	cxcr3.2.1
bcam	0	0.751857	0.863	0.628	0	mac	bcam
si:ch211-117m20.51	0	0.742368	0.721	0.572	0	mac	si:ch211-117m20.5
tuba8l2	0	0.740726	0.832	0.551	0	mac	tuba8l2
ms4a17a.6	0	0.7038	0.789	0.442	0	mac	ms4a17a.6
socs3a1	0	0.699944	0.774	0.5	0	mac	socs3a
zgc:1533171	0	0.678459	0.872	0.685	0	mac	zgc:153317
ctsz	0	0.671954	0.721	0.481	0	mac	ctsz
cebpa2	0	0.639859	0.838	0.586	0	mac	cebpa
vmp1	0	0.622538	0.691	0.575	0	mac	vmp1
paox1	0	0.619503	0.628	0.43	0	mac	paox1
prdx51	0	0.59239	0.862	0.648	0	mac	prdx5
anxa5b	0	0.563745	0.746	0.417	0	mac	anxa5b
stoml3b	0	0.556162	0.674	0.437	0	mac	stoml3b
LOC101883708	0	0.555358	0.699	0.393	0	mac	LOC101883708
cotl11	0	0.552999	0.92	0.726	0	mac	cotl1
spi1b2	0	0.543557	0.856	0.641	0	mac	spi1b
anxa2a1	0	0.541735	0.833	0.643	0	mac	anxa2a
lgmn	0	0.538072	0.753	0.599	0	mac	lgmn
LOC1005378031	0	0.534746	0.828	0.701	0	mac	LOC100537803
pim1	0	0.533572	0.755	0.534	0	mac	pim1
irf8	0	0.520483	0.742	0.486	0	mac	irf8
ms4a17a.9	0	0.51709	0.801	0.492	0	mac	ms4a17a.9
mpp1	0	0.505589	0.679	0.496	0	mac	mpp1
gnsb	0	0.5036	0.645	0.44	0	mac	gnsb
fabp32	0	0.498361	0.827	0.587	0	mac	fabp3
lipf	0	0.487658	0.759	0.531	0	mac	lipf
zgc:110340.2	0	0.475354	0.905	0.602	0	mac	zgc:110340.2
si:dkey-27i16.21	0	0.467787	0.784	0.682	0	mac	si:dkey-27i16.2
csf1rb1	0	0.454793	0.862	0.516	0	mac	csf1rb
pycard	0	0.448464	0.794	0.58	0	mac	pycard
ponzr11	0	0.433822	0.849	0.68	0	mac	ponzr1
sepp1a.1	0	0.427846	0.912	0.799	0	mac	sepp1a.1
cst14b.11	0	0.416283	0.696	0.56	0	mac	cst14b.1
si:dkey-7j14.6	0	0.4026	0.71	0.497	0	mac	si:dkey-7j14.6
ahnak	0	0.400483	0.819	0.479	0	mac	ahnak
hsp90ab12	0	0.391625	0.994	0.968	0	mac	hsp90ab1
rnaset2l	0	0.39048	0.71	0.507	0	mac	rnaset2l
arhgef5	0	0.389115	0.752	0.515	0	mac	arhgef5
gapdhs1	0	0.380117	0.89	0.654	0	mac	gapdhs
il1fma	0	0.379211	0.659	0.579	0	mac	il1fma
si:ch211-1o7.3	0	0.371636	0.815	0.484	0	mac	si:ch211-1o7.3
tfec	0	0.369844	0.713	0.49	0	mac	tfec
csf3r1	0	0.369667	0.659	0.406	0	mac	csf3r
eef1a1l12	0	0.365926	0.998	0.995	0	mac	eef1a1l1
slc43a2a	0	0.350152	0.726	0.46	0	mac	slc43a2a
cx32.2	0	0.34968	0.627	0.405	0	mac	cx32.2
havcr2	0	0.337051	0.831	0.514	0	mac	havcr2
rpl23a2	0	0.333635	0.996	0.982	0	mac	rpl23a
itgb21	0	0.326423	0.708	0.59	0	mac	itgb2
LOC101885445	0	0.324624	0.693	0.526	0	mac	LOC101885445
rps92	0	0.321711	1	0.994	0	mac	rps9
ptmab2	0	0.320144	0.916	0.715	0	mac	ptmab
zgc:173915	0	0.319329	0.74	0.395	0	mac	zgc:173915
rpl62	0	0.318547	0.995	0.976	0	mac	rpl6
pfn12	0	0.317249	0.996	0.9	0	mac	pfn1
slc7a8a	0	0.314385	0.685	0.523	0	mac	slc7a8a
zgc:64065	0	0.31253	0.642	0.262	0	mac	zgc:64065
snx10b	0	0.311263	0.616	0.404	0	mac	snx10b
epdl11	0	0.310604	0.739	0.516	0	mac	epdl1
rpl152	0	0.309731	0.999	0.995	0	mac	rpl15
si:ch211-193e13.51	0	0.309302	0.737	0.506	0	mac	si:ch211-193e13.5
LOC101882781	0	0.298403	0.647	0.315	0	mac	LOC101882781
rpl92	0	0.298321	0.999	0.988	0	mac	rpl9
si:ch73-343l4.2	0	0.296628	0.714	0.303	0	mac	si:ch73-343l4.2
rps8a2	0	0.288427	0.999	0.995	0	mac	rps8a
pmaip1	0	0.286148	0.639	0.444	0	mac	pmaip1
rpl7a2	0	0.283889	0.999	0.996	0	mac	rpl7a
eef1g2	0	0.283386	0.991	0.965	0	mac	eef1g
tmem176l.1	0	0.278868	0.739	0.571	0	mac	tmem176l.1
csf1ra	0	0.276784	0.65	0.481	0	mac	csf1ra
cd81a1	0	0.274701	0.766	0.589	0	mac	cd81a
rps192	0	0.273012	0.999	0.997	0	mac	rps19
fosl2	0	0.264091	0.728	0.325	0	mac	fosl2
rpl132	0	0.263524	1	0.997	0	mac	rpl13
si:ch211-283g2.2	0	0.263179	0.739	0.471	0	mac	si:ch211-283g2.2
rps4x2	0	0.260694	0.998	0.989	0	mac	rps4x
aplp2	2.28018e-306	0.42774	0.626	0.414	4.56036e-303	mac	aplp2
krtcap2	6.8642e-304	0.38353	0.666	0.471	1.37284e-300	mac	krtcap2
c5ar11	1.33723e-297	0.306683	0.607	0.403	2.67446e-294	mac	c5ar1
nr1h3	4.2258e-293	0.587348	0.624	0.509	8.4516e-290	mac	nr1h3
ptgr1.1	1.99457e-289	0.269765	0.632	0.444	3.98914e-286	mac	ptgr1.1
dram11	1.27565e-263	0.423162	0.62	0.446	2.5513e-260	mac	dram1
rpz5	1.85431e-255	0.34169	0.622	0.435	3.70862e-252	mac	rpz5
LOC570021	9.96192e-255	0.297448	0.591	0.419	1.99238e-251	mac	LOC570021
slc43a3b	9.6736e-252	0.353682	0.349	0.48	1.93472e-248	mac	slc43a3b
adap2	1.43561e-243	0.558451	0.596	0.458	2.87122e-240	mac	adap2
moxd1	8.49928e-242	0.307674	0.586	0.397	1.69986e-238	mac	moxd1
stat3	6.19418e-221	0.448159	0.615	0.472	1.23884e-217	mac	stat3
mef2cb	8.42074e-219	0.360108	0.615	0.431	1.68415e-215	mac	mef2cb
cd82a	6.31528e-214	0.332735	0.589	0.458	1.26306e-210	mac	cd82a
zgc:109934	7.04549e-214	0.41828	0.607	0.496	1.4091e-210	mac	zgc:109934
sema7a	1.42823e-211	0.268725	0.638	0.484	2.85647e-208	mac	sema7a
blnk	1.49485e-209	0.285933	0.649	0.571	2.98969e-206	mac	blnk
si:ch73-267c23.10	3.04976e-197	0.355438	0.592	0.433	6.09951e-194	mac	si:ch73-267c23.10
ctss2.11	1.11683e-196	0.46623	0.678	0.548	2.23367e-193	mac	ctss2.1
si:ch211-217k17.11	2.04209e-196	0.680071	0.604	0.544	4.08418e-193	mac	si:ch211-217k17.11
tmem176l.4	9.94516e-183	0.425357	0.563	0.328	1.98903e-179	mac	tmem176l.4
si:ch211-165e15.11	7.08884e-177	0.270726	0.595	0.46	1.41777e-173	mac	si:ch211-165e15.1
dbn1	2.3847e-176	0.410064	0.597	0.411	4.7694e-173	mac	dbn1
dnase2	1.53499e-173	0.505697	0.562	0.394	3.06998e-170	mac	dnase2
si:ch211-79k12.1	9.29321e-164	0.310617	0.618	0.526	1.85864e-160	mac	si:ch211-79k12.1
si:zfos-741a10.31	3.83093e-155	0.398967	0.576	0.394	7.66186e-152	mac	si:zfos-741a10.3
cxcl8a	4.19415e-155	0.287413	0.506	0.336	8.3883e-152	mac	cxcl8a
smox	1.69288e-148	0.345558	0.594	0.5	3.38576e-145	mac	smox
samsn1a1	1.51958e-140	0.341596	0.579	0.423	3.03915e-137	mac	samsn1a
fcer1g	9.76992e-128	0.331968	0.572	0.387	1.95398e-124	mac	fcer1g
dicp3.3.11	8.99177e-122	0.282866	0.577	0.494	1.79835e-118	mac	dicp3.3.1
si:ch211-243a20.41	4.82132e-116	0.279847	0.576	0.478	9.64264e-113	mac	si:ch211-243a20.4
fam49al	4.17325e-108	0.265288	0.563	0.427	8.3465e-105	mac	fam49al
si:dkey-56f14.7	3.45783e-107	0.495762	0.555	0.417	6.91566e-104	mac	si:dkey-56f14.7
fxyd6l	1.3397e-104	0.250717	0.572	0.499	2.67941e-101	mac	fxyd6l
cybb1	1.72959e-102	0.328474	0.602	0.5	3.45918e-99	mac	cybb
lgals9l1	2.43459e-100	0.515067	0.535	0.399	4.86919e-97	mac	lgals9l1
zgc:198419	1.17197e-85	0.493519	0.503	0.304	2.34394e-82	mac	zgc:198419
f13a1a.1	1.738e-77	1.09516	0.59	0.466	3.476e-74	mac	f13a1a.1
mcl1b	6.15665e-75	0.447361	0.572	0.532	1.23133e-71	mac	mcl1b
calr3b	2.11998e-69	0.298877	0.584	0.526	4.23995e-66	mac	calr3b
LOC100334604	1.28536e-68	0.596305	0.584	0.59	2.57072e-65	mac	LOC100334604
tmsb11	2.09118e-60	0.273966	0.539	0.364	4.18236e-57	mac	tmsb1
LOC110439915	1.63829e-56	0.350405	0.407	0.393	3.27659e-53	mac	LOC110439915
zgc:153184	7.2942e-55	0.32361	0.512	0.353	1.45884e-51	mac	zgc:153184
si:ch211-74m13.3	3.24598e-50	0.507882	0.515	0.399	6.49195e-47	mac	si:ch211-74m13.3
nfkbiaa1	3.52442e-47	0.277271	0.566	0.484	7.04884e-44	mac	nfkbiaa
ccl34a.4	3.99074e-41	0.313949	0.502	0.338	7.98149e-38	mac	ccl34a.4
cxcl11.1	4.233e-38	0.263379	0.442	0.553	8.46601e-35	mac	cxcl11.1
LOC100002392	1.51073e-33	0.327139	0.46	0.192	3.02146e-30	mac	LOC100002392
tspan33a	4.09354e-29	0.460243	0.528	0.521	8.18707e-26	mac	tspan33a
tnfsf10	1.53414e-27	0.311038	0.412	0.356	3.06828e-24	mac	tnfsf10
sftpbb	1.90409e-26	0.414767	0.497	0.279	3.80818e-23	mac	sftpbb
mpeg1.2	1.79259e-21	0.271434	0.357	0.209	3.58518e-18	mac	mpeg1.2
mxf	7.63776e-21	0.303331	0.485	0.344	1.52755e-17	mac	mxf
LOC562542	6.52135e-13	0.271489	0.447	0.417	1.30427e-09	mac	LOC562542
zgc:193725	1.14739e-09	0.428788	0.497	0.391	2.29478e-06	mac	zgc:193725
dicp1.1	2.78665e-06	0.349453	0.463	0.338	0.00557331	mac	dicp1.1
LOC567656	2.59293e-05	0.343827	0.563	0.689	0.0518586	mac	LOC567656
LOC101886833.1	8.87708e-05	0.286274	0.405	0.426	0.177542	mac	LOC101886833.1
LOC553228	0.000440445	0.260233	0.477	0.518	0.88089	mac	LOC553228
grn12	0	2.22295	0.961	0.582	0	mye pro	grn1
s100a10b2	0	1.68899	0.956	0.495	0	mye pro	s100a10b
LOC1104377312	0	1.44575	0.967	0.484	0	mye pro	LOC110437731
icn3	0	1.27804	0.997	0.72	0	mye pro	icn
zgc:77517.12	0	1.23286	0.97	0.568	0	mye pro	zgc:77517.1
junba1	0	1.16909	0.942	0.536	0	mye pro	junba
lgals2a1	0	1.14812	0.961	0.559	0	mye pro	lgals2a
mrc1b1	0	1.06047	0.954	0.447	0	mye pro	mrc1b
fabp33	0	1.00051	0.969	0.597	0	mye pro	fabp3
si:ch73-1a9.32	0	0.979786	0.992	0.818	0	mye pro	si:ch73-1a9.3
anxa2a2	0	0.954574	0.97	0.65	0	mye pro	anxa2a
anxa5b1	0	0.929864	0.926	0.432	0	mye pro	anxa5b
cotl12	0	0.903486	0.999	0.736	0	mye pro	cotl1
prdx52	0	0.901657	0.993	0.657	0	mye pro	prdx5
cebpb3	0	0.878533	0.982	0.647	0	mye pro	cebpb
ckbb1	0	0.863487	0.937	0.538	0	mye pro	ckbb
LOC1005378032	0	0.850909	0.992	0.704	0	mye pro	LOC100537803
cebpa3	0	0.847134	0.977	0.598	0	mye pro	cebpa
ptmab3	0	0.847123	0.995	0.725	0	mye pro	ptmab
dbi2	0	0.837209	0.979	0.618	0	mye pro	dbi
lygl11	0	0.783416	0.954	0.564	0	mye pro	lygl1
hmga1a1	0	0.732548	0.963	0.653	0	mye pro	hmga1a
tmsb4x2	0	0.71841	1	0.949	0	mye pro	tmsb4x
hsp90ab13	0	0.70586	1	0.97	0	mye pro	hsp90ab1
fcer1gl2	0	0.685518	0.984	0.543	0	mye pro	fcer1gl
spi1b3	0	0.677906	0.993	0.651	0	mye pro	spi1b
ponzr12	0	0.674215	0.983	0.686	0	mye pro	ponzr1
h2afvb1	0	0.673953	0.94	0.652	0	mye pro	h2afvb
pleca	0	0.672751	0.832	0.504	0	mye pro	pleca
csf1rb2	0	0.67251	0.949	0.534	0	mye pro	csf1rb
eef1a1l13	0	0.667679	1	0.995	0	mye pro	eef1a1l1
gapdhs2	0	0.661266	0.993	0.665	0	mye pro	gapdhs
ms4a17a.91	0	0.649785	0.873	0.508	0	mye pro	ms4a17a.9
rpl63	0	0.644168	1	0.977	0	mye pro	rpl6
hmgb2b1	0	0.641137	0.939	0.696	0	mye pro	hmgb2b
actb22	0	0.63702	1	0.975	0	mye pro	actb2
dhrs91	0	0.630096	0.917	0.545	0	mye pro	dhrs9
eef1g3	0	0.628182	1	0.967	0	mye pro	eef1g
cxcr3.2.11	0	0.622569	0.91	0.518	0	mye pro	cxcr3.2.1
zgc:1533172	0	0.61074	0.903	0.695	0	mye pro	zgc:153317
ctss2.21	0	0.609397	0.938	0.579	0	mye pro	ctss2.2
rpl23a3	0	0.603454	1	0.983	0	mye pro	rpl23a
rpl153	0	0.59256	1	0.995	0	mye pro	rpl15
rpl7a3	0	0.587162	1	0.996	0	mye pro	rpl7a
pgd.11	0	0.58659	0.95	0.593	0	mye pro	pgd.1
rps93	0	0.576949	1	0.995	0	mye pro	rps9
fosl21	0	0.57508	0.824	0.346	0	mye pro	fosl2
rps8a3	0	0.574019	1	0.996	0	mye pro	rps8a
krtcap21	0	0.568257	0.886	0.477	0	mye pro	krtcap2
rps4x3	0	0.551981	1	0.99	0	mye pro	rps4x
cst14b.12	0	0.549277	0.903	0.563	0	mye pro	cst14b.1
rps62	0	0.54513	1	0.985	0	mye pro	rps6
rpl133	0	0.539606	1	0.997	0	mye pro	rpl13
snrpd11	0	0.53058	0.903	0.569	0	mye pro	snrpd1
nop581	0	0.528501	0.908	0.605	0	mye pro	nop58
ahnak1	0	0.52492	0.92	0.496	0	mye pro	ahnak
rps72	0	0.520433	1	0.997	0	mye pro	rps7
spi1a1	0	0.520291	0.822	0.397	0	mye pro	spi1a
rpl72	0	0.515851	1	0.994	0	mye pro	rpl7
si:ch211-197h24.91	0	0.515547	0.904	0.555	0	mye pro	si:ch211-197h24.9
si:ch211-288g17.31	0	0.515049	0.861	0.65	0	mye pro	si:ch211-288g17.3
hlx12	0	0.511227	0.834	0.512	0	mye pro	hlx1
rps193	0	0.506578	1	0.997	0	mye pro	rps19
nop561	0	0.496728	0.966	0.65	0	mye pro	nop56
anxa1a1	0	0.496471	0.821	0.537	0	mye pro	anxa1a
rpl93	0	0.493492	1	0.988	0	mye pro	rpl9
ahcy1	0	0.492243	0.939	0.705	0	mye pro	ahcy
si:ch211-1o7.31	0	0.487078	0.917	0.501	0	mye pro	si:ch211-1o7.3
rplp12	0	0.480662	1	1	0	mye pro	rplp1
ms4a17a.61	0	0.47245	0.849	0.46	0	mye pro	ms4a17a.6
ncl1	0	0.460448	0.949	0.606	0	mye pro	ncl
ms4a17a.101	0	0.452157	0.833	0.551	0	mye pro	ms4a17a.10
calr3b1	0	0.449303	0.836	0.523	0	mye pro	calr3b
ptgr1.11	0	0.447686	0.824	0.451	0	mye pro	ptgr1.1
npm1a.12	0	0.447062	0.856	0.639	0	mye pro	npm1a.1
glipr1a1	0	0.438036	0.87	0.666	0	mye pro	glipr1a
tfec1	0	0.436061	0.781	0.502	0	mye pro	tfec
csf3r2	0	0.422817	0.779	0.418	0	mye pro	csf3r
cybb2	0	0.421952	0.832	0.5	0	mye pro	cybb
rpl22l12	0	0.421654	0.998	0.943	0	mye pro	rpl22l1
vmp11	0	0.418173	0.807	0.579	0	mye pro	vmp1
nucks1a1	0	0.414978	0.856	0.522	0	mye pro	nucks1a
scpep11	0	0.387347	0.839	0.471	0	mye pro	scpep1
krt8.11	0	0.384584	0.903	0.543	0	mye pro	krt8.1
si:ch73-343l4.21	0	0.383826	0.842	0.324	0	mye pro	si:ch73-343l4.2
hyou11	0	0.380369	0.78	0.366	0	mye pro	hyou1
hspd1	0	0.373741	0.802	0.436	0	mye pro	hspd1
arhgef51	0	0.370641	0.774	0.528	0	mye pro	arhgef5
tmsb12	0	0.37025	0.758	0.369	0	mye pro	tmsb1
grna1	0	0.362181	0.833	0.46	0	mye pro	grna
timp4.21	0	0.356656	0.76	0.335	0	mye pro	timp4.2
nop21	0	0.3488	0.793	0.43	0	mye pro	nop2
hspe11	0	0.346683	0.83	0.435	0	mye pro	hspe1
pfn13	0	0.345247	1	0.905	0	mye pro	pfn1
banf11	0	0.324577	0.835	0.486	0	mye pro	banf1
krt81	0	0.322155	0.936	0.698	0	mye pro	krt8
si:dkey-27i16.22	0	0.321031	0.906	0.685	0	mye pro	si:dkey-27i16.2
si: ch211-223l2.41	0	0.313734	0.9	0.5	0	mye pro	si: ch211-223l2.4
snrpg1	0	0.29742	0.819	0.475	0	mye pro	snrpg
itgb22	0	0.29603	0.875	0.592	0	mye pro	itgb2
si:dkey-5n18.11	0	0.283716	0.797	0.451	0	mye pro	si:dkey-5n18.1
myca1	9.04871e-308	0.403415	0.773	0.525	1.80974e-304	mye pro	myca
cnbpa1	3.41907e-307	0.326213	0.863	0.581	6.83815e-304	mye pro	cnbpa
pycard1	4.35482e-306	0.353538	0.798	0.592	8.70964e-303	mye pro	pycard
snu13b1	3.9378e-305	0.302659	0.836	0.498	7.8756e-302	mye pro	snu13b
LOC1018854451	1.07154e-299	0.2704	0.746	0.534	2.14308e-296	mye pro	LOC101885445
adap21	5.89366e-293	0.336455	0.729	0.463	1.17873e-289	mye pro	adap2
dkc11	5.69736e-280	0.321916	0.8	0.514	1.13947e-276	mye pro	dkc1
hmgn22	3.43249e-276	0.784897	0.994	0.912	6.86498e-273	mye pro	hmgn2
cx32.21	3.70617e-262	0.252193	0.7	0.416	7.41233e-259	mye pro	cx32.2
npm1a1	9.89221e-257	0.313095	0.731	0.375	1.97844e-253	mye pro	npm1a
serp1	4.06453e-237	0.25692	0.746	0.443	8.12906e-234	mye pro	serp1
fbl1	1.52977e-231	0.260983	0.766	0.477	3.05953e-228	mye pro	fbl
ncf12	7.3428e-217	0.256063	0.836	0.562	1.46856e-213	mye pro	ncf1
apex11	1.45263e-214	0.289351	0.711	0.463	2.90527e-211	mye pro	apex1
h3f3a2	3.01368e-206	0.25213	0.965	0.744	6.02736e-203	mye pro	h3f3a
pdia6	4.7771e-203	0.263742	0.73	0.469	9.5542e-200	mye pro	pdia6
pim11	6.31474e-202	0.274632	0.772	0.546	1.26295e-198	mye pro	pim1
foxp41	6.3604e-202	0.266882	0.703	0.395	1.27208e-198	mye pro	foxp4
si:ch211-165e15.12	9.32737e-197	0.28182	0.714	0.465	1.86547e-193	mye pro	si:ch211-165e15.1
tuba8l1	6.88913e-196	0.588283	0.87	0.631	1.37783e-192	mye pro	tuba8l
si:ch211-193e13.52	1.79174e-193	0.332132	0.729	0.52	3.58348e-190	mye pro	si:ch211-193e13.5
nipsnap3a	4.12162e-190	0.30402	0.688	0.421	8.24323e-187	mye pro	nipsnap3a
dram12	9.57511e-189	0.263684	0.708	0.454	1.91502e-185	mye pro	dram1
nol4lb	3.67557e-186	0.361958	0.695	0.57	7.35114e-183	mye pro	nol4lb
irf81	1.21903e-185	0.25034	0.704	0.502	2.43806e-182	mye pro	irf8
prdx11	2.33055e-179	0.277495	0.706	0.406	4.6611e-176	mye pro	prdx1
tuba1b1	1.98027e-173	0.49037	0.754	0.616	3.96054e-170	mye pro	tuba1b
calr	2.17761e-168	0.26378	0.678	0.412	4.35523e-165	mye pro	calr
s100w	8.28118e-162	0.26342	0.639	0.297	1.65624e-158	mye pro	s100w
ccr12b.2	1.45105e-159	0.372237	0.643	0.244	2.9021e-156	mye pro	ccr12b.2
moxd11	5.08747e-147	0.273181	0.652	0.407	1.01749e-143	mye pro	moxd1
si:ch211-117m20.52	1.44754e-145	0.364985	0.758	0.579	2.89508e-142	mye pro	si:ch211-117m20.5
tubb4b3	7.48326e-128	0.354977	0.988	0.794	1.49665e-124	mye pro	tubb4b
entpd1	4.15015e-112	0.26543	0.657	0.524	8.30031e-109	mye pro	entpd1
mki671	4.67569e-111	0.360491	0.734	0.501	9.35138e-108	mye pro	mki67
incenp1	6.15174e-94	0.355487	0.658	0.492	1.23035e-90	mye pro	incenp
mcm62	2.60895e-75	0.325418	0.668	0.625	5.21791e-72	mye pro	mcm6
hmgb2a2	1.11288e-60	0.426406	0.977	0.85	2.22576e-57	mye pro	hmgb2a
h1fx1	1.72602e-45	0.386901	0.794	0.737	3.45205e-42	mye pro	h1fx
nusap11	6.27007e-32	0.324096	0.718	0.571	1.25401e-28	mye pro	nusap1
aspm.11	1.124e-18	0.359621	0.613	0.548	2.24799e-15	mye pro	aspm.1
ube2c1	2.55844e-18	0.292719	0.653	0.552	5.11688e-15	mye pro	ube2c
cdc14b	8.45231e-18	0.321103	0.507	0.45	1.69046e-14	mye pro	cdc14b
cenpf1	1.80948e-08	0.361183	0.621	0.565	3.61897e-05	mye pro	cenpf
kpna21	1.17763e-05	0.301045	0.551	0.515	0.0235525	mye pro	kpna2
si:ch211-214p16.11	0	2.27927	0.954	0.704	0	T cell	si:ch211-214p16.1
LOC100538332	0	1.88198	0.85	0.705	0	T cell	LOC100538332
LOC103908724	0	1.72734	0.927	0.717	0	T cell	LOC103908724
nkl.4	0	1.68386	0.699	0.484	0	T cell	nkl.4
LOC108180146	0	1.65444	0.904	0.78	0	T cell	LOC108180146
trac	0	1.53132	0.761	0.696	0	T cell	trac
ccl38.6	0	1.16923	0.582	0.398	0	T cell	ccl38.6
si:ch211-119e14.1	0	1.16343	0.874	0.585	0	T cell	si:ch211-119e14.1
setbp1	0	1.1183	0.802	0.636	0	T cell	setbp1
il2rb	0	1.04435	0.687	0.342	0	T cell	il2rb
id31	0	0.974899	0.766	0.577	0	T cell	id3
si:dkey-27i16.23	0	0.892475	0.837	0.677	0	T cell	si:dkey-27i16.2
ccl33.3	0	0.880974	0.632	0.393	0	T cell	ccl33.3
si:dkey-183i3.6	0	0.799933	0.539	0.279	0	T cell	si:dkey-183i3.6
si:ch211-132g1.4	0	0.795937	0.592	0.423	0	T cell	si:ch211-132g1.4
zap70	0	0.767135	0.641	0.541	0	T cell	zap70
LOC103910871	0	0.673716	0.779	0.792	0	T cell	LOC103910871
si:ch211-67e16.3	0	0.665295	0.671	0.409	0	T cell	si:ch211-67e16.3
ccr9a	0	0.641019	0.661	0.636	0	T cell	ccr9a
scinlb1	0	0.599107	0.744	0.655	0	T cell	scinlb
zgc:136605	0	0.590294	0.662	0.675	0	T cell	zgc:136605
pfn14	0	0.583087	0.998	0.899	0	T cell	pfn1
ccr7	0	0.566809	0.646	0.501	0	T cell	ccr7
lipia	0	0.563452	0.696	0.483	0	T cell	lipia
plk3	0	0.555725	0.724	0.403	0	T cell	plk3
si:ch73-226l13.2	0	0.525944	0.693	0.405	0	T cell	si:ch73-226l13.2
cxcr4a	0	0.496622	0.769	0.575	0	T cell	cxcr4a
rplp13	0	0.479169	1	1	0	T cell	rplp1
LOC100535743	0	0.469572	0.794	0.607	0	T cell	LOC100535743
rps8a4	0	0.46484	1	0.995	0	T cell	rps8a
rpl73	0	0.455908	0.999	0.993	0	T cell	rpl7
rps94	0	0.445386	1	0.994	0	T cell	rps9
rpl94	0	0.431824	0.999	0.987	0	T cell	rpl9
rps63	0	0.410552	0.999	0.984	0	T cell	rps6
rps73	0	0.403243	1	0.996	0	T cell	rps7
hsp90ab14	0	0.401495	0.998	0.968	0	T cell	hsp90ab1
rpl64	0	0.394729	0.998	0.976	0	T cell	rpl6
rpl134	0	0.390505	1	0.997	0	T cell	rpl13
LOC1005378033	0	0.378502	0.796	0.703	0	T cell	LOC100537803
dusp2	0	0.375695	0.6	0.477	0	T cell	dusp2
cd40lg	0	0.374303	0.639	0.523	0	T cell	cd40lg
rpl7a4	0	0.365736	1	0.996	0	T cell	rpl7a
rps194	0	0.364484	1	0.997	0	T cell	rps19
rpl154	0	0.345195	1	0.995	0	T cell	rpl15
LOC110439423	0	0.342124	0.687	0.515	0	T cell	LOC110439423
eomesa	0	0.338483	0.664	0.494	0	T cell	eomesa
rps4x4	0	0.3232	0.999	0.989	0	T cell	rps4x
cd8a	0	0.305331	0.714	0.443	0	T cell	cd8a
si:zfos-1425h8.11	0	0.288444	0.652	0.554	0	T cell	si:zfos-1425h8.1
tmsb4x3	0	0.286938	1	0.945	0	T cell	tmsb4x
eef1g4	0	0.278935	0.996	0.965	0	T cell	eef1g
rpl23a4	0	0.275331	0.997	0.982	0	T cell	rpl23a
LOC101882070	0	0.270728	0.658	0.424	0	T cell	LOC101882070
si:dkey-94e7.1	0	0.262675	0.617	0.514	0	T cell	si:dkey-94e7.1
si:ch211-212d10.1	9.51304e-308	0.496607	0.555	0.365	1.90261e-304	T cell	si:ch211-212d10.1
LOC101885675	1.51252e-307	0.6238	0.618	0.653	3.02503e-304	T cell	LOC101885675
zbtb32	1.08335e-300	0.326983	0.573	0.402	2.16669e-297	T cell	zbtb32
myh11a2	1.02997e-289	0.316083	0.654	0.539	2.05993e-286	T cell	myh11a
si:rp71-81e14.2	1.45618e-286	0.671334	0.571	0.417	2.91236e-283	T cell	si:rp71-81e14.2
ccl32b.3	1.63624e-250	0.309488	0.536	0.338	3.27247e-247	T cell	ccl32b.3
runx3	4.21013e-239	0.463653	0.622	0.567	8.42026e-236	T cell	runx3
ms4a17a.62	1.86217e-228	0.438788	0.619	0.456	3.72434e-225	T cell	ms4a17a.6
LOC110438073	1.23661e-216	0.519853	0.617	0.596	2.47322e-213	T cell	LOC110438073
si:dkeyp-85e10.2	1.73871e-206	0.496261	0.644	0.62	3.47741e-203	T cell	si:dkeyp-85e10.2
s1pr4	1.46667e-153	0.333558	0.587	0.46	2.93334e-150	T cell	s1pr4
LOC108179332	6.60849e-153	0.368789	0.462	0.318	1.3217e-149	T cell	LOC108179332
ccl38a.4	9.19281e-151	0.310418	0.495	0.296	1.83856e-147	T cell	ccl38a.4
si:ch211-207n23.2	2.80892e-139	0.272728	0.521	0.366	5.61784e-136	T cell	si:ch211-207n23.2
hpdb	3.79768e-124	0.451032	0.531	0.483	7.59537e-121	T cell	hpdb
socs3a2	1.03518e-109	0.459328	0.588	0.516	2.07035e-106	T cell	socs3a
tox2	2.001e-108	0.452371	0.548	0.491	4.00201e-105	T cell	tox2
si:ch211-132g1.1	7.38928e-108	0.689791	0.558	0.56	1.47786e-104	T cell	si:ch211-132g1.1
h1fx2	1.07038e-104	0.28681	0.756	0.736	2.14076e-101	T cell	h1fx
LOC108190717	1.1105e-66	0.602694	0.448	0.45	2.221e-63	T cell	LOC108190717
fcer1g1	4.26959e-65	0.634991	0.43	0.399	8.53917e-62	T cell	fcer1g
LOC1104399151	9.13246e-63	0.673146	0.461	0.388	1.82649e-59	T cell	LOC110439915
ccl36.1	9.25566e-63	1.35569	0.477	0.421	1.85113e-59	T cell	ccl36.1
socs1a	4.88719e-48	0.285304	0.476	0.39	9.77439e-45	T cell	socs1a
si:ch211-196f2.6	1.86502e-44	0.633959	0.492	0.441	3.73003e-41	T cell	si:ch211-196f2.6
LOC101882579	5.95479e-42	0.689213	0.541	0.631	1.19096e-38	T cell	LOC101882579
prf1.7	2.47943e-38	0.276002	0.415	0.368	4.95887e-35	T cell	prf1.7
LOC562362	3.7505e-38	0.492163	0.522	0.55	7.50099e-35	T cell	LOC562362
LOC110439020	5.55288e-34	0.672993	0.464	0.352	1.11058e-30	T cell	LOC110439020
grn2	2.68326e-33	0.718311	0.323	0.401	5.36652e-30	T cell	grn2
gzmk	1.6858e-32	0.264352	0.491	0.483	3.37159e-29	T cell	gzmk
trgv2	5.66498e-20	0.424254	0.504	0.545	1.133e-16	T cell	trgv2
gata3	6.33631e-14	0.331821	0.472	0.552	1.26726e-10	T cell	gata3
si:ch211-214p16.22	1.85952e-10	0.306537	0.45	0.484	3.71903e-07	T cell	si:ch211-214p16.2
samsn1b1	1.26882e-07	0.409247	0.534	0.622	0.000253763	T cell	samsn1b
si:ch211-269k10.4	0.00701934	0.561932	0.394	0.441	1	T cell	si:ch211-269k10.4
LOC101884804	0	3.14408	0.976	0.81	0	B cell	LOC101884804
LOC100536458	0	2.96483	0.971	0.686	0	B cell	LOC100536458
zgc:153659	0	2.74237	0.937	0.718	0	B cell	zgc:153659
LOC101884895	0	2.70893	0.917	0.626	0	B cell	LOC101884895
LOC101885199	0	2.69085	0.95	0.683	0	B cell	LOC101885199
LOC101884085	0	2.62693	0.958	0.696	0	B cell	LOC101884085
LOC101886766	0	2.61771	0.927	0.725	0	B cell	LOC101886766
LOC103908723	0	2.56417	0.943	0.729	0	B cell	LOC103908723
zgc:194275	0	2.44747	0.915	0.693	0	B cell	zgc:194275
igic1s1	0	2.36955	0.954	0.724	0	B cell	igic1s1
zgc:171713	0	2.31548	0.929	0.728	0	B cell	zgc:171713
LOC798043	0	2.26761	0.932	0.747	0	B cell	LOC798043
LOC101885964	0	2.26421	0.962	0.694	0	B cell	LOC101885964
LOC103910279	0	2.19779	0.701	0.616	0	B cell	LOC103910279
cd79a	0	1.74296	0.912	0.7	0	B cell	cd79a
LOC101886660	0	1.72372	0.859	0.579	0	B cell	LOC101886660
LOC1039087241	0	1.64959	0.912	0.717	0	B cell	LOC103908724
si:ch211-198c19.3	0	1.44437	0.653	0.423	0	B cell	si:ch211-198c19.3
LOC101886979	0	1.36556	0.793	0.738	0	B cell	LOC101886979
LOC103908642	0	1.30028	0.788	0.615	0	B cell	LOC103908642
si:ch211-119e14.11	0	1.24744	0.859	0.586	0	B cell	si:ch211-119e14.1
epb41a	0	1.14767	0.803	0.677	0	B cell	epb41a
h2afx	0	1.14696	0.766	0.599	0	B cell	h2afx
pou2f2a	0	1.13925	0.864	0.588	0	B cell	pou2f2a
h1fx3	0	1.09871	0.773	0.735	0	B cell	h1fx
ccnd2a	0	1.06227	0.784	0.671	0	B cell	ccnd2a
blnk1	0	1.0545	0.776	0.559	0	B cell	blnk
rag1	0	1.04832	0.578	0.394	0	B cell	rag1
cd74b1	0	1.0396	0.967	0.665	0	B cell	cd74b
cd74a1	0	0.984973	0.949	0.834	0	B cell	cd74a
ccr9a1	0	0.970746	0.789	0.625	0	B cell	ccr9a
si:ch211-145b13.6	0	0.968	0.83	0.511	0	B cell	si:ch211-145b13.6
LOC1081801461	0	0.958393	0.856	0.784	0	B cell	LOC108180146
si:dkey-24p1.1	0	0.952298	0.674	0.549	0	B cell	si:dkey-24p1.1
pax5	0	0.935542	0.764	0.465	0	B cell	pax5
LOC110439306	0	0.931622	0.703	0.647	0	B cell	LOC110439306
LOC1039108711	0	0.911007	0.832	0.787	0	B cell	LOC103910871
cobll1a	0	0.870041	0.803	0.688	0	B cell	cobll1a
tubb2b1	0	0.868897	0.874	0.693	0	B cell	tubb2b
cxcr4a1	0	0.854573	0.703	0.581	0	B cell	cxcr4a
LOC108179343	0	0.854438	0.821	0.687	0	B cell	LOC108179343
thrap3a	0	0.847553	0.71	0.66	0	B cell	thrap3a
ebf1a	0	0.840282	0.774	0.531	0	B cell	ebf1a
marcksl1a1	0	0.83892	0.882	0.696	0	B cell	marcksl1a
ptmab4	0	0.737502	0.882	0.718	0	B cell	ptmab
ncf13	0	0.709111	0.774	0.55	0	B cell	ncf1
bpifcl	0	0.703462	0.749	0.584	0	B cell	bpifcl
hmga1a2	0	0.671299	0.804	0.647	0	B cell	hmga1a
si:busm1-266f07.21	0	0.623476	0.781	0.599	0	B cell	si:busm1-266f07.2
dapp1	0	0.566651	0.712	0.497	0	B cell	dapp1
zgc:1534091	0	0.551616	0.858	0.723	0	B cell	zgc:153409
si:zfos-1425h8.12	0	0.536393	0.677	0.551	0	B cell	si:zfos-1425h8.1
LOC101882264	0	0.510538	0.735	0.479	0	B cell	LOC101882264
syngr1b	0	0.479136	0.664	0.458	0	B cell	syngr1b
bcl2l10	0	0.4719	0.627	0.438	0	B cell	bcl2l10
ighd	0	0.47113	0.85	0.543	0	B cell	ighd
s1pr41	0	0.428777	0.639	0.455	0	B cell	s1pr4
jam2a	0	0.421041	0.694	0.615	0	B cell	jam2a
h1f0	0	0.396419	0.749	0.569	0	B cell	h1f0
mhc2dab1	0	0.362903	0.782	0.699	0	B cell	mhc2dab
si:dkey-27i16.24	0	0.352231	0.772	0.683	0	B cell	si:dkey-27i16.2
rplp14	0	0.344549	1	1	0	B cell	rplp1
si:dkeyp-117h8.2	0	0.336284	0.605	0.493	0	B cell	si:dkeyp-117h8.2
eef1g5	0	0.334984	0.996	0.965	0	B cell	eef1g
hsp90ab15	0	0.333826	0.998	0.968	0	B cell	hsp90ab1
rpl74	0	0.329194	0.999	0.993	0	B cell	rpl7
si:ch211-1a19.2	0	0.325925	0.585	0.351	0	B cell	si:ch211-1a19.2
ncf22	0	0.315199	0.627	0.42	0	B cell	ncf2
rpl65	0	0.309731	0.998	0.976	0	B cell	rpl6
tmsb	0	0.295455	0.774	0.56	0	B cell	tmsb
rpl135	0	0.285387	0.999	0.997	0	B cell	rpl13
rps95	0	0.285368	0.999	0.994	0	B cell	rps9
rpl155	0	0.285333	0.999	0.995	0	B cell	rpl15
rpl95	0	0.282684	0.998	0.988	0	B cell	rpl9
rps8a5	0	0.281966	0.999	0.995	0	B cell	rps8a
si:ch73-368j24.11	0	0.252677	0.76	0.591	0	B cell	si:ch73-368j24.11
pycard2	1.75885e-306	0.275993	0.707	0.587	3.51769e-303	B cell	pycard
si:ch211-214p16.12	3.31965e-302	0.355107	0.78	0.72	6.63931e-299	B cell	si:ch211-214p16.1
si:ch211-207n23.21	5.05617e-283	0.268558	0.534	0.364	1.01123e-279	B cell	si:ch211-207n23.2
illr1	3.12369e-255	0.661918	0.564	0.426	6.24738e-252	B cell	illr1
nop562	1.47756e-248	0.289832	0.792	0.645	2.95512e-245	B cell	nop56
si:ch211-113a14.181	1.33278e-244	0.333789	0.609	0.459	2.66556e-241	B cell	si:ch211-113a14.18
hmgb1b1	2.17647e-241	0.524657	0.639	0.535	4.35295e-238	B cell	hmgb1b
si:dkey-108k21.101	6.31829e-237	0.562849	0.652	0.504	1.26366e-233	B cell	si:dkey-108k21.10
histh1l	4.31291e-229	0.497631	0.788	0.67	8.62582e-226	B cell	histh1l
si:ch73-1a9.33	4.50986e-216	0.450908	0.878	0.817	9.01972e-213	B cell	si:ch73-1a9.3
mki672	1.74189e-203	0.48083	0.655	0.493	3.48379e-200	B cell	mki67
setbp11	4.58361e-194	0.552259	0.657	0.649	9.16722e-191	B cell	setbp1
si:ch211-197h24.92	1.44974e-185	0.262914	0.651	0.555	2.89948e-182	B cell	si:ch211-197h24.9
nfkbiaa2	6.47343e-184	0.255149	0.597	0.481	1.29469e-180	B cell	nfkbiaa
hmgn23	7.66612e-174	1.26952	0.914	0.914	1.53322e-170	B cell	hmgn2
sid1	3.28321e-170	0.576355	0.592	0.446	6.56642e-167	B cell	sid1
mef2cb1	7.93818e-152	0.28318	0.577	0.433	1.58764e-148	B cell	mef2cb
zgc:1104251	2.92301e-136	0.724516	0.65	0.552	5.84602e-133	B cell	zgc:110425
pcna2	8.57113e-124	0.346632	0.729	0.607	1.71423e-120	B cell	pcna
h2afvb2	3.5354e-118	0.823807	0.711	0.654	7.07081e-115	B cell	h2afvb
plk31	2.8342e-97	0.254524	0.538	0.42	5.66841e-94	B cell	plk3
kiaa01011	2.27329e-95	0.281838	0.704	0.629	4.54658e-92	B cell	kiaa0101
si:ch211-198c19.1	4.26299e-94	0.299274	0.524	0.501	8.52599e-91	B cell	si:ch211-198c19.1
irf82	9.30603e-77	0.516871	0.565	0.502	1.86121e-73	B cell	irf8
zgc:1534051	2.1512e-51	0.368521	0.692	0.679	4.30239e-48	B cell	zgc:153405
si:ch211-222l21.12	1.12164e-50	0.572922	0.723	0.748	2.24329e-47	B cell	si:ch211-222l21.1
si:ch1073-153i20.21	4.18267e-42	0.384575	0.693	0.652	8.36533e-39	B cell	si:ch1073-153i20.2
zgc:1139841	1.16371e-32	0.298981	0.478	0.443	2.32743e-29	B cell	zgc:113984
zgc:1655511	4.61445e-30	0.464678	0.539	0.64	9.2289e-27	B cell	zgc:165551
si:ch211-288g17.32	4.56493e-29	0.609613	0.659	0.655	9.12985e-26	B cell	si:ch211-288g17.3
LOC103911910	1.72617e-27	0.5459	0.472	0.42	3.45235e-24	B cell	LOC103911910
si:ch1073-153i20.41	6.10152e-27	0.472073	0.501	0.568	1.2203e-23	B cell	si:ch1073-153i20.4
hmgb2b2	2.07548e-22	0.779443	0.725	0.7	4.15095e-19	B cell	hmgb2b
stmn1a1	1.32116e-20	0.727701	0.745	0.691	2.64233e-17	B cell	stmn1a
hmgb2a3	1.46449e-20	0.543461	0.85	0.853	2.92897e-17	B cell	hmgb2a
h3f3a3	4.66115e-09	0.400778	0.75	0.749	9.3223e-06	B cell	h3f3a
tuba8l3	0.000988335	0.25262	0.65	0.636	1	B cell	tuba8l
itga2b	0	2.54539	0.954	0.584	0	throm	itga2b
cavin2b	0	2.23434	0.947	0.58	0	throm	cavin2b
myh11a3	0	2.13396	0.933	0.545	0	throm	myh11a
apln	0	2.01124	0.879	0.563	0	throm	apln
rpz51	0	1.86004	0.907	0.446	0	throm	rpz5
fgl2a1	0	1.81696	0.898	0.451	0	throm	fgl2a
mef2aa2	0	1.78164	0.919	0.62	0	throm	mef2aa
tnr	0	1.59675	0.895	0.63	0	throm	tnr
zgc:171686	0	1.57958	0.877	0.45	0	throm	zgc:171686
si:dkey-261h17.11	0	1.53981	0.933	0.517	0	throm	si:dkey-261h17.1
LOC1104399152	0	1.49857	0.908	0.389	0	throm	LOC110439915
si:ch211-222l21.13	0	1.41795	0.975	0.744	0	throm	si:ch211-222l21.1
tmsb4x4	0	1.36269	1	0.95	0	throm	tmsb4x
LOC101885690	0	1.11766	0.852	0.266	0	throm	LOC101885690
cyr61	1.30198e-300	1.14767	0.878	0.67	2.60397e-297	throm	cyr61
si:ch211-214p13.9	4.13475e-295	1.57703	0.83	0.359	8.2695e-292	throm	si:ch211-214p13.9
cavin1b	2.49163e-291	1.20344	0.827	0.429	4.98326e-288	throm	cavin1b
ptprda	5.62734e-291	0.385876	0.857	0.661	1.12547e-287	throm	ptprda
mylka	4.54568e-287	1.29375	0.856	0.558	9.09137e-284	throm	mylka
rac3a	8.96756e-273	1.44536	0.809	0.389	1.79351e-269	throm	rac3a
vegfc	2.24203e-271	1.22937	0.823	0.509	4.48405e-268	throm	vegfc
gng10	5.67802e-267	1.27313	0.855	0.623	1.1356e-263	throm	gng10
ahnak2	1.18124e-266	1.46315	0.885	0.503	2.36248e-263	throm	ahnak
pfn15	1.61832e-246	0.947786	0.998	0.907	3.23664e-243	throm	pfn1
tuba8l31	9.80945e-246	1.7941	0.813	0.498	1.96189e-242	throm	tuba8l3
parvb	1.81715e-243	1.65884	0.818	0.548	3.63431e-240	throm	parvb
bmp6	3.31283e-243	1.00908	0.788	0.369	6.62567e-240	throm	bmp6
hbegfb	1.97621e-239	1.80203	0.805	0.46	3.95241e-236	throm	hbegfb
nfe21	2.70179e-239	1.29061	0.847	0.546	5.40359e-236	throm	nfe2
pbx1a	2.99412e-239	1.19119	0.802	0.439	5.98823e-236	throm	pbx1a
zgc:1534092	4.71553e-216	1.30387	0.949	0.733	9.43105e-213	throm	zgc:153409
cald1a	1.97964e-206	1.42873	0.788	0.506	3.95928e-203	throm	cald1a
cotl13	2.00659e-204	1.03474	0.949	0.74	4.01317e-201	throm	cotl1
LOC553316	1.11447e-202	1.46339	0.78	0.474	2.22894e-199	throm	LOC553316
actb23	5.09451e-195	0.637323	1	0.976	1.0189e-191	throm	actb2
LOC1081907171	9.99999e-173	1.44752	0.76	0.447	2e-169	throm	LOC108190717
thbs1b	1.83401e-168	1.58186	0.743	0.441	3.66801e-165	throm	thbs1b
peli1a	3.87188e-167	0.455683	0.714	0.357	7.74376e-164	throm	peli1a
emp2	1.18671e-164	0.622539	0.781	0.549	2.37343e-161	throm	emp2
histh1l1	1.00189e-157	1.19219	0.903	0.678	2.00379e-154	throm	histh1l
si:ch211-153b23.5	1.21547e-154	0.873318	0.713	0.39	2.43093e-151	throm	si:ch211-153b23.5
tfpia	1.85964e-153	0.986514	0.733	0.459	3.71928e-150	throm	tfpia
emilin1a	1.39645e-151	0.435268	0.725	0.498	2.79291e-148	throm	emilin1a
tox21	8.42634e-151	0.345566	0.767	0.493	1.68527e-147	throm	tox2
gapdhs3	3.94186e-144	0.987429	0.906	0.671	7.88372e-141	throm	gapdhs
spry2	8.99678e-141	0.383306	0.8	0.661	1.79936e-137	throm	spry2
runx1t1	9.81695e-133	0.366053	0.716	0.381	1.96339e-129	throm	runx1t1
bcl2l101	6.23409e-123	0.962894	0.75	0.451	1.24682e-119	throm	bcl2l10
ccnd2a1	1.59027e-120	1.06536	0.802	0.679	3.18054e-117	throm	ccnd2a
myl9b	1.94258e-120	1.03086	0.732	0.494	3.88516e-117	throm	myl9b
rab11fip1b1	1.65132e-119	0.615903	0.803	0.524	3.30264e-116	throm	rab11fip1b
cldn5b	7.02218e-116	0.271734	0.663	0.277	1.40444e-112	throm	cldn5b
sele	8.83671e-111	0.48847	0.727	0.476	1.76734e-107	throm	sele
dysf	1.96737e-109	0.929829	0.705	0.504	3.93473e-106	throm	dysf
myocd	3.08279e-98	0.689924	0.644	0.267	6.16558e-95	throm	myocd
ndrg1a	5.0429e-97	0.410969	0.723	0.511	1.00858e-93	throm	ndrg1a
tmem35	1.6445e-88	0.407044	0.643	0.361	3.289e-85	throm	tmem35
pmp22b1	4.79866e-83	1.0062	0.699	0.543	9.59732e-80	throm	pmp22b
mtus1b.1	3.18175e-81	0.826823	0.638	0.358	6.3635e-78	throm	mtus1b.1
fhl1b	6.50325e-78	0.693502	0.65	0.439	1.30065e-74	throm	fhl1b
blf2	1.01415e-74	1.08609	0.667	0.501	2.0283e-71	throm	blf
cd82a1	1.42449e-73	0.308971	0.655	0.467	2.84897e-70	throm	cd82a
f51	4.97251e-69	0.905615	0.634	0.374	9.94502e-66	throm	f5
zgc:92249	1.07503e-68	0.307809	0.65	0.456	2.15007e-65	throm	zgc:92249
LOC1003344432	1.99536e-65	0.300068	0.721	0.515	3.99072e-62	throm	LOC100334443
hdr1	4.42303e-62	0.892631	0.671	0.522	8.84606e-59	throm	hdr
fam212ab	1.90096e-61	0.89048	0.643	0.419	3.80192e-58	throm	fam212ab
h1fx4	3.4562e-60	0.960196	0.857	0.737	6.9124e-57	throm	h1fx
hmgn24	1.46334e-57	1.32522	0.95	0.913	2.92668e-54	throm	hmgn2
srgn1	7.56783e-57	0.316264	0.765	0.587	1.51357e-53	throm	srgn
rgs2.11	2.08694e-56	0.315691	0.594	0.335	4.17387e-53	throm	rgs2.1
suv39h1b	3.04888e-55	0.821512	0.644	0.486	6.09777e-52	throm	suv39h1b
nfixb	7.59719e-52	0.45116	0.711	0.639	1.51944e-48	throm	nfixb
h1f01	3.16856e-51	0.726292	0.678	0.584	6.33712e-48	throm	h1f0
itgb3b	8.78035e-47	0.695019	0.589	0.359	1.75607e-43	throm	itgb3b
fn1b	1.71419e-45	1.02085	0.594	0.362	3.42837e-42	throm	fn1b
si:ch211-119e14.12	3.65742e-45	0.306935	0.747	0.608	7.31483e-42	throm	si:ch211-119e14.1
ptmab5	4.45895e-41	0.495662	0.899	0.73	8.91789e-38	throm	ptmab
aldob	2.19122e-38	0.263253	0.764	0.83	4.38244e-35	throm	aldob
LOC1081793321	1.25443e-37	0.802495	0.581	0.328	2.50887e-34	throm	LOC108179332
sepw11	1.16283e-35	0.266476	0.873	0.747	2.32566e-32	throm	sepw1
tgm2b	4.59508e-32	0.629017	0.604	0.575	9.19016e-29	throm	tgm2b
tal11	1.98534e-30	0.527382	0.664	0.629	3.97069e-27	throm	tal1
klf3	2.17117e-24	0.292322	0.523	0.312	4.34234e-21	throm	klf3
cpn1	2.54593e-18	0.468346	0.572	0.493	5.09187e-15	throm	cpn1
ctsk1	7.16593e-17	0.566924	0.555	0.423	1.43319e-13	throm	ctsk
si:ch211-165e15.13	5.07188e-15	0.331311	0.56	0.47	1.01438e-11	throm	si:ch211-165e15.1
zgc:162509	3.94336e-14	0.495704	0.343	0.245	7.88671e-11	throm	zgc:162509
hmgb1b2	9.0203e-13	0.254362	0.613	0.544	1.80406e-09	throm	hmgb1b
si:ch211-214p16.23	1.91904e-12	0.562405	0.552	0.48	3.83808e-09	throm	si:ch211-214p16.2
nptx1l	5.00988e-09	0.252165	0.488	0.291	1.00198e-05	throm	nptx1l
fli1a1	7.41991e-09	0.779239	0.549	0.578	1.48398e-05	throm	fli1a
h2afvb3	1.01513e-06	0.276746	0.736	0.658	0.00203026	throm	h2afvb
ankrd45	1.96546e-06	0.393814	0.477	0.209	0.00393093	throm	ankrd45
hspa5	1.97241e-05	0.260552	0.535	0.43	0.0394481	throm	hspa5
LOC110439470	0.004345	0.410641	0.458	0.287	1	throm	LOC110439470
rpgra	0.00508263	0.543114	0.495	0.533	1	throm	rpgra
cxcl12a	0	3.46993	0.896	0.684	0	endo	cxcl12a
rbp4	0	2.5404	0.765	0.472	0	endo	rbp4
sele1	0	2.2135	0.691	0.462	0	endo	sele
marcksl1b	0	1.94357	0.793	0.495	0	endo	marcksl1b
cfd.21	0	1.87573	0.893	0.69	0	endo	cfd.2
lgmn1	0	1.86552	0.83	0.595	0	endo	lgmn
krt94	0	1.85606	0.783	0.464	0	endo	krt94
LOC1000041991	0	1.79201	0.771	0.647	0	endo	LOC100004199
igfbp7	0	1.78485	0.796	0.563	0	endo	igfbp7
si:dkey-261h17.12	0	1.69811	0.743	0.503	0	endo	si:dkey-261h17.1
cpn11	0	1.68877	0.784	0.471	0	endo	cpn1
cd81a2	0	1.67417	0.839	0.586	0	endo	cd81a
plpp3	0	1.63386	0.734	0.544	0	endo	plpp3
plvap	0	1.6269	0.648	0.48	0	endo	plvap
mrc1a	0	1.55284	0.775	0.43	0	endo	mrc1a
id11	0	1.54608	0.823	0.604	0	endo	id1
sepp1a.11	0	1.43475	0.898	0.801	0	endo	sepp1a.1
ccl25b	0	1.42241	0.608	0.346	0	endo	ccl25b
sparc	0	1.40004	0.741	0.556	0	endo	sparc
gpr182	0	1.35779	0.626	0.347	0	endo	gpr182
kdrl	0	1.34235	0.689	0.495	0	endo	kdrl
grb10a	0	1.33527	0.825	0.504	0	endo	grb10a
zgc:195173	0	1.33307	0.755	0.53	0	endo	zgc:195173
tmem176l.11	0	1.32666	0.854	0.564	0	endo	tmem176l.1
ramp2	0	1.30285	0.693	0.436	0	endo	ramp2
col1a2	0	1.30106	0.689	0.503	0	endo	col1a2
ponzr13	0	1.2786	0.846	0.682	0	endo	ponzr1
aoc2.1	0	1.26457	0.812	0.522	0	endo	aoc2.1
glula	0	1.25647	0.792	0.485	0	endo	glula
ehd4	0	1.23235	0.691	0.56	0	endo	ehd4
si:dkey-7j14.61	0	1.19121	0.766	0.495	0	endo	si:dkey-7j14.6
ahnak3	0	1.18696	0.743	0.489	0	endo	ahnak
LOC1018837081	0	1.15557	0.631	0.401	0	endo	LOC101883708
pcolcea	0	1.14458	0.762	0.499	0	endo	pcolcea
marcksl1a2	0	1.13481	0.834	0.703	0	endo	marcksl1a
zfp36l1b	0	1.12209	0.71	0.511	0	endo	zfp36l1b
col4a2	0	1.11704	0.713	0.45	0	endo	col4a2
si:ch1073-291c23.2	0	1.1067	0.806	0.488	0	endo	si:ch1073-291c23.2
krt8.12	0	1.1038	0.798	0.533	0	endo	krt8.1
nfixb1	0	1.08923	0.801	0.628	0	endo	nfixb
aoc2	0	1.08291	0.704	0.477	0	endo	aoc2
plpp1a1	0	1.0702	0.775	0.541	0	endo	plpp1a
wu:fj16a03	0	1.05747	0.651	0.476	0	endo	wu:fj16a03
fstl1b	0	1.0476	0.759	0.478	0	endo	fstl1b
tmem176	0	1.03432	0.701	0.55	0	endo	tmem176
dab2	0	1.03173	0.806	0.538	0	endo	dab2
si:ch211-145b13.61	0	1.00217	0.777	0.519	0	endo	si:ch211-145b13.6
aplp21	0	0.994533	0.671	0.412	0	endo	aplp2
clec14a	0	0.986687	0.759	0.45	0	endo	clec14a
cyr611	0	0.979486	0.872	0.657	0	endo	cyr61
LOC100535731	0	0.954568	0.662	0.517	0	endo	LOC100535731
mafba1	0	0.939443	0.716	0.601	0	endo	mafba
nr2f5	0	0.934038	0.716	0.544	0	endo	nr2f5
rapgef5a	0	0.933429	0.708	0.571	0	endo	rapgef5a
podxl	0	0.925908	0.719	0.399	0	endo	podxl
krt82	0	0.922857	0.856	0.692	0	endo	krt8
tmem88a	0	0.904352	0.786	0.39	0	endo	tmem88a
slco2b1	0	0.902342	0.631	0.401	0	endo	slco2b1
cnn3a	0	0.895859	0.709	0.456	0	endo	cnn3a
nova2	0	0.895793	0.804	0.441	0	endo	nova2
jam2a1	0	0.869457	0.806	0.608	0	endo	jam2a
cyp3c1	0	0.868711	0.716	0.522	0	endo	cyp3c1
LOC795147	0	0.861026	0.75	0.572	0	endo	LOC795147
vwa1	0	0.858305	0.715	0.414	0	endo	vwa1
krt91	0	0.857028	0.739	0.654	0	endo	krt91
myo1cb	0	0.853055	0.695	0.54	0	endo	myo1cb
fxyd6l1	0	0.851746	0.755	0.485	0	endo	fxyd6l
gadd45ba	0	0.851145	0.841	0.561	0	endo	gadd45ba
ccdc85b	0	0.846444	0.682	0.546	0	endo	ccdc85b
ldb2a	0	0.836513	0.716	0.469	0	endo	ldb2a
LOC101883074	0	0.805217	0.619	0.317	0	endo	LOC101883074
ckba	0	0.796488	0.625	0.35	0	endo	ckba
spry4	0	0.782671	0.794	0.527	0	endo	spry4
eppk1	0	0.778813	0.7	0.377	0	endo	eppk1
sfrp5	0	0.774703	0.679	0.398	0	endo	sfrp5
plpp2a	0	0.773407	0.674	0.468	0	endo	plpp2a
fmnl3	0	0.771382	0.776	0.446	0	endo	fmnl3
jun	0	0.74926	0.78	0.566	0	endo	jun
zgc:110340.21	0	0.738356	0.776	0.615	0	endo	zgc:110340.2
anxa13	0	0.728256	0.586	0.366	0	endo	anxa13
zfyve21	0	0.720454	0.748	0.496	0	endo	zfyve21
serpinf1	0	0.714693	0.833	0.576	0	endo	serpinf1
cldn11a	0	0.713119	0.619	0.354	0	endo	cldn11a
myl9b1	0	0.710195	0.707	0.48	0	endo	myl9b
emp21	0	0.709829	0.74	0.536	0	endo	emp2
fbn1	0	0.708427	0.679	0.513	0	endo	fbn1
pros1	0	0.707374	0.737	0.467	0	endo	pros1
col4a1	0	0.706628	0.663	0.354	0	endo	col4a1
edil3a	0	0.706339	0.663	0.426	0	endo	edil3a
col6a1	0	0.702839	0.711	0.566	0	endo	col6a1
id2b	0	0.697018	0.764	0.469	0	endo	id2b
nfia	0	0.69655	0.773	0.633	0	endo	nfia
fabp10a	0	0.678749	0.685	0.658	0	endo	fabp10a
hspg2	0	0.675374	0.666	0.488	0	endo	hspg2
fam174b	0	0.663013	0.648	0.495	0	endo	fam174b
dysf1	0	0.658346	0.697	0.491	0	endo	dysf
pmp22b2	0	0.654992	0.737	0.53	0	endo	pmp22b
si:dkeyp-97a10.1	0	0.653067	0.696	0.567	0	endo	si:dkeyp-97a10.1
si:dkey-28n18.9	0	0.651526	0.787	0.533	0	endo	si:dkey-28n18.9
sdc31	0	0.650089	0.67	0.462	0	endo	sdc3
gas6	0	0.65006	0.691	0.474	0	endo	gas6
notch1b	0	0.644099	0.662	0.342	0	endo	notch1b
sox7	0	0.626004	0.67	0.45	0	endo	sox7
dlc	0	0.623423	0.699	0.385	0	endo	dlc
gng101	0	0.611015	0.825	0.609	0	endo	gng10
sox18	0	0.609416	0.72	0.421	0	endo	sox18
rbms3	0	0.602993	0.615	0.413	0	endo	rbms3
sepp1a	0	0.602445	0.699	0.581	0	endo	sepp1a
f10	0	0.601586	0.792	0.581	0	endo	f10
igf2b	0	0.598798	0.78	0.63	0	endo	igf2b
si:dkey-126g1.9	0	0.598758	0.755	0.495	0	endo	si:dkey-126g1.9
cyp2ad3	0	0.596389	0.749	0.527	0	endo	cyp2ad3
rnd3b	0	0.595848	0.693	0.508	0	endo	rnd3b
etv2	0	0.59572	0.687	0.549	0	endo	etv2
cyp26b1	0	0.595248	0.683	0.317	0	endo	cyp26b1
slc40a11	0	0.594904	0.75	0.648	0	endo	slc40a1
pim12	0	0.589858	0.702	0.54	0	endo	pim1
cdh11	0	0.589492	0.613	0.443	0	endo	cdh11
s1pr5a	0	0.580935	0.782	0.499	0	endo	s1pr5a
mmp2	0	0.576217	0.755	0.534	0	endo	mmp2
dkk3b	0	0.575486	0.622	0.489	0	endo	dkk3b
tspan5a	0	0.57002	0.743	0.529	0	endo	tspan5a
lfng	0	0.569534	0.669	0.469	0	endo	lfng
csrnp1b	0	0.564592	0.724	0.408	0	endo	csrnp1b
ephb4a	0	0.560054	0.634	0.449	0	endo	ephb4a
gpc6a	0	0.553583	0.674	0.537	0	endo	gpc6a
fgfr2	0	0.548769	0.683	0.499	0	endo	fgfr2
socs3a3	0	0.547919	0.679	0.51	0	endo	socs3a
mb	0	0.538656	0.716	0.569	0	endo	mb
zgc:112437	0	0.53485	0.552	0.194	0	endo	zgc:112437
acvrl1	0	0.532261	0.676	0.542	0	endo	acvrl1
si:ch211-248e11.2	0	0.530135	0.624	0.432	0	endo	si:ch211-248e11.2
adra1d	0	0.528664	0.767	0.521	0	endo	adra1d
qki2	0	0.524964	0.706	0.58	0	endo	qki2
rca2.2	0	0.522293	0.719	0.344	0	endo	rca2.2
limch1b	0	0.521911	0.704	0.471	0	endo	limch1b
rbpms2a	0	0.521529	0.756	0.482	0	endo	rbpms2a
nuak1a	0	0.517114	0.628	0.385	0	endo	nuak1a
mcl1b1	0	0.515416	0.665	0.525	0	endo	mcl1b
dock9b	0	0.514264	0.785	0.37	0	endo	dock9b
mgat1b	0	0.513522	0.678	0.528	0	endo	mgat1b
cald1a1	0	0.511051	0.639	0.498	0	endo	cald1a
agrn	0	0.510304	0.594	0.414	0	endo	agrn
cox4i2	0	0.50453	0.702	0.445	0	endo	cox4i2
adgrl4	0	0.493134	0.698	0.435	0	endo	adgrl4
emilin2a	0	0.4906	0.66	0.459	0	endo	emilin2a
LOC100333499	0	0.485603	0.714	0.499	0	endo	LOC100333499
ms4a17a.92	0	0.485359	0.654	0.506	0	endo	ms4a17a.9
tns1b	0	0.482915	0.661	0.593	0	endo	tns1b
cavin2b1	0	0.479633	0.733	0.571	0	endo	cavin2b
ecscr	0	0.474732	0.795	0.523	0	endo	ecscr
si: ch211-223l2.42	0	0.470646	0.716	0.494	0	endo	si: ch211-223l2.4
mtss1la	0	0.465772	0.59	0.418	0	endo	mtss1la
rgs5b	0	0.464332	0.552	0.288	0	endo	rgs5b
LOC798694	0	0.46321	0.68	0.513	0	endo	LOC798694
calcrla	0	0.452106	0.775	0.328	0	endo	calcrla
rassf4	0	0.451577	0.661	0.396	0	endo	rassf4
wscd2	0	0.446931	0.65	0.378	0	endo	wscd2
ptprb	0	0.434237	0.599	0.354	0	endo	ptprb
LOC100331538	0	0.431497	0.581	0.251	0	endo	LOC100331538
mylka1	0	0.429677	0.692	0.55	0	endo	mylka
inhbaa1	0	0.427051	0.731	0.446	0	endo	inhbaa
mef2cb2	0	0.426802	0.721	0.424	0	endo	mef2cb
ehd2b	0	0.426776	0.75	0.47	0	endo	ehd2b
klf2a.1	0	0.404162	0.791	0.661	0	endo	klf2a.1
emilin1a1	0	0.403964	0.658	0.488	0	endo	emilin1a
elna	0	0.400454	0.69	0.348	0	endo	elna
pecam1	0	0.399445	0.654	0.304	0	endo	pecam1
rgs3b	0	0.390429	0.732	0.661	0	endo	rgs3b
emilin1b	0	0.378589	0.685	0.282	0	endo	emilin1b
mdka	0	0.37237	0.677	0.319	0	endo	mdka
klf31	0	0.372117	0.641	0.289	0	endo	klf3
plp1b	0	0.371911	0.699	0.445	0	endo	plp1b
bhlhe40	0	0.36624	0.724	0.574	0	endo	bhlhe40
fzd4	0	0.363633	0.625	0.534	0	endo	fzd4
si:ch211-251b21.1	0	0.361871	0.684	0.456	0	endo	si:ch211-251b21.1
dbn11	0	0.361375	0.677	0.407	0	endo	dbn1
rbpms2b	0	0.359348	0.63	0.441	0	endo	rbpms2b
nr2f2	0	0.351164	0.713	0.628	0	endo	nr2f2
nr1h5	0	0.347828	0.589	0.332	0	endo	nr1h5
LOC100331484	0	0.338059	0.697	0.583	0	endo	LOC100331484
ftr82	0	0.330733	0.64	0.328	0	endo	ftr82
cav1	0	0.319804	0.717	0.402	0	endo	cav1
vim	0	0.318651	0.663	0.514	0	endo	vim
kirrel3l	0	0.316814	0.682	0.302	0	endo	kirrel3l
slc7a8a1	0	0.309474	0.738	0.52	0	endo	slc7a8a
rxraa	0	0.308091	0.672	0.494	0	endo	rxraa
fbln5	0	0.302301	0.706	0.419	0	endo	fbln5
cyp1c1	0	0.297674	0.678	0.349	0	endo	cyp1c1
igf2a	0	0.29445	0.768	0.556	0	endo	igf2a
zgc:110339	0	0.293734	0.745	0.576	0	endo	zgc:110339
spry21	0	0.293211	0.744	0.656	0	endo	spry2
cyr61l2	0	0.29307	0.715	0.506	0	endo	cyr61l2
spon1b	0	0.29224	0.767	0.478	0	endo	spon1b
efna1b	0	0.282565	0.624	0.346	0	endo	efna1b
snai1a	0	0.278649	0.714	0.456	0	endo	snai1a
stmn4	0	0.277492	0.63	0.459	0	endo	stmn4
edn1	0	0.269689	0.567	0.17	0	endo	edn1
fam212ab1	0	0.262981	0.677	0.401	0	endo	fam212ab
s100v2	1.83621e-304	0.589561	0.584	0.409	3.67242e-301	endo	s100v2
lrp1ab	1.62352e-293	0.28257	0.637	0.464	3.24704e-290	endo	lrp1ab
LOC563933	1.55344e-292	0.252227	0.592	0.396	3.10688e-289	endo	LOC563933
nrp1a	2.60606e-288	0.358906	0.621	0.522	5.21212e-285	endo	nrp1a
ednraa	1.70307e-287	0.559449	0.577	0.365	3.40614e-284	endo	ednraa
cyp1c2	5.64834e-281	0.787991	0.595	0.419	1.12967e-277	endo	cyp1c2
flt4	1.87647e-278	0.331771	0.565	0.284	3.75294e-275	endo	flt4
igf2b.1	7.46391e-277	0.427897	0.585	0.386	1.49278e-273	endo	igf2b.1
cebpd	1.05208e-275	0.717959	0.637	0.57	2.10415e-272	endo	cebpd
pcdh12	4.36854e-274	0.320348	0.55	0.246	8.73707e-271	endo	pcdh12
ctsla	1.51505e-268	0.563048	0.685	0.537	3.0301e-265	endo	ctsla
ca2	1.37004e-267	0.336064	0.649	0.574	2.74009e-264	endo	ca2
tfec2	3.28051e-264	0.302598	0.658	0.497	6.56103e-261	endo	tfec
mmp16a	4.29582e-264	0.333713	0.593	0.448	8.59164e-261	endo	mmp16a
tuba8l32	6.55605e-263	0.421591	0.606	0.493	1.31121e-259	endo	tuba8l3
mfap5	1.84661e-261	1.01924	0.623	0.532	3.69322e-258	endo	mfap5
si:ch211-74m13.31	1.29588e-259	0.564491	0.583	0.395	2.59176e-256	endo	si:ch211-74m13.3
tgm2b1	9.14918e-259	0.314154	0.621	0.572	1.82984e-255	endo	tgm2b
crabp1a	1.18073e-256	0.516209	0.754	0.619	2.36147e-253	endo	crabp1a
fli1a2	1.16667e-251	0.378093	0.665	0.572	2.33334e-248	endo	fli1a
efna1a	1.19583e-247	0.349345	0.555	0.279	2.39165e-244	endo	efna1a
lama4	6.6378e-246	0.301355	0.574	0.361	1.32756e-242	endo	lama4
ms4a17a.11	3.73257e-243	0.746584	0.606	0.448	7.46515e-240	endo	ms4a17a.11
cndp21	7.34778e-230	0.557822	0.623	0.472	1.46956e-226	endo	cndp2
tie1	5.5228e-227	0.323649	0.55	0.385	1.10456e-223	endo	tie1
sh3tc2	1.6986e-225	0.419793	0.608	0.536	3.39721e-222	endo	sh3tc2
notchl	2.80613e-224	0.38676	0.604	0.42	5.61226e-221	endo	notchl
sema3d	1.19385e-221	0.32017	0.564	0.344	2.3877e-218	endo	sema3d
exoc3l2a	3.50478e-217	0.965379	0.575	0.401	7.00956e-214	endo	exoc3l2a
rab11fip1b2	5.93315e-217	0.874205	0.647	0.517	1.18663e-213	endo	rab11fip1b
f3b	1.08124e-211	0.416805	0.606	0.566	2.16248e-208	endo	f3b
bmp61	1.25452e-211	0.378382	0.57	0.358	2.50904e-208	endo	bmp6
plekhg5a	1.59869e-210	0.328795	0.552	0.338	3.19737e-207	endo	plekhg5a
gstr	1.61846e-206	0.414522	0.707	0.653	3.23691e-203	endo	gstr
igfbp5b	1.32997e-203	2.12806	0.643	0.595	2.65994e-200	endo	igfbp5b
stab1	7.68338e-203	1.01714	0.588	0.508	1.53668e-199	endo	stab1
h1f02	9.81168e-203	0.405373	0.657	0.579	1.96234e-199	endo	h1f0
si:ch211-194p6.12.1	1.07101e-198	0.384869	0.595	0.46	2.14203e-195	endo	si:ch211-194p6.12.1
col5a1	1.05559e-191	0.66145	0.591	0.516	2.11118e-188	endo	col5a1
tmem108	1.09375e-188	0.465635	0.6	0.509	2.18751e-185	endo	tmem108
cdh5	2.03744e-186	0.821905	0.55	0.367	4.07488e-183	endo	cdh5
rcan2	1.24044e-182	0.499752	0.559	0.393	2.48089e-179	endo	rcan2
tjp1a	4.81081e-180	0.3677	0.589	0.533	9.62162e-177	endo	tjp1a
col1a1b	5.41169e-178	1.39853	0.564	0.465	1.08234e-174	endo	col1a1b
dpep2	1.43169e-175	0.294402	0.539	0.304	2.86337e-172	endo	dpep2
csf1b	2.54929e-171	0.752556	0.569	0.367	5.09858e-168	endo	csf1b
ndrg3a	5.95716e-163	0.337138	0.603	0.55	1.19143e-159	endo	ndrg3a
scara3	1.23028e-161	0.262754	0.625	0.463	2.46057e-158	endo	scara3
anxa1a2	3.32072e-155	0.702224	0.638	0.537	6.64144e-152	endo	anxa1a
pttg1ipb	1.20281e-150	0.29609	0.619	0.56	2.40563e-147	endo	pttg1ipb
lrp1aa	5.25132e-147	0.44038	0.584	0.465	1.05026e-143	endo	lrp1aa
ablim1b	1.24351e-144	0.620022	0.514	0.311	2.48702e-141	endo	ablim1b
tfpia1	5.29938e-143	0.450566	0.563	0.453	1.05988e-139	endo	tfpia
LOC101882826	4.03632e-140	0.412499	0.579	0.487	8.07264e-137	endo	LOC101882826
cxcl18a.1	1.65761e-137	0.267746	0.351	0.387	3.31523e-134	endo	cxcl18a.1
cd81b	1.98236e-137	0.608971	0.546	0.365	3.96472e-134	endo	cd81b
rab11fip3	9.23368e-136	0.379197	0.573	0.494	1.84674e-132	endo	rab11fip3
fosab	1.68678e-135	0.271079	0.589	0.444	3.37356e-132	endo	fosab
vmo1a	1.3465e-134	0.522884	0.669	0.575	2.69299e-131	endo	vmo1a
fxyd1	6.14209e-132	0.462403	0.596	0.483	1.22842e-128	endo	fxyd1
soul5	2.11477e-124	0.615185	0.567	0.477	4.22954e-121	endo	soul5
hyal2b	1.00152e-121	0.259224	0.55	0.435	2.00304e-118	endo	hyal2b
ccl19a.1	1.01203e-119	0.6404	0.606	0.59	2.02407e-116	endo	ccl19a.1
si:ch1073-459j12.1	9.83526e-119	0.555014	0.532	0.395	1.96705e-115	endo	si:ch1073-459j12.1
egfl7	1.91518e-112	0.370764	0.546	0.463	3.83035e-109	endo	egfl7
gdpd2	7.15251e-112	0.263219	0.547	0.431	1.4305e-108	endo	gdpd2
ifitm1	9.40271e-111	0.878915	0.517	0.34	1.88054e-107	endo	ifitm1
zmp:0000000722	2.39229e-106	0.527342	0.553	0.476	4.78458e-103	endo	zmp:0000000722
col6a4a	3.57182e-100	0.555828	0.577	0.521	7.14363e-97	endo	col6a4a
col5a2a	7.99392e-97	0.371151	0.574	0.521	1.59878e-93	endo	col5a2a
hspb1	6.69572e-96	0.524218	0.571	0.522	1.33914e-92	endo	hspb1
si:dkey-8k3.2	2.03684e-95	0.878027	0.561	0.529	4.07369e-92	endo	si:dkey-8k3.2
LOC100332446	7.78747e-95	0.268009	0.528	0.369	1.55749e-91	endo	LOC100332446
fhl2a	5.75976e-92	0.567687	0.573	0.575	1.15195e-88	endo	fhl2a
si:ch211-165e15.14	2.213e-90	0.431558	0.564	0.464	4.42601e-87	endo	si:ch211-165e15.1
si:ch211-39i22.1	2.42327e-88	0.680029	0.565	0.465	4.84654e-85	endo	si:ch211-39i22.1
s100a10b3	1.99354e-84	0.496482	0.605	0.498	3.98708e-81	endo	s100a10b
rpz52	8.58576e-77	0.275469	0.554	0.442	1.71715e-73	endo	rpz5
htra1b	1.39656e-76	0.291218	0.481	0.231	2.79313e-73	endo	htra1b
myl9a	3.96902e-74	0.489995	0.553	0.551	7.93805e-71	endo	myl9a
zgc:55461.1	1.19741e-70	0.25756	0.575	0.471	2.39481e-67	endo	zgc:55461.1
zgc:64106	4.49462e-69	0.275565	0.459	0.299	8.98924e-66	endo	zgc:64106
zgc:152791	6.41782e-69	0.33885	0.54	0.447	1.28356e-65	endo	zgc:152791
zgc:154093	9.76769e-66	0.2687	0.488	0.25	1.95354e-62	endo	zgc:154093
lifrb	8.96898e-64	0.410791	0.505	0.38	1.7938e-60	endo	lifrb
loxl2a	4.91645e-62	0.515868	0.485	0.269	9.83291e-59	endo	loxl2a
cxcl20	1.13302e-61	0.346153	0.522	0.439	2.26604e-58	endo	cxcl20
si:ch211-1a19.3	5.13158e-58	0.469598	0.515	0.459	1.02632e-54	endo	si:ch211-1a19.3
mrc1b2	2.47663e-56	0.529238	0.545	0.452	4.95325e-53	endo	mrc1b
angptl4	3.53211e-50	0.350265	0.382	0.312	7.06421e-47	endo	angptl4
cx43	2.13038e-49	0.294503	0.528	0.41	4.26076e-46	endo	cx43
c7a	3.20859e-49	0.501083	0.506	0.403	6.41718e-46	endo	c7a
agpat31	5.58628e-49	0.274209	0.617	0.574	1.11726e-45	endo	agpat3
zgc:922491	1.74972e-48	0.259684	0.529	0.453	3.49945e-45	endo	zgc:92249
akap12b	1.25858e-43	0.279234	0.36	0.236	2.51717e-40	endo	akap12b
ctsz1	1.52396e-37	0.306854	0.564	0.495	3.04791e-34	endo	ctsz
sostdc1a	1.23604e-34	0.701853	0.512	0.453	2.47209e-31	endo	sostdc1a
tagln	1.02778e-33	0.263872	0.407	0.418	2.05556e-30	endo	tagln
fabp11a	1.21895e-33	0.842905	0.533	0.489	2.4379e-30	endo	fabp11a
gpm6ab	1.44679e-31	0.527451	0.529	0.602	2.89358e-28	endo	gpm6ab
si:ch211-106h4.12	8.73341e-28	0.515253	0.348	0.303	1.74668e-24	endo	si:ch211-106h4.12
si:ch211-105c13.3	2.03139e-27	0.644086	0.52	0.482	4.06279e-24	endo	si:ch211-105c13.3
olfml3b.1	9.93383e-25	0.282297	0.46	0.311	1.98677e-21	endo	olfml3b.1
crhbp	1.61498e-24	0.70329	0.42	0.313	3.22995e-21	endo	crhbp
im:7151449	5.17124e-23	0.299449	0.484	0.546	1.03425e-19	endo	im:7151449
hapln1a	1.28386e-21	0.535566	0.393	0.211	2.56772e-18	endo	hapln1a
si:dkey-188i13.7	5.52401e-20	0.271936	0.53	0.462	1.1048e-16	endo	si:dkey-188i13.7
dcn	2.5345e-19	0.777066	0.505	0.453	5.06899e-16	endo	dcn
ecm1b	7.50171e-17	0.350849	0.481	0.419	1.50034e-13	endo	ecm1b
mgp	4.20329e-16	0.295847	0.366	0.373	8.40657e-13	endo	mgp
sc:d189	4.72716e-15	0.319074	0.401	0.323	9.45432e-12	endo	sc:d189
adma	1.15229e-11	0.555424	0.451	0.536	2.30458e-08	endo	adma
c1qtnf5	1.54403e-10	0.259864	0.469	0.325	3.08806e-07	endo	c1qtnf5
dll4	8.55067e-10	0.286646	0.49	0.449	1.71013e-06	endo	dll4
crabp2a	1.96537e-09	0.408858	0.385	0.388	3.93074e-06	endo	crabp2a
si:dkey-163m14.2	3.26154e-09	0.466409	0.45	0.25	6.52309e-06	endo	si:dkey-163m14.2
cd82a2	5.42791e-07	0.291524	0.45	0.47	0.00108558	endo	cd82a
c4	1.30463e-06	0.253935	0.485	0.423	0.00260926	endo	c4
sost.1	3.1709e-06	0.482768	0.476	0.464	0.0063418	endo	sost.1
cldn5a	5.01554e-06	0.362366	0.423	0.271	0.0100311	endo	cldn5a
ctsh1	1.02817e-05	0.349878	0.52	0.513	0.0205635	endo	ctsh
rbp5	6.36407e-05	0.398571	0.432	0.454	0.127281	endo	rbp5
hsd11b2	0.00236013	0.326086	0.442	0.392	1	endo	hsd11b2
fn1a.1	0.0092257	0.304486	0.472	0.475	1	endo	fn1a.1
atp1b1a	0	2.87264	0.98	0.725	0	kidney	atp1b1a
atp1a1a.4	0	2.66829	0.864	0.599	0	kidney	atp1a1a.4
si:ch73-359m17.9	0	2.55033	0.927	0.507	0	kidney	si:ch73-359m17.9
cdh17	0	2.31115	0.919	0.578	0	kidney	cdh17
ndrg1a1	0	2.17722	0.944	0.508	0	kidney	ndrg1a
cox5b2	0	1.52996	0.866	0.589	0	kidney	cox5b2
slc9a3.2	0	1.47159	0.885	0.456	0	kidney	slc9a3.2
bsnd	0	1.22214	0.936	0.501	0	kidney	bsnd
si:ch211-243g18.2	0	1.06693	0.864	0.342	0	kidney	si:ch211-243g18.2
cldnb	0	1.05209	0.879	0.386	0	kidney	cldnb
pax8	0	1.04471	0.87	0.547	0	kidney	pax8
hnf1bb	0	0.925777	0.876	0.492	0	kidney	hnf1bb
cyp1a	0	0.712725	0.858	0.545	0	kidney	cyp1a
foxj1a	0	0.651726	0.81	0.361	0	kidney	foxj1a
pip5k1ca	0	0.523181	0.9	0.465	0	kidney	pip5k1ca
tmem45b	0	0.428467	0.847	0.385	0	kidney	tmem45b
cldnh	6.4904e-304	1.71526	0.822	0.501	1.29808e-300	kidney	cldnh
rhbg	1.56379e-300	1.31483	0.843	0.646	3.12758e-297	kidney	rhbg
si:dkey-96g2.1	2.37506e-280	1.12786	0.793	0.39	4.75013e-277	kidney	si:dkey-96g2.1
dnah5l	1.51118e-279	0.398175	0.793	0.37	3.02236e-276	kidney	dnah5l
si:ch73-359m17.51	6.34818e-277	0.830889	0.892	0.564	1.26964e-273	kidney	si:ch73-359m17.5
zgc:101772	1.36181e-271	1.06961	0.776	0.244	2.72361e-268	kidney	zgc:101772
slc12a1	1.86747e-254	0.742808	0.803	0.599	3.73494e-251	kidney	slc12a1
bin2a	7.4687e-252	1.65181	0.801	0.587	1.49374e-248	kidney	bin2a
si:ch211-139a5.9	1.25729e-234	1.52798	0.785	0.509	2.51458e-231	kidney	si:ch211-139a5.9
ogmb	1.11273e-226	1.0624	0.763	0.36	2.22546e-223	kidney	ogmb
soul2	6.30878e-226	1.36449	0.763	0.425	1.26176e-222	kidney	soul2
sox4a	1.12697e-222	0.361311	0.84	0.551	2.25394e-219	kidney	sox4a
ca4c	9.10204e-216	1.10573	0.771	0.573	1.82041e-212	kidney	ca4c
tuba8l21	2.1281e-211	0.670227	0.855	0.571	4.25619e-208	kidney	tuba8l2
glis3	7.99884e-210	0.471081	0.745	0.324	1.59977e-206	kidney	glis3
krt911	1.42588e-206	0.253888	0.9	0.657	2.85176e-203	kidney	krt91
ndrg3a1	6.91668e-204	1.0748	0.775	0.552	1.38334e-200	kidney	ndrg3a
ucp31	1.73978e-200	0.941958	0.813	0.715	3.47956e-197	kidney	ucp3
glsb	3.69656e-200	1.43412	0.761	0.448	7.39312e-197	kidney	glsb
mb1	1.05347e-197	2.43808	0.768	0.577	2.10693e-194	kidney	mb
erbb3b	5.32779e-197	0.301732	0.735	0.4	1.06556e-193	kidney	erbb3b
sepp1a.12	3.34115e-191	0.918746	0.925	0.807	6.68231e-188	kidney	sepp1a.1
gadd45ba1	5.4147e-190	0.529203	0.899	0.577	1.08294e-186	kidney	gadd45ba
slc25a48	1.27153e-185	0.443888	0.715	0.224	2.54306e-182	kidney	slc25a48
spint2.1	2.20792e-183	0.879397	0.734	0.353	4.41584e-180	kidney	spint2.1
prlrb	6.54772e-179	0.981516	0.742	0.501	1.30954e-175	kidney	prlrb
ccdc85b1	3.74985e-177	0.359285	0.772	0.553	7.49971e-174	kidney	ccdc85b
slc12a3	9.23311e-174	1.60088	0.797	0.621	1.84662e-170	kidney	slc12a3
tuft1a	1.05496e-172	0.425934	0.737	0.38	2.10992e-169	kidney	tuft1a
aldob1	2.48514e-172	0.288464	0.926	0.828	4.97027e-169	kidney	aldob
sparc1	4.35845e-169	0.680599	0.786	0.567	8.7169e-166	kidney	sparc
hoxb7a	2.99953e-164	0.404253	0.739	0.553	5.99907e-161	kidney	hoxb7a
sat1a.11	4.59513e-157	0.856571	0.787	0.659	9.19025e-154	kidney	sat1a.1
apln1	4.224e-147	0.472807	0.737	0.564	8.448e-144	kidney	apln
tmem173	4.84559e-144	0.456631	0.691	0.273	9.69119e-141	kidney	tmem173
slc7a8a2	2.75623e-143	1.12114	0.748	0.533	5.51246e-140	kidney	slc7a8a
slc43a2b	1.69443e-141	0.613501	0.729	0.598	3.38885e-138	kidney	slc43a2b
id2a1	2.02504e-139	0.745204	0.789	0.55	4.05007e-136	kidney	id2a
zgc:112285	1.34142e-131	0.65784	0.692	0.403	2.68283e-128	kidney	zgc:112285
irs2b	3.64148e-121	0.32901	0.685	0.416	7.28296e-118	kidney	irs2b
ccl19a.11	3.50758e-120	0.642647	0.73	0.59	7.01516e-117	kidney	ccl19a.1
ca21	4.12206e-117	1.61166	0.706	0.578	8.24412e-114	kidney	ca2
agr21	1.4547e-116	1.00608	0.676	0.41	2.9094e-113	kidney	agr2
gata31	1.7769e-110	0.38478	0.297	0.548	3.55381e-107	kidney	gata3
cdaa2	7.35842e-110	0.925258	0.718	0.511	1.47168e-106	kidney	cdaa
si:ch211-56a11.2	1.0975e-102	0.268405	0.659	0.359	2.195e-99	kidney	si:ch211-56a11.2
irx1a	2.6787e-100	0.263399	0.272	0.372	5.35739e-97	kidney	irx1a
slc6a8	4.5366e-97	0.315066	0.655	0.294	9.07321e-94	kidney	slc6a8
trim35-12	6.62399e-97	0.377687	0.286	0.282	1.3248e-93	kidney	trim35-12
thbs1b1	5.85986e-96	0.276833	0.296	0.445	1.17197e-92	kidney	thbs1b
hsd11b21	7.9182e-93	0.936274	0.663	0.393	1.58364e-89	kidney	hsd11b2
si:ch211-39i22.11	3.09268e-88	0.273306	0.669	0.47	6.18535e-85	kidney	si:ch211-39i22.1
zgc:64022	1.11593e-82	0.261022	0.318	0.455	2.23186e-79	kidney	zgc:64022
kcnj1a.1	3.69237e-79	1.24128	0.635	0.328	7.38473e-76	kidney	kcnj1a.1
ccdc135	4.41356e-79	0.254827	0.634	0.319	8.82712e-76	kidney	ccdc135
cdh1	1.06897e-78	0.968034	0.653	0.42	2.13793e-75	kidney	cdh1
angptl41	1.10968e-75	0.296146	0.276	0.317	2.21935e-72	kidney	angptl4
esrrb	1.91469e-73	0.776456	0.639	0.379	3.82938e-70	kidney	esrrb
cebpd1	6.9993e-73	0.426646	0.714	0.573	1.39986e-69	kidney	cebpd
prlra	6.55345e-72	0.56309	0.658	0.585	1.31069e-68	kidney	prlra
tns1b1	3.50822e-71	0.428548	0.677	0.597	7.01644e-68	kidney	tns1b
ppp1r1b	2.75925e-70	0.31608	0.32	0.253	5.51851e-67	kidney	ppp1r1b
degs2	1.6913e-69	0.255047	0.598	0.349	3.3826e-66	kidney	degs2
zgc:100868	1.91395e-63	0.301808	0.674	0.572	3.82789e-60	kidney	zgc:100868
rab11fip1a	2.01102e-62	0.414147	0.321	0.362	4.02204e-59	kidney	rab11fip1a
si:ch73-288o11.5.1	3.67159e-59	0.500895	0.636	0.53	7.34317e-56	kidney	si:ch73-288o11.5.1
psap1	5.31854e-59	0.405633	0.806	0.613	1.06371e-55	kidney	psap
hmgb3a1	3.13241e-57	0.416319	0.728	0.664	6.26481e-54	kidney	hmgb3a
atp1a1a.5	3.89486e-57	0.92773	0.317	0.377	7.78972e-54	kidney	atp1a1a.5
hoxb8a	7.75942e-52	1.12857	0.628	0.578	1.55188e-48	kidney	hoxb8a
smkr1	7.54493e-50	0.303478	0.358	0.499	1.50899e-46	kidney	smkr1
pou3f3b	7.14379e-46	0.349728	0.598	0.409	1.42876e-42	kidney	pou3f3b
slc12a10.3	1.68836e-45	0.946697	0.329	0.497	3.37673e-42	kidney	slc12a10.3
pttg1ipb1	2.65938e-45	0.579653	0.659	0.564	5.31875e-42	kidney	pttg1ipb
si:dkey-247k7.2	1.88934e-44	0.288373	0.312	0.149	3.77868e-41	kidney	si:dkey-247k7.2
sstr5	6.82229e-43	0.997205	0.601	0.381	1.36446e-39	kidney	sstr5
fhl1b1	1.3144e-42	0.407016	0.366	0.442	2.62879e-39	kidney	fhl1b
eps8l3a	2.57971e-40	0.411227	0.627	0.529	5.15942e-37	kidney	eps8l3a
arhgef52	1.32625e-39	0.379176	0.65	0.533	2.6525e-36	kidney	arhgef5
cldne	1.24496e-38	0.446107	0.341	0.243	2.48993e-35	kidney	cldne
gdpd3a	1.23935e-35	0.677964	0.577	0.234	2.4787e-32	kidney	gdpd3a
gcshb	6.91785e-33	0.470228	0.594	0.479	1.38357e-29	kidney	gcshb
gucy2c	3.63772e-32	0.628285	0.601	0.576	7.27543e-29	kidney	gucy2c
gpx1b	1.07314e-31	0.49796	0.396	0.573	2.14628e-28	kidney	gpx1b
h1f03	6.92338e-31	0.301493	0.676	0.584	1.38468e-27	kidney	h1f0
si:dkey-30c15.2	7.43231e-31	0.300713	0.562	0.305	1.48646e-27	kidney	si:dkey-30c15.2
cldnc	1.44096e-30	0.919694	0.573	0.364	2.88192e-27	kidney	cldnc
tmem176l.41	1.63593e-28	0.822656	0.58	0.344	3.27187e-25	kidney	tmem176l.4
si:dkey-87o1.2	3.16703e-27	0.377276	0.566	0.367	6.33406e-24	kidney	si:dkey-87o1.2
tspan35	2.03185e-26	0.383003	0.599	0.591	4.0637e-23	kidney	tspan35
hspe12	3.57868e-26	0.523309	0.617	0.442	7.15737e-23	kidney	hspe1
si:ch211-79k12.11	2.08158e-25	0.869741	0.598	0.532	4.16316e-22	kidney	si:ch211-79k12.1
slc52a3	5.67669e-25	0.678376	0.556	0.319	1.13534e-21	kidney	slc52a3
cetn41	1.868e-23	0.261999	0.622	0.498	3.736e-20	kidney	cetn4
si:ch73-335l21.4	5.75168e-23	0.442519	0.384	0.372	1.15034e-19	kidney	si:ch73-335l21.4
ctss2.22	1.05872e-22	0.304487	0.667	0.587	2.11744e-19	kidney	ctss2.2
si:dkey-39a18.1	4.39402e-21	0.511242	0.402	0.446	8.78804e-18	kidney	si:dkey-39a18.1
lrrc66	6.11103e-21	0.447157	0.39	0.401	1.22221e-17	kidney	lrrc66
si:ch211-207n23.22	1.23837e-20	0.613774	0.399	0.378	2.47675e-17	kidney	si:ch211-207n23.2
ap1m2	1.29279e-20	0.315716	0.597	0.517	2.58559e-17	kidney	ap1m2
gldc	4.10717e-20	0.447102	0.559	0.39	8.21435e-17	kidney	gldc
prom2	1.69771e-19	0.373094	0.39	0.31	3.39543e-16	kidney	prom2
rhcgb	2.44902e-19	1.26953	0.565	0.429	4.89805e-16	kidney	rhcgb
vill	2.29425e-18	0.461507	0.565	0.528	4.5885e-15	kidney	vill
si:ch211-207j7.2	1.25348e-17	0.664255	0.555	0.395	2.50695e-14	kidney	si:ch211-207j7.2
hoxb9a	1.65346e-17	0.638358	0.566	0.521	3.30692e-14	kidney	hoxb9a
clcnk	1.18636e-16	0.807754	0.55	0.343	2.37273e-13	kidney	clcnk
cxcl13	1.6681e-16	0.291982	0.293	0.32	3.3362e-13	kidney	cxcl13
zfp36l1b1	6.59689e-15	0.393746	0.428	0.526	1.31938e-11	kidney	zfp36l1b
ckba1	4.40742e-14	0.582412	0.528	0.368	8.81485e-11	kidney	ckba
pax2a	1.49973e-13	0.60427	0.561	0.492	2.99946e-10	kidney	pax2a
slc4a2a	1.71652e-12	0.948124	0.561	0.566	3.43303e-09	kidney	slc4a2a
dbn12	1.1677e-11	0.528529	0.566	0.425	2.3354e-08	kidney	dbn1
si:dkey-205h13.1	1.97755e-11	0.479676	0.454	0.634	3.9551e-08	kidney	si:dkey-205h13.1
cxcl13.1	5.14308e-11	0.429135	0.549	0.322	1.02862e-07	kidney	cxcl13.1
wnt9a	9.09033e-11	0.25006	0.417	0.405	1.81807e-07	kidney	wnt9a
bhlhe401	1.02324e-10	0.391587	0.47	0.586	2.04648e-07	kidney	bhlhe40
cnn3a1	1.72439e-10	0.27413	0.56	0.473	3.44879e-07	kidney	cnn3a
tmem72	4.39022e-10	0.382564	0.418	0.279	8.78044e-07	kidney	tmem72
muc5e	1.50552e-09	0.632515	0.523	0.357	3.01104e-06	kidney	muc5e
ptprfa	1.86306e-09	0.503243	0.437	0.578	3.72611e-06	kidney	ptprfa
aplp22	5.71227e-09	0.574446	0.549	0.429	1.14245e-05	kidney	aplp2
zgc:158404	6.64874e-09	0.483548	0.413	0.219	1.32975e-05	kidney	zgc:158404
ccdc173	6.83879e-09	0.397152	0.529	0.398	1.36776e-05	kidney	ccdc173
2023-06-01	8.06951e-08	0.261994	0.474	0.583	0.00016139	kidney	jun
fabp34	3.60439e-07	0.429401	0.642	0.606	0.000720878	kidney	fabp3
ttll10	9.62542e-06	0.31714	0.436	0.397	0.0192508	kidney	ttll10
arg2	1.02796e-05	0.41968	0.514	0.35	0.0205591	kidney	arg2
cxcl201	2.71252e-05	0.58837	0.514	0.444	0.0542504	kidney	cxcl20
rbpms2a1	8.34261e-05	0.302638	0.461	0.502	0.166852	kidney	rbpms2a
cdkl1	0.000100076	0.266022	0.435	0.341	0.200152	kidney	cdkl1
gpd1b	0.000186551	0.261329	0.463	0.537	0.373101	kidney	gpd1b
LOC110439800	0.00137593	0.483525	0.332	0.261	1	kidney	LOC110439800
si:dkey-241l7.2	0	3.55293	0.997	0.679	0	atypical	si:dkey-241l7.2
si:dkey-240e12.6	0	2.60207	0.961	0.606	0	atypical	si:dkey-240e12.6
LOC100332229	0	2.49474	0.971	0.525	0	atypical	LOC100332229
zp3a.1	0	1.99454	0.944	0.55	0	atypical	zp3a.1
zp2.3	0	1.93641	0.911	0.528	0	atypical	zp2.3
zp3a.2	0	1.84486	0.904	0.461	0	atypical	zp3a.2
crp2	0	1.82709	0.895	0.435	0	atypical	crp2
zgc:171779	0	1.80286	0.922	0.516	0	atypical	zgc:171779
si:ch1073-263o8.2	0	1.80125	0.914	0.47	0	atypical	si:ch1073-263o8.2
zgc:158494	0	1.77565	0.79	0.583	0	atypical	zgc:158494
cldng	0	1.77509	0.919	0.557	0	atypical	cldng
zgc:111868	0	1.71205	0.843	0.477	0	atypical	zgc:111868
si:dkeyp-98a7.8	0	1.70877	0.822	0.482	0	atypical	si:dkeyp-98a7.8
zp3b	0	1.70232	0.893	0.468	0	atypical	zp3b
zgc:136254	0	1.69271	0.873	0.517	0	atypical	zgc:136254
dnmt1	0	1.63107	0.688	0.494	0	atypical	dnmt1
tuba4l	0	1.57731	0.861	0.457	0	atypical	tuba4l
si:dkeyp-46h3.2	0	1.55218	0.88	0.545	0	atypical	si:dkeyp-46h3.2
ccnb1	0	1.52075	0.798	0.529	0	atypical	ccnb1
ctss2.12	0	1.51669	0.825	0.546	0	atypical	ctss2.1
retsatl	0	1.509	0.835	0.464	0	atypical	retsatl
LOC100301575	0	1.4946	0.664	0.485	0	atypical	LOC100301575
ccna1	0	1.48468	0.721	0.468	0	atypical	ccna1
LOC100331909	0	1.47805	0.794	0.424	0	atypical	LOC100331909
kiaa01012	0	1.45458	0.84	0.625	0	atypical	kiaa0101
zgc:171977	0	1.43849	0.888	0.52	0	atypical	zgc:171977
buc	0	1.40435	0.692	0.384	0	atypical	buc
stmn1a2	0	1.36195	0.804	0.69	0	atypical	stmn1a
s100a1	0	1.35278	0.756	0.427	0	atypical	s100a1
rrm2	0	1.25242	0.709	0.513	0	atypical	rrm2
LOC797085	0	1.13801	0.662	0.272	0	atypical	LOC797085
LOC1005351621	0	1.13674	0.835	0.438	0	atypical	LOC100535162
si:ch211-250e5.3	0	1.1364	0.821	0.434	0	atypical	si:ch211-250e5.3
si:dkey-46g23.2	0	1.12566	0.808	0.5	0	atypical	si:dkey-46g23.2
hsd17b12a	0	1.09367	0.743	0.405	0	atypical	hsd17b12a
cdca7b	0	1.07965	0.68	0.536	0	atypical	cdca7b
pprc1	0	1.06364	0.675	0.411	0	atypical	pprc1
gapdh1	0	0.984467	0.836	0.664	0	atypical	gapdh
cdh12	0	0.959119	0.697	0.41	0	atypical	cdh1
ctsba1	0	0.94312	0.745	0.612	0	atypical	ctsba
top2a1	0	0.880004	0.764	0.502	0	atypical	top2a
ncl2	0	0.846751	0.757	0.608	0	atypical	ncl
aif1l	0	0.836169	0.699	0.445	0	atypical	aif1l
hspa51	0	0.835156	0.817	0.413	0	atypical	hspa5
fen11	0	0.721526	0.735	0.453	0	atypical	fen1
pmaip11	0	0.654502	0.786	0.444	0	atypical	pmaip1
ckbb2	0	0.606682	0.763	0.537	0	atypical	ckbb
krcp	0	0.525573	0.71	0.524	0	atypical	krcp
hnrnpa0l.1	0	0.509769	0.777	0.39	0	atypical	hnrnpa0l.1
crp3	0	0.494044	0.31	0.245	0	atypical	crp3
uhrf1	0	0.472024	0.789	0.47	0	atypical	uhrf1
kif4	0	0.470038	0.324	0.512	0	atypical	kif4
si:ch73-281n10.2.1	0	0.418189	0.737	0.45	0	atypical	si:ch73-281n10.2.1
atad2b	0	0.406207	0.738	0.505	0	atypical	atad2b
gsnb	0	0.399093	0.805	0.258	0	atypical	gsnb
ap1m21	0	0.397529	0.806	0.504	0	atypical	ap1m2
numa1	0	0.392777	0.28	0.391	0	atypical	numa1
cdca5	0	0.385071	0.735	0.473	0	atypical	cdca5
cep55l	0	0.380709	0.816	0.45	0	atypical	cep55l
fxyd6l2	0	0.367572	0.837	0.489	0	atypical	fxyd6l
kif2c	0	0.340801	0.276	0.43	0	atypical	kif2c
degs21	0	0.33223	0.214	0.358	0	atypical	degs2
suv39h1b1	0	0.328306	0.844	0.47	0	atypical	suv39h1b
eomesa1	0	0.326925	0.875	0.49	0	atypical	eomesa
si:dkey-188i13.71	0	0.322799	0.779	0.452	0	atypical	si:dkey-188i13.7
elovl1a	0	0.322321	0.721	0.387	0	atypical	elovl1a
mxd3	0	0.311079	0.767	0.512	0	atypical	mxd3
anxa5b2	0	0.304106	0.848	0.424	0	atypical	anxa5b
si:ch211-266i6.3	0	0.301054	0.266	0.477	0	atypical	si:ch211-266i6.3
mcl1b2	0	0.292319	0.798	0.522	0	atypical	mcl1b
unga	0	0.26612	0.213	0.478	0	atypical	unga
LOC1003308641	3.18294e-307	0.827741	0.708	0.54	6.36588e-304	atypical	LOC100330864
lrp1ab1	1.17226e-306	0.276524	0.309	0.485	2.34451e-303	atypical	lrp1ab
hsp90b1	3.90131e-300	1.04603	0.686	0.445	7.80263e-297	atypical	hsp90b1
h3f3a4	2.23243e-291	0.650858	0.884	0.743	4.46485e-288	atypical	h3f3a
spata6l	2.50663e-287	0.606243	0.65	0.421	5.01326e-284	atypical	spata6l
si:dkey-88l16.3	4.33296e-265	1.49141	0.644	0.418	8.66592e-262	atypical	si:dkey-88l16.3
si:ch211-156j22.4	1.16543e-246	0.345659	0.661	0.427	2.33087e-243	atypical	si:ch211-156j22.4
oclna	3.75912e-234	0.657794	0.638	0.359	7.51824e-231	atypical	oclna
si:ch211-132b12.8	5.6595e-230	1.222	0.641	0.455	1.1319e-226	atypical	si:ch211-132b12.8
fjx1	1.8806e-228	0.261735	0.348	0.281	3.7612e-225	atypical	fjx1
ano1	1.04006e-218	0.265986	0.651	0.41	2.08011e-215	atypical	ano1
abcb5	4.53941e-210	0.40323	0.621	0.294	9.07883e-207	atypical	abcb5
cd9b	2.00915e-209	0.782598	0.634	0.429	4.01831e-206	atypical	cd9b
hmga1a3	5.78839e-201	0.675642	0.749	0.656	1.15768e-197	atypical	hmga1a
esco2	5.76086e-197	0.439044	0.657	0.498	1.15217e-193	atypical	esco2
snu13b2	3.53129e-191	0.917436	0.673	0.498	7.06258e-188	atypical	snu13b
pdia4	1.40984e-189	1.25028	0.621	0.426	2.81967e-186	atypical	pdia4
si:ch73-90k17.1	8.49207e-189	1.07023	0.629	0.436	1.69841e-185	atypical	si:ch73-90k17.1
ube2c2	3.77028e-180	0.725144	0.664	0.549	7.54055e-177	atypical	ube2c
ctsla1	2.84282e-176	0.732295	0.676	0.542	5.68563e-173	atypical	ctsla
zgc:103482	1.64845e-172	0.871319	0.626	0.405	3.2969e-169	atypical	zgc:103482
ube2t	1.58027e-170	0.376535	0.382	0.523	3.16055e-167	atypical	ube2t
tbl1x	3.71149e-164	0.341271	0.635	0.419	7.42297e-161	atypical	tbl1x
aurka	1.2088e-161	0.938082	0.617	0.437	2.41761e-158	atypical	aurka
cdca7a	1.94573e-159	0.492152	0.386	0.518	3.89146e-156	atypical	cdca7a
rpa21	4.14725e-158	0.309556	0.748	0.584	8.2945e-155	atypical	rpa2
cdca8	5.68326e-141	0.582803	0.385	0.524	1.13665e-137	atypical	cdca8
rfc4	1.94727e-137	0.306446	0.402	0.546	3.89455e-134	atypical	rfc4
oip5	2.59987e-135	0.41905	0.404	0.542	5.19974e-132	atypical	oip5
zgc:153738	9.74722e-130	0.547201	0.603	0.453	1.94944e-126	atypical	zgc:153738
nucks1a2	7.64465e-126	0.691025	0.674	0.523	1.52893e-122	atypical	nucks1a
prr11	1.58921e-117	0.779172	0.599	0.454	3.17843e-114	atypical	prr11
buc2l	6.64468e-112	1.19772	0.586	0.396	1.32894e-108	atypical	buc2l
si:ch73-359m17.21	6.7835e-111	0.38379	0.589	0.344	1.3567e-107	atypical	si:ch73-359m17.2
clspn	8.75465e-106	0.978462	0.606	0.482	1.75093e-102	atypical	clspn
birc5a	7.97771e-98	0.534767	0.407	0.515	1.59554e-94	atypical	birc5a
rbpms2b1	6.9364e-97	1.20064	0.585	0.448	1.38728e-93	atypical	rbpms2b
mybbp1a1	2.18712e-94	0.368029	0.654	0.531	4.37424e-91	atypical	mybbp1a
pttg1ipb2	2.18611e-93	0.431831	0.637	0.561	4.37222e-90	atypical	pttg1ipb
psap2	1.18052e-89	0.528209	0.686	0.612	2.36104e-86	atypical	psap
pif1	1.2781e-85	0.742539	0.395	0.463	2.5562e-82	atypical	pif1
tacc3	7.35397e-82	1.23697	0.587	0.538	1.47079e-78	atypical	tacc3
ncapd2	9.5335e-82	0.575552	0.41	0.455	1.9067e-78	atypical	ncapd2
ttk	1.19285e-80	0.255728	0.624	0.533	2.38571e-77	atypical	ttk
calr1	1.60478e-80	0.286086	0.373	0.421	3.20956e-77	atypical	calr
incenp2	2.78187e-79	0.393687	0.416	0.499	5.56374e-76	atypical	incenp
hmgb2b3	5.74296e-78	0.359255	0.72	0.701	1.14859e-74	atypical	hmgb2b
cspp1	7.41036e-76	0.27128	0.399	0.283	1.48207e-72	atypical	cspp1
nop582	7.84831e-76	0.616841	0.682	0.609	1.56966e-72	atypical	nop58
tpx2	9.25902e-75	0.701594	0.414	0.514	1.8518e-71	atypical	tpx2
cenpe	2.87927e-73	0.490753	0.403	0.398	5.75853e-70	atypical	cenpe
hyou12	1.44756e-70	0.413646	0.421	0.374	2.89512e-67	atypical	hyou1
rpa31	1.9443e-67	0.755468	0.619	0.531	3.8886e-64	atypical	rpa3
aurkb1	2.22295e-67	0.853666	0.589	0.457	4.44591e-64	atypical	aurkb
prdx12	1.43134e-66	0.33354	0.385	0.415	2.86268e-63	atypical	prdx1
nek2	7.86418e-62	0.55571	0.403	0.348	1.57284e-58	atypical	nek2
asf1ba	8.85252e-60	0.43793	0.43	0.458	1.7705e-56	atypical	asf1ba
si:ch211-241j12.3	8.72384e-59	0.981719	0.555	0.365	1.74477e-55	atypical	si:ch211-241j12.3
kif11	1.09047e-58	0.873427	0.586	0.549	2.18094e-55	atypical	kif11
sumo3b1	1.20416e-56	0.803293	0.622	0.553	2.40833e-53	atypical	sumo3b
pcna3	1.64721e-56	0.437106	0.676	0.615	3.29442e-53	atypical	pcna
mcm41	3.97777e-54	0.530154	0.438	0.462	7.95555e-51	atypical	mcm4
h2afx1	1.45614e-50	0.640935	0.612	0.613	2.91229e-47	atypical	h2afx
slbp	1.5179e-47	0.596043	0.428	0.469	3.0358e-44	atypical	slbp
dkc12	1.6143e-47	0.499018	0.452	0.524	3.2286e-44	atypical	dkc1
prc1a	1.59245e-46	0.424532	0.572	0.481	3.18489e-43	atypical	prc1a
mcm51	8.98732e-44	0.529446	0.604	0.488	1.79746e-40	atypical	mcm5
zgc:1588521	3.41877e-40	0.912797	0.558	0.424	6.83753e-37	atypical	zgc:158852
pdia61	5.69595e-38	0.741096	0.572	0.471	1.13919e-34	atypical	pdia6
snrpd12	1.92463e-37	0.292481	0.489	0.581	3.84926e-34	atypical	snrpd1
sb:cb288	3.79809e-37	0.489338	0.552	0.415	7.59618e-34	atypical	sb:cb288
si:dkey-87o1.21	5.23608e-37	0.562122	0.423	0.367	1.04722e-33	atypical	si:dkey-87o1.2
paics	1.03512e-32	0.268161	0.475	0.487	2.07024e-29	atypical	paics
nusap12	1.90017e-32	0.378922	0.599	0.573	3.80034e-29	atypical	nusap1
mcm72	3.33532e-32	0.708874	0.597	0.575	6.67065e-29	atypical	mcm7
mad2l1	1.18054e-31	0.606521	0.45	0.462	2.36108e-28	atypical	mad2l1
caprin2	5.51007e-31	1.17468	0.541	0.419	1.10201e-27	atypical	caprin2
mcm22	3.07484e-30	0.6081	0.474	0.611	6.14967e-27	atypical	mcm2
si:dkey-261m9.171	9.8629e-30	0.327703	0.592	0.491	1.97258e-26	atypical	si:dkey-261m9.17
smc4	9.27422e-28	0.655395	0.566	0.469	1.85484e-24	atypical	smc4
rrm1	5.32529e-24	0.901727	0.548	0.469	1.06506e-20	atypical	rrm1
hspd11	3.59754e-23	0.869858	0.538	0.441	7.19508e-20	atypical	hspd1
cfap20	5.15781e-22	0.278044	0.577	0.474	1.03156e-18	atypical	cfap20
zglp1	6.921e-22	0.737914	0.455	0.419	1.3842e-18	atypical	zglp1
dazl	2.33933e-20	0.445389	0.45	0.422	4.67865e-17	atypical	dazl
marcksb	4.34049e-20	1.01421	0.531	0.403	8.68098e-17	atypical	marcksb
si:ch211-156b7.41	4.61762e-19	0.455369	0.502	0.593	9.23523e-16	atypical	si:ch211-156b7.4
ahcy2	1.55506e-16	0.258954	0.585	0.717	3.11013e-13	atypical	ahcy
ptgr1.12	1.18524e-13	0.265282	0.5	0.458	2.37048e-10	atypical	ptgr1.1
tyms	9.79411e-13	0.380616	0.51	0.575	1.95882e-09	atypical	tyms
serp11	9.84834e-13	0.847989	0.518	0.447	1.96967e-09	atypical	serp1
hspe13	2.2404e-12	0.395961	0.467	0.443	4.4808e-09	atypical	hspe1
gldc1	3.85028e-12	0.636928	0.449	0.389	7.70055e-09	atypical	gldc
mki673	7.10394e-12	0.723177	0.558	0.504	1.42079e-08	atypical	mki67
rbpms2a2	1.92969e-11	0.472095	0.543	0.499	3.85939e-08	atypical	rbpms2a
banf12	4.4702e-09	0.309593	0.512	0.494	8.9404e-06	atypical	banf1
zgc:55461.11	1.04237e-08	0.666922	0.476	0.478	2.08474e-05	atypical	zgc:55461.1
si:ch73-204p21.2	2.32581e-08	0.41043	0.456	0.296	4.65162e-05	atypical	si:ch73-204p21.2
nipsnap3a1	5.57104e-07	0.282857	0.525	0.422	0.00111421	atypical	nipsnap3a
fbl2	6.20213e-07	0.66592	0.487	0.483	0.00124043	atypical	fbl
zgc:55621	6.34049e-07	0.805776	0.461	0.362	0.0012681	atypical	zgc:55621
plk32	1.20448e-06	0.894083	0.512	0.426	0.00240897	atypical	plk3
id2a2	3.49649e-06	0.53619	0.511	0.555	0.00699298	atypical	id2a
zgc:171445	1.18347e-05	0.941645	0.507	0.32	0.0236695	atypical	zgc:171445
fam212ab2	6.41512e-05	0.79665	0.48	0.418	0.128302	atypical	fam212ab
kpna22	0.00015163	0.740654	0.484	0.518	0.30326	atypical	kpna2
cdc20	0.000195664	0.855184	0.514	0.496	0.391328	atypical	cdc20
ckap5	0.00127236	0.761238	0.47	0.44	1	atypical	ckap5
aldob2	0	3.43816	0.954	0.828	0	unknown	aldob
si:dkey-194e6.1	0	2.80918	0.842	0.602	0	unknown	si:dkey-194e6.1
ucp1	0	2.66502	0.892	0.771	0	unknown	ucp1
sepp1a.13	0	2.60853	0.915	0.807	0	unknown	sepp1a.1
hrsp12	0	1.80112	0.796	0.327	0	unknown	hrsp12
cyp2ad2	4.74541e-272	1.68086	0.821	0.709	9.49083e-269	unknown	cyp2ad2
gamt	9.02807e-272	2.13105	0.822	0.683	1.80561e-268	unknown	gamt
pdzk1	3.60089e-268	1.95155	0.815	0.661	7.20179e-265	unknown	pdzk1
atp1b1a1	1.76507e-259	1.72728	0.892	0.726	3.53014e-256	unknown	atp1b1a
pdzk1ip1	1.22727e-256	2.00204	0.802	0.595	2.45455e-253	unknown	pdzk1ip1
zgc:136493	1.45218e-254	1.35649	0.768	0.538	2.90436e-251	unknown	zgc:136493
gstr1	7.91714e-250	1.79348	0.838	0.655	1.58343e-246	unknown	gstr
ftcd	1.00971e-248	1.99021	0.813	0.694	2.01942e-245	unknown	ftcd
gpt2l	3.85796e-241	2.04743	0.788	0.643	7.71593e-238	unknown	gpt2l
acy3.2	4.11744e-239	1.48913	0.773	0.58	8.23489e-236	unknown	acy3.2
g6pca.2	2.1473e-238	2.04319	0.813	0.705	4.29461e-235	unknown	g6pca.2
si:dkey-40g16.6	5.97161e-234	0.363532	0.712	0.404	1.19432e-230	unknown	si:dkey-40g16.6
slc22a2	2.64174e-232	2.14467	0.842	0.727	5.28348e-229	unknown	slc22a2
lrp2a	9.21088e-232	1.26142	0.792	0.673	1.84218e-228	unknown	lrp2a
anpepb	3.61038e-231	1.02839	0.771	0.638	7.22076e-228	unknown	anpepb
zgc:1103391	2.12097e-227	1.91506	0.799	0.586	4.24194e-224	unknown	zgc:110339
dab21	9.50153e-223	1.41923	0.782	0.555	1.90031e-219	unknown	dab2
gapdh2	7.52646e-212	1.4913	0.85	0.67	1.50529e-208	unknown	gapdh
si:dkey-33i11.9	3.07743e-209	1.42151	0.732	0.461	6.15485e-206	unknown	si:dkey-33i11.9
sepp1a1	3.23124e-201	1.76271	0.784	0.588	6.46248e-198	unknown	sepp1a
si:dkey-205h13.11	5.47887e-201	1.01938	0.761	0.631	1.09577e-197	unknown	si:dkey-205h13.1
slc34a1a	7.5565e-201	1.88139	0.798	0.771	1.5113e-197	unknown	slc34a1a
cebpd2	8.58721e-198	0.822725	0.766	0.573	1.71744e-194	unknown	cebpd
cyp2n13	1.25195e-195	0.748787	0.744	0.59	2.50391e-192	unknown	cyp2n13
gcshb1	1.07491e-194	1.38663	0.714	0.479	2.14982e-191	unknown	gcshb
slc22a6l	1.14454e-194	1.60198	0.811	0.79	2.28909e-191	unknown	slc22a6l
agxtb	2.36293e-186	1.81351	0.763	0.681	4.72586e-183	unknown	agxtb
cldnc1	3.95069e-185	0.32622	0.666	0.364	7.90137e-182	unknown	cldnc
cyp1a1	7.64626e-184	0.530288	0.723	0.547	1.52925e-180	unknown	cyp1a
rasd1	1.67617e-176	1.52265	0.768	0.736	3.35234e-173	unknown	rasd1
cth	2.7788e-175	0.87042	0.691	0.466	5.5576e-172	unknown	cth
ctsbb	6.84898e-175	0.278965	0.712	0.545	1.3698e-171	unknown	ctsbb
LOC101884514	1.46524e-173	0.964167	0.737	0.681	2.93049e-170	unknown	LOC101884514
gpd1b1	1.17495e-172	1.16828	0.711	0.534	2.3499e-169	unknown	gpd1b
igfbp5b1	4.28311e-170	0.921078	0.754	0.597	8.56623e-167	unknown	igfbp5b
slc2a9l1	4.06368e-169	1.1616	0.721	0.548	8.12735e-166	unknown	slc2a9l1
slc6a18	1.12183e-168	0.462131	0.701	0.53	2.24367e-165	unknown	slc6a18
si:ch211-161h7.8	2.02831e-166	0.887115	0.721	0.634	4.05663e-163	unknown	si:ch211-161h7.8
cox5b21	1.6104e-164	1.20613	0.757	0.59	3.22081e-161	unknown	cox5b2
pklr	2.82072e-164	1.00923	0.734	0.672	5.64144e-161	unknown	pklr
cthl	6.65182e-164	1.59136	0.735	0.675	1.33036e-160	unknown	cthl
ahcy3	1.00913e-163	1.6392	0.822	0.71	2.01826e-160	unknown	ahcy
pah	8.61521e-163	1.43113	0.732	0.667	1.72304e-159	unknown	pah
cx32.3	3.46579e-161	1.44676	0.738	0.705	6.93158e-158	unknown	cx32.3
si:dkey-103j14.5	1.09745e-157	0.828568	0.701	0.562	2.19491e-154	unknown	si:dkey-103j14.5
slc16a12b	2.85435e-153	0.543493	0.645	0.401	5.7087e-150	unknown	slc16a12b
im:7152348	4.04939e-152	0.945148	0.672	0.47	8.09878e-149	unknown	im:7152348
hal	1.33374e-151	0.543622	0.646	0.401	2.66748e-148	unknown	hal
cldn8	1.57233e-151	0.344622	0.695	0.563	3.14467e-148	unknown	cldn8
pnp6.1	8.95685e-151	1.13798	0.688	0.545	1.79137e-147	unknown	pnp6.1
LOC101886255	2.72834e-149	1.45888	0.715	0.66	5.45669e-146	unknown	LOC101886255
mafa	6.72597e-147	0.329343	0.692	0.537	1.34519e-143	unknown	mafa
alpl	8.12415e-147	1.44446	0.727	0.678	1.62483e-143	unknown	alpl
slc6a19b	4.73904e-145	1.46127	0.718	0.674	9.47809e-142	unknown	slc6a19b
fam84a	3.72579e-144	1.24517	0.681	0.527	7.45158e-141	unknown	fam84a
cdh171	4.26743e-144	1.39832	0.713	0.581	8.53486e-141	unknown	cdh17
hoga1	2.85653e-143	1.15906	0.713	0.662	5.71305e-140	unknown	hoga1
phlda1	8.46785e-142	0.655479	0.664	0.471	1.69357e-138	unknown	phlda1
si:ch211-139a5.91	3.14809e-141	0.798664	0.674	0.511	6.29619e-138	unknown	si:ch211-139a5.9
afp4	1.21179e-139	0.671728	0.678	0.539	2.42357e-136	unknown	afp4
st3gal7	1.21352e-139	0.861399	0.73	0.675	2.42705e-136	unknown	st3gal7
si:dkey-246g23.4	5.23405e-136	0.582663	0.679	0.554	1.04681e-132	unknown	si:dkey-246g23.4
slc23a1	6.81526e-134	0.766531	0.681	0.567	1.36305e-130	unknown	slc23a1
cygb1	3.16818e-132	0.328626	0.652	0.48	6.33635e-129	unknown	cygb1
loxhd1b	2.20175e-130	0.554388	0.694	0.624	4.4035e-127	unknown	loxhd1b
mpp11	3.22039e-130	1.11644	0.694	0.509	6.44078e-127	unknown	mpp1
hao1	4.03945e-129	0.926491	0.715	0.724	8.07891e-126	unknown	hao1
mao	9.6759e-125	0.665779	0.644	0.449	1.93518e-121	unknown	mao
tmem174	1.02038e-124	1.0399	0.686	0.592	2.04077e-121	unknown	tmem174
pttg1ipb3	2.2247e-120	0.786811	0.705	0.563	4.44939e-117	unknown	pttg1ipb
slc22a7b.2.1	3.70691e-119	0.433779	0.657	0.512	7.41382e-116	unknown	slc22a7b.2.1
slc5a12	1.11925e-118	1.39502	0.69	0.622	2.23849e-115	unknown	slc5a12
zgc:110340.22	1.26022e-118	0.355976	0.728	0.625	2.52045e-115	unknown	zgc:110340.2
tuba8l22	1.23314e-117	0.877599	0.711	0.573	2.46627e-114	unknown	tuba8l2
h1f04	3.20981e-116	0.437976	0.707	0.583	6.41961e-113	unknown	h1f0
bcam1	1.60942e-115	0.786503	0.739	0.646	3.21884e-112	unknown	bcam
slc2a2	3.71868e-115	0.495216	0.679	0.578	7.43736e-112	unknown	slc2a2
cldnh1	1.22948e-114	0.316387	0.649	0.503	2.45896e-111	unknown	cldnh
slc4a5	4.02632e-110	0.752016	0.715	0.708	8.05263e-107	unknown	slc4a5
eps8l3b	2.35378e-107	0.790425	0.619	0.438	4.70756e-104	unknown	eps8l3b
bin2a1	4.10945e-106	0.699882	0.663	0.588	8.2189e-103	unknown	bin2a
LOC110438086	4.19088e-104	0.699357	0.693	0.691	8.38177e-101	unknown	LOC110438086
dao.3	4.33513e-103	0.791348	0.669	0.662	8.67025e-100	unknown	dao.3
slc47a2	4.71416e-101	0.770741	0.642	0.571	9.42831e-98	unknown	slc47a2
ass1	6.29601e-100	0.648253	0.659	0.635	1.2592e-96	unknown	ass1
hsd11b22	2.41366e-99	0.660432	0.594	0.394	4.82732e-96	unknown	hsd11b2
slc22a4	1.55582e-98	0.791809	0.673	0.667	3.11164e-95	unknown	slc22a4
slc22a13b	5.36891e-98	0.727049	0.612	0.47	1.07378e-94	unknown	slc22a13b
mfsd4ab	1.3789e-96	0.948019	0.662	0.617	2.75781e-93	unknown	mfsd4ab
pbldp.1	6.93408e-96	0.743383	0.664	0.656	1.38682e-92	unknown	pbldp.1
serpinf2b	1.01796e-95	0.488953	0.678	0.682	2.03593e-92	unknown	serpinf2b
hoxb8a1	4.78916e-95	0.298623	0.658	0.577	9.57832e-92	unknown	hoxb8a
tnks1bp1	6.57704e-95	0.251564	0.671	0.536	1.31541e-91	unknown	tnks1bp1
myl9a1	8.34779e-95	0.317635	0.653	0.55	1.66956e-91	unknown	myl9a
fibina	4.56351e-94	0.592232	0.614	0.455	9.12701e-91	unknown	fibina
tpp11	3.92694e-93	0.252793	0.659	0.456	7.85388e-90	unknown	tpp1
ndrg3a2	6.43664e-91	0.454565	0.649	0.553	1.28733e-87	unknown	ndrg3a
si:dkey-28n18.91	2.74983e-88	0.349123	0.649	0.55	5.49966e-85	unknown	si:dkey-28n18.9
pax2a1	7.52958e-85	0.301244	0.628	0.491	1.50592e-81	unknown	pax2a
tmprss2	3.95465e-84	0.819855	0.614	0.527	7.9093e-81	unknown	tmprss2
slc13a3	1.44744e-83	0.857233	0.628	0.591	2.89488e-80	unknown	slc13a3
si:dkey-197j19.5	6.09786e-79	0.62766	0.635	0.612	1.21957e-75	unknown	si:dkey-197j19.5
zgc:1655731	9.93891e-79	0.585293	0.648	0.529	1.98778e-75	unknown	zgc:165573
id2a3	3.4546e-78	0.545849	0.693	0.551	6.90919e-75	unknown	id2a
LOC792958	4.79225e-78	0.536529	0.635	0.58	9.5845e-75	unknown	LOC792958
gadd45ba2	2.97992e-76	0.512962	0.703	0.58	5.95984e-73	unknown	gadd45ba
leg1.1	5.44661e-76	0.428904	0.327	0.633	1.08932e-72	unknown	leg1.1
ndrg1a2	1.85209e-75	0.676813	0.638	0.512	3.70418e-72	unknown	ndrg1a
agxta	1.56481e-74	0.75023	0.608	0.531	3.12961e-71	unknown	agxta
ctsla2	1.92478e-73	1.62233	0.683	0.546	3.84956e-70	unknown	ctsla
ctsh2	2.70485e-70	0.746832	0.666	0.513	5.4097e-67	unknown	ctsh
sat1a.12	8.57408e-70	1.02502	0.666	0.66	1.71482e-66	unknown	sat1a.1
gldc2	6.86928e-68	0.507834	0.549	0.39	1.37386e-64	unknown	gldc
cyp4t8	1.23282e-67	1.15203	0.615	0.586	2.46563e-64	unknown	cyp4t8
LOC1005360391	3.16859e-67	0.301166	0.645	0.509	6.33717e-64	unknown	LOC100536039
cx28.9	4.43943e-67	0.323296	0.596	0.537	8.87886e-64	unknown	cx28.9
slc27a2b	4.03935e-66	0.870704	0.601	0.544	8.0787e-63	unknown	slc27a2b
ccdc85b2	9.68342e-66	0.452952	0.619	0.555	1.93668e-62	unknown	ccdc85b
c17h14orf159	8.97917e-65	0.802129	0.641	0.618	1.79583e-61	unknown	c17h14orf159
lgmn2	4.27631e-64	1.05919	0.716	0.611	8.55262e-61	unknown	lgmn
slc24a3	1.06212e-62	0.945493	0.67	0.636	2.12424e-59	unknown	slc24a3
muc13b	1.05556e-58	0.730329	0.581	0.526	2.11112e-55	unknown	muc13b
mat1a.1	2.05532e-57	0.477683	0.617	0.549	4.11063e-54	unknown	mat1a.1
atp1a1a.41	1.56968e-55	0.600708	0.651	0.602	3.13936e-52	unknown	atp1a1a.4
slc16a6b	1.31775e-51	0.494701	0.558	0.46	2.63551e-48	unknown	slc16a6b
prlra1	1.17988e-49	0.62442	0.59	0.586	2.35977e-46	unknown	prlra
slc2a11a	2.99936e-49	0.5254	0.592	0.565	5.99872e-46	unknown	slc2a11a
slc2a11l	6.5284e-48	0.46946	0.574	0.562	1.30568e-44	unknown	slc2a11l
ckba2	9.42573e-48	0.427678	0.512	0.368	1.88515e-44	unknown	ckba
slc4a2a1	3.65308e-47	0.601141	0.594	0.565	7.30616e-44	unknown	slc4a2a
cubn	3.89052e-47	0.853884	0.581	0.582	7.78105e-44	unknown	cubn
bhmt	6.79888e-47	0.379183	0.69	0.697	1.35978e-43	unknown	bhmt
zfp36l1b2	1.16886e-46	0.512389	0.601	0.524	2.33772e-43	unknown	zfp36l1b
slc5a2	5.52359e-45	0.75449	0.653	0.653	1.10472e-41	unknown	slc5a2
slc4a4a	1.17947e-44	0.446284	0.561	0.516	2.35894e-41	unknown	slc4a4a
ca22	1.30011e-43	0.623693	0.594	0.579	2.60021e-40	unknown	ca2
apoa1b	7.00342e-43	1.02177	0.513	0.76	1.40068e-39	unknown	apoa1b
slc43a2b1	1.02888e-39	0.678099	0.586	0.6	2.05776e-36	unknown	slc43a2b
hnf1bb1	1.00003e-36	0.701232	0.547	0.496	2.00006e-33	unknown	hnf1bb
epdl2	1.38573e-36	1.91093	0.623	0.726	2.77147e-33	unknown	epdl2
si:ch211-226m7.4	5.5614e-36	0.445649	0.54	0.491	1.11228e-32	unknown	si:ch211-226m7.4
cd36	1.98178e-35	0.353123	0.55	0.539	3.96356e-32	unknown	cd36
sema7a1	5.26363e-35	0.294392	0.561	0.496	1.05273e-31	unknown	sema7a
csad	1.58465e-32	0.294847	0.477	0.328	3.1693e-29	unknown	csad
nupr11	8.58981e-32	0.620413	0.562	0.57	1.71796e-28	unknown	nupr1
amn	1.07504e-31	0.485727	0.573	0.613	2.15008e-28	unknown	amn
hmgb3a2	1.15007e-29	0.278559	0.649	0.665	2.30014e-26	unknown	hmgb3a
lrrc661	1.95781e-29	0.66607	0.495	0.401	3.91562e-26	unknown	lrrc66
cpne2	2.12783e-29	0.503636	0.535	0.535	4.25566e-26	unknown	cpne2
pck1	1.20792e-27	0.595403	0.542	0.553	2.41583e-24	unknown	pck1
scpep12	1.36328e-26	0.284493	0.547	0.479	2.72656e-23	unknown	scpep1
zgc:640221	2.93777e-26	0.485263	0.507	0.453	5.87554e-23	unknown	zgc:64022
slc26a6	1.55525e-25	0.377034	0.591	0.662	3.11051e-22	unknown	slc26a6
slco1f4	8.05165e-25	0.681037	0.529	0.534	1.61033e-21	unknown	slco1f4
agxt2	1.2495e-24	0.460539	0.492	0.423	2.499e-21	unknown	agxt2
apoc1	2.30915e-24	0.785921	0.611	0.658	4.61829e-21	unknown	apoc1
slc6a19a.1	1.26824e-23	1.08028	0.62	0.758	2.53648e-20	unknown	slc6a19a.1
dpys	5.26612e-22	0.701598	0.573	0.699	1.05322e-18	unknown	dpys
apoa2	6.41653e-21	0.924147	0.388	0.637	1.28331e-17	unknown	apoa2
eps8l3a1	7.85755e-21	0.566435	0.519	0.531	1.57151e-17	unknown	eps8l3a
slc22a7b.1.1	4.67693e-20	0.720005	0.552	0.613	9.35386e-17	unknown	slc22a7b.1.1
si:ch73-335l21.41	2.24824e-19	0.642624	0.458	0.371	4.49648e-16	unknown	si:ch73-335l21.4
slc5a1	4.47747e-18	0.821875	0.543	0.621	8.95493e-15	unknown	slc5a1
slc26a6l	1.661e-16	0.578437	0.514	0.519	3.322e-13	unknown	slc26a6l
ddc	6.48779e-15	0.298281	0.442	0.38	1.29756e-11	unknown	ddc
si:ch211-79k12.12	8.93702e-15	0.285874	0.54	0.533	1.7874e-11	unknown	si:ch211-79k12.1
tspan351	9.30056e-12	0.755784	0.514	0.592	1.86011e-08	unknown	tspan35
rnasel3	4.27884e-11	0.463552	0.385	0.591	8.55767e-08	unknown	rnasel3
dbi3	3.24187e-10	0.273081	0.668	0.626	6.48374e-07	unknown	dbi
fabp10a1	3.59434e-10	0.626703	0.506	0.661	7.18869e-07	unknown	fabp10a
ctsz2	4.28001e-10	0.376625	0.519	0.5	8.56002e-07	unknown	ctsz
slc5a8l.1	8.69979e-10	0.374518	0.462	0.488	1.73996e-06	unknown	slc5a8l.1
dhrs92	1.13648e-09	0.360812	0.532	0.554	2.27297e-06	unknown	dhrs9
LOC100538302	1.8242e-09	0.298503	0.505	0.559	3.6484e-06	unknown	LOC100538302
zgc:158427	2.06366e-09	0.328933	0.406	0.411	4.12732e-06	unknown	zgc:158427
zgc:165502	2.53161e-09	0.658825	0.481	0.511	5.06322e-06	unknown	zgc:165502
dio1	1.08523e-08	0.271651	0.442	0.433	2.17045e-05	unknown	dio1
si:ch73-359m17.91	3.06415e-08	0.620198	0.474	0.512	6.1283e-05	unknown	si:ch73-359m17.9
tfa	7.30449e-08	0.663421	0.626	0.624	0.00014609	unknown	tfa
cyp2k22	8.80998e-08	0.697164	0.443	0.415	0.0001762	unknown	cyp2k22
cdaa3	9.15669e-08	0.33676	0.487	0.513	0.000183134	unknown	cdaa
zgc:175280	1.98644e-05	0.47104	0.549	0.693	0.0397289	unknown	zgc:175280
si:dkey-96g2.11	0.00214904	0.368678	0.333	0.395	1	unknown	si:dkey-96g2.1
mafba2	0.0022247	0.395586	0.532	0.609	1	unknown	mafba
LOC101884650	2.8488e-257	0.480108	0.732	0.107	5.6976e-254	unknown immune	LOC101884650
irf83	2.08862e-209	1.5566	0.904	0.505	4.17723e-206	unknown immune	irf8
cadm3	1.23772e-207	0.278657	0.865	0.351	2.47545e-204	unknown immune	cadm3
cd74b2	9.58182e-197	1.81875	0.953	0.689	1.91636e-193	unknown immune	cd74b
si:ch211-1o7.32	1.09287e-193	1.30259	0.908	0.508	2.18574e-190	unknown immune	si:ch211-1o7.3
cd74a2	9.18309e-188	1.85384	0.959	0.843	1.83662e-184	unknown immune	cd74a
id2a4	5.4394e-183	1.73985	0.938	0.551	1.08788e-179	unknown immune	id2a
si:busm1-266f07.22	8.1083e-166	1.73	0.901	0.613	1.62166e-162	unknown immune	si:busm1-266f07.2
si:ch211-79k12.13	5.66551e-165	1.04114	0.875	0.531	1.1331e-161	unknown immune	si:ch211-79k12.1
lgals2a2	2.61897e-144	2.08353	0.839	0.567	5.23794e-141	unknown immune	lgals2a
zgc:920661	1.11169e-140	0.857588	0.955	0.739	2.22338e-137	unknown immune	zgc:92066
epdl12	1.41617e-139	2.42272	0.831	0.532	2.83235e-136	unknown immune	epdl1
si:ch73-267c23.101	7.93432e-139	0.544954	0.845	0.443	1.58686e-135	unknown immune	si:ch73-267c23.10
LOC1018854452	3.72677e-138	0.823439	0.852	0.538	7.45355e-135	unknown immune	LOC101885445
fgl2a2	2.133e-137	0.751868	0.865	0.452	4.266e-134	unknown immune	fgl2a
tmsb4x5	4.88052e-135	0.955705	1	0.95	9.76103e-132	unknown immune	tmsb4x
sytl4	3.43801e-120	0.56908	0.764	0.32	6.87602e-117	unknown immune	sytl4
csf1rb3	1.77062e-117	1.00366	0.833	0.543	3.54125e-114	unknown immune	csf1rb
zgc:556211	1.72554e-116	1.38004	0.77	0.365	3.45108e-113	unknown immune	zgc:55621
pax2a2	4.2586e-115	0.454703	0.856	0.491	8.5172e-112	unknown immune	pax2a
LOC103910136	6.56131e-111	0.45533	0.695	0.227	1.31226e-107	unknown immune	LOC103910136
mb21d1	1.83059e-110	0.480511	0.721	0.378	3.66118e-107	unknown immune	mb21d1
dbn13	2.30606e-109	0.944597	0.805	0.424	4.61213e-106	unknown immune	dbn1
cldnb1	5.37193e-107	0.400177	0.805	0.389	1.07439e-103	unknown immune	cldnb
gstm.3	3.12388e-105	1.08855	0.813	0.556	6.24776e-102	unknown immune	gstm.3
si:ch211-214p16.13	9.04138e-105	1.5608	0.931	0.724	1.80828e-101	unknown immune	si:ch211-214p16.1
mhc2dab2	3.07883e-101	1.45923	0.828	0.706	6.15767e-98	unknown immune	mhc2dab
dram13	1.15895e-100	0.592464	0.798	0.458	2.3179e-97	unknown immune	dram1
psap3	5.64197e-95	0.962726	0.854	0.614	1.12839e-91	unknown immune	psap
marcksl1a3	3.68739e-92	0.809324	0.906	0.711	7.37478e-89	unknown immune	marcksl1a
zgc:77517.13	6.52343e-89	1.13647	0.807	0.576	1.30469e-85	unknown immune	zgc:77517.1
actb24	1.34849e-88	0.695909	0.998	0.976	2.69697e-85	unknown immune	actb2
ckbb3	1.20189e-81	1.19323	0.796	0.546	2.40378e-78	unknown immune	ckbb
LOC1018848041	2.425e-80	0.271795	0.916	0.824	4.85e-77	unknown immune	LOC101884804
prox1a	1.62165e-79	0.40217	0.687	0.369	3.2433e-76	unknown immune	prox1a
si:dkey-27i16.25	1.64408e-78	1.07788	0.846	0.689	3.28816e-75	unknown immune	si:dkey-27i16.2
pycard3	5.45581e-78	0.825218	0.787	0.596	1.09116e-74	unknown immune	pycard
LOC1104394701	2.80552e-70	0.401173	0.71	0.286	5.61105e-67	unknown immune	LOC110439470
mef2aa3	5.21472e-67	0.35592	0.848	0.622	1.04294e-63	unknown immune	mef2aa
hnf1bb2	2.39093e-65	0.340736	0.71	0.496	4.78186e-62	unknown immune	hnf1bb
syngr3b	1.21663e-63	1.06779	0.7	0.417	2.43327e-60	unknown immune	syngr3b
cldnh2	2.60418e-62	0.713608	0.79	0.503	5.20836e-59	unknown immune	cldnh
si:ch211-165e15.15	5.33747e-61	0.854722	0.727	0.469	1.06749e-57	unknown immune	si:ch211-165e15.1
sftpba	3.3928e-60	0.38587	0.633	0.285	6.7856e-57	unknown immune	sftpba
grna2	5.10136e-60	0.486068	0.745	0.467	1.02027e-56	unknown immune	grna
LOC1018866601	4.95766e-59	0.834261	0.757	0.602	9.91532e-56	unknown immune	LOC101886660
LOC100006250	2.05701e-58	0.933394	0.667	0.443	4.11403e-55	unknown immune	LOC100006250
rasgef1ba1	2.20311e-58	0.32422	0.751	0.495	4.40623e-55	unknown immune	rasgef1ba
si:ch211-288g17.33	4.90215e-58	0.288667	0.884	0.654	9.8043e-55	unknown immune	si:ch211-288g17.3
flt3.1	1.03028e-56	0.512615	0.663	0.263	2.06055e-53	unknown immune	flt3.1
cldn81	4.88288e-56	1.31334	0.736	0.563	9.76575e-53	unknown immune	cldn8
si:dkey-188i13.72	1.19332e-54	0.656059	0.71	0.466	2.38664e-51	unknown immune	si:dkey-188i13.7
bpifcl1	4.16064e-54	1.10451	0.7	0.598	8.32127e-51	unknown immune	bpifcl
cd81a3	2.78041e-52	0.260373	0.833	0.602	5.56082e-49	unknown immune	cd81a
LOC1104394231	4.49926e-52	0.489216	0.288	0.531	8.99853e-49	unknown immune	LOC110439423
ptmab6	8.35615e-51	0.511098	0.946	0.73	1.67123e-47	unknown immune	ptmab
si:dkey-102c8.3	2.49044e-50	0.676668	0.633	0.338	4.98088e-47	unknown immune	si:dkey-102c8.3
tfec3	6.76069e-50	0.294587	0.708	0.507	1.35214e-46	unknown immune	tfec
sftpbb1	5.43142e-48	0.654948	0.62	0.295	1.08628e-44	unknown immune	sftpbb
LOC799067	8.91795e-47	0.827309	0.753	0.41	1.78359e-43	unknown immune	LOC799067
ctss2.23	3.81237e-44	0.399618	0.747	0.587	7.62475e-41	unknown immune	ctss2.2
ctsbb1	6.66294e-44	1.42933	0.811	0.545	1.33259e-40	unknown immune	ctsbb
ctsba2	7.07309e-44	0.337515	0.837	0.617	1.41462e-40	unknown immune	ctsba
socs1a1	7.13912e-44	0.473929	0.654	0.396	1.42782e-40	unknown immune	socs1a
ctsc1	7.14648e-41	0.294717	0.71	0.447	1.4293e-37	unknown immune	ctsc
si:ch211-214p16.24	5.74019e-40	1.88903	0.633	0.48	1.14804e-36	unknown immune	si:ch211-214p16.2
pfn16	5.97363e-40	0.338677	0.981	0.907	1.19473e-36	unknown immune	pfn1
spi1b4	5.6689e-38	0.507508	0.816	0.658	1.13378e-34	unknown immune	spi1b
LOC110439184	2.44345e-37	1.17506	0.822	0.597	4.8869e-34	unknown immune	LOC110439184
krt8.13	6.48088e-37	0.562586	0.753	0.551	1.29618e-33	unknown immune	krt8.1
LOC100149761	1.0041e-36	0.692253	0.614	0.353	2.00819e-33	unknown immune	LOC100149761
LOC100331140	1.0803e-36	0.339811	0.324	0.118	2.16059e-33	unknown immune	LOC100331140
tmsb13	1.77756e-36	0.273665	0.67	0.377	3.55512e-33	unknown immune	tmsb1
ahnak4	5.20396e-36	0.545792	0.736	0.505	1.04079e-32	unknown immune	ahnak
fcer1g2	8.92889e-36	0.487154	0.652	0.4	1.78578e-32	unknown immune	fcer1g
cxcl11.5	1.07843e-34	0.409008	0.685	0.657	2.15685e-31	unknown immune	cxcl11.5
fxyd6l3	1.29933e-34	0.251145	0.7	0.504	2.59867e-31	unknown immune	fxyd6l
pde9a	2.24683e-34	0.338023	0.395	0.217	4.49366e-31	unknown immune	pde9a
nol4lb1	2.42112e-34	0.461958	0.674	0.573	4.84224e-31	unknown immune	nol4lb
ctsh3	4.80823e-30	0.50707	0.682	0.513	9.61647e-27	unknown immune	ctsh
zgc:152863	1.61061e-29	0.542403	0.592	0.383	3.22123e-26	unknown immune	zgc:152863
gpx1b1	7.23623e-29	0.447374	0.644	0.571	1.44725e-25	unknown immune	gpx1b
c9hxorf21	1.37432e-28	0.292332	0.262	0.173	2.74863e-25	unknown immune	c9hxorf21
LOC101885876	2.36618e-28	1.1733	0.307	0.405	4.73236e-25	unknown immune	LOC101885876
icn4	3.69642e-28	0.33559	0.897	0.726	7.39284e-25	unknown immune	icn
prdx53	6.00483e-28	0.314839	0.831	0.665	1.20097e-24	unknown immune	prdx5
ctsk2	3.81753e-27	0.381365	0.618	0.423	7.63505e-24	unknown immune	ctsk
tlr7	4.46052e-26	0.419984	0.605	0.306	8.92104e-23	unknown immune	tlr7
slc43a2a1	5.57048e-26	0.26214	0.655	0.48	1.1141e-22	unknown immune	slc43a2a
hsp90ab16	9.0709e-26	0.266901	0.994	0.97	1.81418e-22	unknown immune	hsp90ab1
ponzr14	7.63245e-25	0.514605	0.796	0.693	1.52649e-21	unknown immune	ponzr1
si:ch211-1a19.31	3.18492e-24	0.434973	0.624	0.462	6.36984e-21	unknown immune	si:ch211-1a19.3
lgals9l11	3.15791e-23	0.479277	0.573	0.41	6.31582e-20	unknown immune	lgals9l1
mcmdc2as1	1.20553e-22	0.543376	0.685	0.598	2.41106e-19	unknown immune	mcmdc2as
lygl12	4.12174e-21	0.642375	0.676	0.573	8.24349e-18	unknown immune	lygl1
si:ch211-119e14.13	4.89859e-19	0.253095	0.727	0.608	9.79718e-16	unknown immune	si:ch211-119e14.1
cd82a3	1.73447e-18	0.382797	0.597	0.468	3.46894e-15	unknown immune	cd82a
hmgb3a3	3.18505e-18	0.408692	0.676	0.665	6.3701e-15	unknown immune	hmgb3a
ctss2.13	1.39804e-17	0.276659	0.704	0.558	2.79608e-14	unknown immune	ctss2.1
xcr1a.1	4.65155e-17	0.569775	0.554	0.268	9.3031e-14	unknown immune	xcr1a.1
mid1ip1b	5.0069e-17	0.315557	0.333	0.54	1.00138e-13	unknown immune	mid1ip1b
rnaset2l1	1.32134e-16	1.14158	0.601	0.523	2.64269e-13	unknown immune	rnaset2l
LOC1005378034	1.27391e-15	0.513149	0.715	0.711	2.54782e-12	unknown immune	LOC100537803
LOC1003346041	1.43679e-15	0.669908	0.637	0.589	2.87358e-12	unknown immune	LOC100334604
cxcl11.11	3.07804e-15	0.261523	0.581	0.544	6.15607e-12	unknown immune	cxcl11.1
LOC100007935	1.64361e-14	0.272908	0.44	0.198	3.28723e-11	unknown immune	LOC100007935
si:dkey-56f14.71	1.66469e-13	0.34112	0.558	0.428	3.32938e-10	unknown immune	si:dkey-56f14.7
nfkbiaa3	6.8863e-13	0.35574	0.612	0.49	1.37726e-09	unknown immune	nfkbiaa
cd9b1	8.49764e-13	0.297017	0.639	0.437	1.69953e-09	unknown immune	cd9b
aif1l1	7.49761e-12	0.738339	0.558	0.456	1.49952e-08	unknown immune	aif1l
il1fma1	4.24648e-11	0.933148	0.601	0.585	8.49295e-08	unknown immune	il1fma
ctsz3	6.36852e-11	0.553379	0.588	0.5	1.2737e-07	unknown immune	ctsz
p2rx3b	3.69294e-10	0.569631	0.534	0.341	7.38589e-07	unknown immune	p2rx3b
prdx13	4.76057e-10	0.457764	0.551	0.413	9.52114e-07	unknown immune	prdx1
syngr1b1	4.8223e-10	0.864873	0.569	0.475	9.6446e-07	unknown immune	syngr1b
spi1a2	4.12328e-09	0.310029	0.541	0.406	8.24657e-06	unknown immune	spi1a
krt912	1.18165e-08	0.327056	0.581	0.66	2.3633e-05	unknown immune	krt91
grn21	1.3234e-08	0.927886	0.341	0.395	2.6468e-05	unknown immune	grn2
bhlhe402	2.08038e-08	0.603843	0.609	0.585	4.16076e-05	unknown immune	bhlhe40
irf1b	5.49345e-08	0.261892	0.566	0.461	0.000109869	unknown immune	irf1b
cxcl202	6.71078e-08	0.383125	0.328	0.445	0.000134216	unknown immune	cxcl20
nme2b.21	7.49922e-08	1.0375	0.526	0.486	0.000149984	unknown immune	nme2b.2
tmem176l.42	1.27527e-07	0.255173	0.472	0.346	0.000255054	unknown immune	tmem176l.4
LOC1081907172	2.15555e-07	0.320168	0.53	0.449	0.000431111	unknown immune	LOC108190717
si:dkey-33i11.91	3.58517e-07	0.644247	0.536	0.463	0.000717034	unknown immune	si:dkey-33i11.9
ccl35.1	6.16738e-06	0.287507	0.404	0.375	0.0123348	unknown immune	ccl35.1
ascc1	6.69933e-06	0.252008	0.479	0.322	0.0133987	unknown immune	ascc1
cavin1b1	2.4179e-05	0.321045	0.36	0.433	0.048358	unknown immune	cavin1b
bcam2	2.45611e-05	0.464902	0.594	0.647	0.0491222	unknown immune	bcam
gdpd21	2.47068e-05	0.289739	0.464	0.439	0.0494135	unknown immune	gdpd2
cd83	2.99209e-05	0.270803	0.556	0.545	0.0598418	unknown immune	cd83
blnk2	4.23533e-05	0.291104	0.624	0.577	0.0847066	unknown immune	blnk
foxp42	0.000186347	0.276487	0.502	0.401	0.372694	unknown immune	foxp4
si:ch73-359m17.6	0.000328817	1.05413	0.498	0.438	0.657633	unknown immune	si:ch73-359m17.6
[truncated: 5 more rows]

## Sheet: cebp1_mut_DEGs
	p_val	avg_logFC	pct.1	pct.2	p_val_adj	cell_type	gene
mpx	1.1723e-130	0.495898	0.539	1	2.3446e-127	eos	mpx
LOC100329375	9.55257e-115	0.5382	0.363	0.956	1.91051e-111	eos	LOC100329375
cpa5	2.1327e-91	0.376082	0.376	0.955	4.2654e-88	eos	cpa5
npsn	2.17513e-82	1.02429	0.414	1	4.35026e-79	eos	npsn
LOC103908620	4.17628e-74	0.512335	0.28	0.828	8.35256e-71	eos	LOC103908620
timp2b	1.52475e-57	0.253354	0.229	0.755	3.04949e-54	eos	timp2b
LOC103910140	1.1812e-53	1.19776	0.553	0.994	2.36239e-50	eos	LOC103910140
LOC101885199	1.58744e-47	-0.404357	0.378	0.803	3.17488e-44	eos	LOC101885199
zgc:103482	1.26146e-42	-0.255433	0.378	0.331	2.52292e-39	eos	zgc:103482
LOC101886910	6.92915e-35	1.00312	0.906	0.777	1.38583e-31	eos	LOC101886910
si:dkey-203a12.8	8.63634e-35	0.704705	0.945	0.925	1.72727e-31	eos	si:dkey-203a12.8
si:dkeyp-75b4.10	2.08297e-30	0.626373	0.943	0.943	4.16594e-27	eos	si:dkeyp-75b4.10
si:dkey-203a12.2	2.61114e-30	0.523318	0.957	0.94	5.22228e-27	eos	si:dkey-203a12.2
rrm2	4.60875e-30	-0.320652	0.251	0.327	9.21749e-27	eos	rrm2
si:dkey-203a12.7	3.05766e-28	0.554961	0.937	0.888	6.11531e-25	eos	si:dkey-203a12.7
si:dkey-203a12.6	9.03386e-28	0.52422	0.971	0.932	1.80677e-24	eos	si:dkey-203a12.6
rbpms2b	1.68564e-27	-0.322069	0.341	0.374	3.37129e-24	eos	rbpms2b
si:dkey-203a12.4	3.15594e-26	0.650262	0.912	0.915	6.31188e-23	eos	si:dkey-203a12.4
si:ch1073-110a20.2	2.10003e-24	0.437701	0.871	0.736	4.20006e-21	eos	si:ch1073-110a20.2
si:dkey-77g12.4	4.09915e-24	0.47578	0.933	0.897	8.19829e-21	eos	si:dkey-77g12.4
buc	9.8921e-24	-0.366813	0.398	0.375	1.97842e-20	eos	buc
si:dkey-203a12.3	3.42646e-23	0.465019	0.937	0.933	6.85291e-20	eos	si:dkey-203a12.3
s100a1	3.80905e-22	-0.361663	0.373	0.397	7.6181e-19	eos	s100a1
cst14b.2	3.97347e-22	0.741464	0.898	0.823	7.94695e-19	eos	cst14b.2
LOC110438970	6.77367e-22	0.392052	0.898	0.807	1.35473e-18	eos	LOC110438970
si:dkey-203a12.5	9.37327e-22	0.480236	0.892	0.846	1.87465e-18	eos	si:dkey-203a12.5
si:ch1073-110a20.1	2.13806e-20	0.461929	0.92	0.877	4.27612e-17	eos	si:ch1073-110a20.1
si:ch211-214p16.1	1.09583e-19	0.36333	0.925	0.927	2.19166e-16	eos	si:ch211-214p16.1
si:ch1073-67j19.1	1.96093e-18	0.451996	0.667	0.534	3.92187e-15	eos	si:ch1073-67j19.1
timp4.2	2.96918e-18	0.398731	0.729	0.613	5.93835e-15	eos	timp4.2
si:ch211-14a17.10.1	8.21179e-18	0.351364	0.869	0.835	1.64236e-14	eos	si:ch211-14a17.10.1
si:zfos-2330d3.8	1.90179e-17	0.352094	0.922	0.892	3.80358e-14	eos	si:zfos-2330d3.8
LOC100004199	6.0627e-16	-0.278783	0.576	0.407	1.21254e-12	eos	LOC100004199
ctsla	2.30492e-15	-0.349786	0.494	0.407	4.60984e-12	eos	ctsla
srgn.1	3.12862e-15	0.502475	0.637	0.993	6.25725e-12	eos	srgn.1
ctsba	5.15908e-15	-0.454632	0.52	0.453	1.03182e-11	eos	ctsba
fam212ab	1.96997e-14	-0.266121	0.678	0.577	3.93995e-11	eos	fam212ab
LOC110437886	2.9654e-14	0.263714	0.745	0.658	5.93081e-11	eos	LOC110437886
si:dkey-240e12.6	1.15322e-13	-0.288101	0.373	0.599	2.30644e-10	eos	si:dkey-240e12.6
lect2l	1.8184e-13	1.45392	0.565	0.959	3.6368e-10	eos	lect2l
si:ch1073-110a20.3	2.77246e-13	0.370903	0.88	0.921	5.54492e-10	eos	si:ch1073-110a20.3
LOC555374	8.10654e-13	0.391344	0.5	0.52	1.62131e-09	eos	LOC555374
viml	9.8338e-13	0.328559	0.796	0.827	1.96676e-09	eos	viml
zgc:171779	9.34251e-12	-0.413089	0.394	0.652	1.8685e-08	eos	zgc:171779
cd81a	1.23484e-11	0.320566	0.833	0.8	2.46968e-08	eos	cd81a
marco	1.28628e-11	-0.261865	0.357	0.43	2.57256e-08	eos	marco
actb2	3.2851e-10	0.251356	1	0.999	6.57019e-07	eos	actb2
c3a.4	7.22281e-10	0.312576	0.843	0.876	1.44456e-06	eos	c3a.4
zp3a.1	4.66994e-09	-0.347564	0.655	0.7	9.33988e-06	eos	zp3a.1
rps9	7.85176e-09	-0.286902	0.994	0.999	1.57035e-05	eos	rps9
LOC100331909	9.7694e-09	-0.432119	0.276	0.421	1.95388e-05	eos	LOC100331909
zp2.3	2.31397e-08	-0.425267	0.659	0.711	4.62793e-05	eos	zp2.3
hspd1	3.17678e-08	-0.255725	0.125	0.505	6.35355e-05	eos	hspd1
si:ch211-214p16.2	3.83137e-08	0.285989	0.743	0.755	7.66275e-05	eos	si:ch211-214p16.2
si:ch73-359m17.2	3.58864e-07	0.759113	0.639	0.645	0.000717728	eos	si:ch73-359m17.2
LOC103908724	5.52575e-07	0.264241	0.482	0.612	0.00110515	eos	LOC103908724
zgc:171977	7.13554e-07	-0.385397	0.657	0.551	0.00142711	eos	zgc:171977
LOC100331492	8.98742e-07	0.331869	0.586	0.62	0.00179748	eos	LOC100331492
LOC100537803	1.23052e-06	0.277456	0.722	0.91	0.00246104	eos	LOC100537803
cldng	1.51874e-06	-0.341291	0.625	0.679	0.00303748	eos	cldng
si:ch211-194m7.8	1.14295e-05	0.365834	0.829	0.932	0.0228589	eos	si:ch211-194m7.8
si:dkey-261m9.17	1.39559e-05	-0.266719	0.441	0.413	0.0279118	eos	si:dkey-261m9.17
si:ch1073-263o8.2	1.49041e-05	-0.463191	0.563	0.625	0.0298082	eos	si:ch1073-263o8.2
si:dkeyp-98a7.8	1.75138e-05	-0.287162	0.684	0.573	0.0350276	eos	si:dkeyp-98a7.8
zgc:111868	4.59257e-05	-0.28086	0.696	0.595	0.0918513	eos	zgc:111868
srgn	0.000227976	0.363355	0.629	0.883	0.455951	eos	srgn
lgmn	0.000242228	-0.365923	0.361	0.466	0.484456	eos	lgmn
zp3b	0.000415171	-0.488937	0.259	0.568	0.830342	eos	zp3b
LOC108192158	0.000704017	1.10179	0.398	0.357	1	eos	LOC108192158
si:zfos-2330d3.6	0.000811055	0.61445	0.718	0.833	1	eos	si:zfos-2330d3.6
crp2	0.00236343	-0.313702	0.433	0.444	1	eos	crp2
zgc:92066	0.00568561	-0.289769	0.62	0.706	1	eos	zgc:92066
retsatl	0.00908991	-0.400509	0.694	0.61	1	eos	retsatl
si:dkey-203a12.9	0.0144877	0.742202	0.606	0.81	1	eos	si:dkey-203a12.9
LOC100301575	0.0161386	-0.390441	0.427	0.485	1	eos	LOC100301575
zgc:158494	0.0177363	-0.385312	0.7	0.592	1	eos	zgc:158494
si:ch211-250e5.3	0.0379942	-0.359287	0.712	0.61	1	eos	si:ch211-250e5.3
tuba4l	0.0576143	-0.31729	0.527	0.551	1	eos	tuba4l
ccnb1	0.0666097	-0.378585	0.235	0.516	1	eos	ccnb1
si:dkeyp-46h3.2	0.0695118	-0.30801	0.435	0.611	1	eos	si:dkeyp-46h3.2
si:dkey-46g23.2	0.0921882	-0.417292	0.371	0.547	1	eos	si:dkey-46g23.2
zgc:136254	0.118213	-0.469166	0.69	0.622	1	eos	zgc:136254
zp3a.2	0.187009	-0.354998	0.61	0.665	1	eos	zp3a.2
LOC100150882	0.245888	0.445745	0.535	0.695	1	eos	LOC100150882
LOC100535162	0.363697	-0.526372	0.378	0.538	1	eos	LOC100535162
grn1	0.599363	-0.344169	0.31	0.468	1	eos	grn1
zgc:173443	0.852399	-0.25046	0.169	0.491	1	eos	zgc:173443
LOC110438407	0.996426	0.252817	0.531	0.694	1	eos	LOC110438407
si:dkey-203a12.3	7.39632e-132	-0.275483	0.351	0.32	1.47926e-128	hspc	si:dkey-203a12.3
si:dkey-203a12.4	3.64828e-123	-0.304086	0.181	0.314	7.29657e-120	hspc	si:dkey-203a12.4
buc	1.21297e-98	-0.263841	0.299	0.356	2.42595e-95	hspc	buc
LOC101886910	7.76098e-95	-0.268922	0.251	0.332	1.5522e-91	hspc	LOC101886910
si:ch211-132b12.8	5.59956e-71	-0.253717	0.358	0.392	1.11991e-67	hspc	si:ch211-132b12.8
si:dkey-108k21.10	1.94492e-56	-0.313823	0.585	0.775	3.88985e-53	hspc	si:dkey-108k21.10
si:dkey-203a12.6	9.55737e-52	-0.278187	0.407	0.402	1.91147e-48	hspc	si:dkey-203a12.6
si:dkey-77g12.4	3.32841e-50	-0.259598	0.306	0.381	6.65683e-47	hspc	si:dkey-77g12.4
cst14b.2	5.94618e-41	-0.26993	0.35	0.394	1.18924e-37	hspc	cst14b.2
nanos1	1.03503e-33	0.277891	0.493	0.79	2.07006e-30	hspc	nanos1
retsatl	7.38354e-20	-0.264455	0.515	0.476	1.47671e-16	hspc	retsatl
s100a1	1.44945e-19	-0.251567	0.263	0.44	2.8989e-16	hspc	s100a1
ctss2.1	4.0601e-19	-0.336601	0.451	0.634	8.12019e-16	hspc	ctss2.1
si:dkey-241l7.2	1.20834e-11	0.257427	0.673	0.761	2.41669e-08	hspc	si:dkey-241l7.2
LOC100535162	1.14051e-08	-0.274226	0.391	0.488	2.28102e-05	hspc	LOC100535162
zgc:136254	9.69377e-06	-0.322371	0.584	0.531	0.0193875	hspc	zgc:136254
ccnb1	3.26486e-05	-0.273952	0.401	0.56	0.0652973	hspc	ccnb1
tuba4l	0.0566104	-0.318168	0.471	0.524	1	hspc	tuba4l
zp3b	0.0651163	-0.299153	0.457	0.502	1	hspc	zp3b
si:dkey-261m9.17	0.0714887	-0.281608	0.731	0.69	1	hspc	si:dkey-261m9.17
hbba2	0.12113	0.317901	0.803	0.926	1	hspc	hbba2
LOC103910140	0	0.496021	0.485	0.969	0	ery	LOC103910140
npsn	0	0.427874	0.485	0.999	0	ery	npsn
LOC103908724	0	0.318803	0.473	0.943	0	ery	LOC103908724
si:dkey-241l7.2	0	0.300663	0.343	0.831	0	ery	si:dkey-241l7.2
zgc:92041	0	0.272845	0.472	0.957	0	ery	zgc:92041
si:zfos-2330d3.8	0	-0.255518	0.215	0.228	0	ery	si:zfos-2330d3.8
cst14b.2	0	-0.276393	0.2	0.283	0	ery	cst14b.2
si:dkey-203a12.2	0	-0.277125	0.245	0.331	0	ery	si:dkey-203a12.2
si:dkey-203a12.7	0	-0.278906	0.189	0.313	0	ery	si:dkey-203a12.7
si:dkey-203a12.3	0	-0.285707	0.27	0.233	0	ery	si:dkey-203a12.3
si:dkey-77g12.4	0	-0.289449	0.213	0.253	0	ery	si:dkey-77g12.4
si:dkey-203a12.4	0	-0.308632	0.148	0.297	0	ery	si:dkey-203a12.4
si:dkey-203a12.6	0	-0.314664	0.226	0.339	0	ery	si:dkey-203a12.6
LOC101886910	0	-0.317333	0.18	0.33	0	ery	LOC101886910
si:dkey-203a12.8	1.01722e-211	-0.390628	0.071	0.368	2.03443e-208	ery	si:dkey-203a12.8
try	6.98428e-165	0.358986	0.56	0.99	1.39686e-161	ery	try
si:ch211-250g4.3	1.03548e-97	0.419862	0.966	0.994	2.07096e-94	ery	si:ch211-250g4.3
si:dkeyp-75b4.10	2.84563e-97	-0.36529	0.104	0.413	5.69126e-94	ery	si:dkeyp-75b4.10
lect2l	4.50462e-77	0.747319	0.5	1	9.00924e-74	ery	lect2l
si:ch211-5k11.8	2.34e-45	0.348194	1	1	4.68e-42	ery pro	si:ch211-5k11.8
hbaa1	1.39e-43	0.324986	1	1	2.78e-40	ery pro	hbaa1
ba1l	1.45e-42	0.35266	1	1	2.9e-39	ery pro	ba1l
ba1	9.24e-42	0.337274	1	1	1.85e-38	ery pro	ba1
LOC103910140	5.78e-40	0.415724	0.567	0.973	1.16e-36	ery pro	LOC103910140
rps7	2.15e-39	-0.254903	0.999	1	4.3e-36	ery pro	rps7
rps6	1.45e-37	-0.257443	0.996	0.999	2.9e-34	ery pro	rps6
rpl7	1.89e-37	-0.267825	0.996	0.999	3.78e-34	ery pro	rpl7
tuba8l4	1.79e-36	0.354742	0.906	0.918	3.58e-33	ery pro	tuba8l4
rpl15	2.17e-36	-0.26994	0.998	0.998	4.35e-33	ery pro	rpl15
rpl23a	1.68e-35	-0.279336	0.992	0.996	3.36e-32	ery pro	rpl23a
rps19	2.9e-34	-0.268427	0.998	1	5.79e-31	ery pro	rps19
rps9	3.5e-33	-0.265923	0.998	0.998	7.01e-30	ery pro	rps9
eef1g	7.03e-28	-0.264388	0.994	0.99	1.41e-24	ery pro	eef1g
tfr1a	4.3e-24	0.355881	0.895	0.906	8.61e-21	ery pro	tfr1a
cahz	2.12e-23	0.294112	0.903	0.926	4.24e-20	ery pro	cahz
hsp90aa1.2	5.37e-23	0.33291	0.344	0.659	1.07e-19	ery pro	hsp90aa1.2
si:ch211-250g4.3	5.72e-22	0.401259	0.978	0.985	1.14e-18	ery pro	si:ch211-250g4.3
hmgb2a	5.19e-21	0.282104	0.929	0.951	1.04e-17	ery pro	hmgb2a
si:dkey-203a12.8	6.09e-20	-0.28097	0.3	0.4	1.22e-16	ery pro	si:dkey-203a12.8
lect2l	3.71e-15	0.566504	0.6	1	7.42e-12	ery pro	lect2l
hbba2	1.14e-14	0.618866	0.835	0.906	2.28e-11	ery pro	hbba2
si:dkeyp-75b4.10	1.46e-13	-0.33747	0.285	0.429	2.93e-10	ery pro	si:dkeyp-75b4.10
hbaa2	1.74e-09	0.515158	0.831	0.927	3.47e-06	ery pro	hbaa2
tubb2b	3.07e-08	0.293008	0.7	0.822	6.13e-05	ery pro	tubb2b
cenpf	7.68e-08	0.303259	0.614	0.676	0.000153506	ery pro	cenpf
mcm5	0.304269	0.268078	0.579	0.806	1	ery pro	mcm5
tuba8l	0.738282	0.382581	0.638	0.784	1	ery pro	tuba8l
lect2l	4.34942e-114	0.958115	0.996	0.997	8.69884e-111	neu	lect2l
actb2	1.97641e-113	1.0034	1	1	3.95282e-110	neu	actb2
LOC103910140	4.41421e-112	1.01918	0.992	0.982	8.82843e-109	neu	LOC103910140
LOC100329375	2.71042e-111	1.93422	0.961	0.997	5.42085e-108	neu	LOC100329375
pfn1	1.45478e-106	0.816795	1	0.994	2.90955e-103	neu	pfn1
mpx	6.89631e-101	1.04443	0.967	0.856	1.37926e-97	neu	mpx
si:ch211-1o7.3	2.35677e-100	-0.398759	0.298	0.847	4.71354e-97	neu	si:ch211-1o7.3
mhc2dab	5.26698e-96	-0.726029	0.642	0.892	1.0534e-92	neu	mhc2dab
scinlb	6.33152e-88	1.1743	0.915	0.919	1.2663e-84	neu	scinlb
cotl1	1.02555e-85	0.782498	0.978	0.958	2.05111e-82	neu	cotl1
sepw1	1.02482e-84	0.886922	0.976	0.943	2.04964e-81	neu	sepw1
LOC101882264	1.24582e-81	-0.718934	0.275	0.838	2.49164e-78	neu	LOC101882264
zgc:77517.1	3.95584e-81	-1.23441	0.337	0.85	7.91167e-78	neu	zgc:77517.1
npsn	2.79996e-78	0.697167	0.984	0.991	5.59992e-75	neu	npsn
LOC103908620	3.30669e-77	1.13722	0.913	0.877	6.61338e-74	neu	LOC103908620
cd74b	3.36543e-77	-1.64875	0.587	0.883	6.73085e-74	neu	cd74b
cd74a	1.39232e-75	-1.93398	0.668	0.955	2.78465e-72	neu	cd74a
adam8a	5.33705e-74	1.23209	0.881	0.871	1.06741e-70	neu	adam8a
srgn.1	2.18141e-72	0.915705	0.976	1	4.36282e-69	neu	srgn.1
icn	9.26696e-71	0.725466	0.985	0.997	1.85339e-67	neu	icn
ctss2.2	7.78913e-68	-0.923647	0.34	0.823	1.55783e-64	neu	ctss2.2
ckbb	1.8753e-66	-0.684379	0.428	0.853	3.75061e-63	neu	ckbb
ctsd	6.52086e-64	-1.49701	0.682	0.967	1.30417e-60	neu	ctsd
zgc:153659	7.76342e-63	-0.59533	0.368	0.877	1.55268e-59	neu	zgc:153659
tmsb4x	2.70411e-62	0.457949	1	1	5.40823e-59	neu	tmsb4x
srgn	5.29135e-62	0.762526	0.952	0.925	1.05827e-58	neu	srgn
LOC103909099	1.1905e-61	-0.526598	0.275	0.772	2.381e-58	neu	LOC103909099
cfl1l	2.46038e-60	1.46032	0.795	0.76	4.92076e-57	neu	cfl1l
ppdpfa	3.1991e-60	1.33762	0.83	0.955	6.39821e-57	neu	ppdpfa
gpnmb	5.64487e-60	-1.00619	0.189	0.775	1.12897e-56	neu	gpnmb
ctsk	9.07131e-60	-0.40892	0.127	0.751	1.81426e-56	neu	ctsk
gapdh	4.45991e-59	1.28926	0.841	0.745	8.91983e-56	neu	gapdh
LOC110437731	3.84916e-56	-1.2232	0.361	0.793	7.69833e-53	neu	LOC110437731
fcer1gl	5.55834e-56	0.826917	0.933	0.925	1.11167e-52	neu	fcer1gl
rpa2	1.62725e-55	-0.299652	0.443	0.868	3.2545e-52	neu	rpa2
gapdhs	3.67534e-54	0.656792	0.937	0.916	7.35068e-51	neu	gapdhs
fabp3	2.94452e-52	-0.811685	0.617	0.895	5.88904e-49	neu	fabp3
LOC103910279	1.32212e-50	-0.599294	0.508	0.859	2.64425e-47	neu	LOC103910279
ptgdsb.1	1.3652e-50	0.255744	0.233	0.82	2.7304e-47	neu	ptgdsb.1
si: ch211-223l2.4	1.25983e-49	0.79569	0.862	0.814	2.51967e-46	neu	si: ch211-223l2.4
illr4	1.66065e-49	1.01874	0.779	0.727	3.3213e-46	neu	illr4
si:busm1-266f07.2	8.67007e-49	-1.17681	0.326	0.772	1.73401e-45	neu	si:busm1-266f07.2
hmgb2b	1.99638e-48	-0.689437	0.635	0.919	3.99275e-45	neu	hmgb2b
zgc:193725	3.71967e-47	-0.918139	0.236	0.718	7.43934e-44	neu	zgc:193725
LOC110438970	2.7715e-44	-0.385434	0.272	0.76	5.54301e-41	neu	LOC110438970
si:dkey-77g12.1	1.05035e-43	-0.483834	0.208	0.703	2.10071e-40	neu	si:dkey-77g12.1
lgals2a	6.13071e-43	-0.745274	0.347	0.751	1.22614e-39	neu	lgals2a
spi1b	2.34204e-42	0.529568	0.961	0.961	4.68409e-39	neu	spi1b
ahnak	3.96516e-41	-0.461389	0.456	0.796	7.93031e-38	neu	ahnak
grn1	5.75705e-41	-2.30125	0.336	0.745	1.15141e-37	neu	grn1
ncf1	2.32514e-40	0.69423	0.872	0.82	4.65028e-37	neu	ncf1
zgc:92066	4.11694e-39	-1.89584	0.545	0.922	8.23387e-36	neu	zgc:92066
cebpb	4.57815e-39	0.64776	0.931	0.934	9.1563e-36	neu	cebpb
id2a	7.05662e-39	-0.702119	0.341	0.742	1.41132e-35	neu	id2a
tuba8l2	1.36762e-38	-0.265173	0.389	0.757	2.73525e-35	neu	tuba8l2
stmn1a	6.78244e-38	-0.597326	0.554	0.826	1.35649e-34	neu	stmn1a
tuba8l	3.00171e-37	-0.546338	0.535	0.943	6.00342e-34	neu	tuba8l
ehd4	7.78487e-37	-0.282153	0.496	0.832	1.55697e-33	neu	ehd4
apoeb	1.89669e-36	-0.337161	0.366	0.787	3.79338e-33	neu	apoeb
csf1rb	4.49947e-36	-0.496153	0.648	0.892	8.99895e-33	neu	csf1rb
cfd.2	5.28742e-36	-0.484012	0.599	0.886	1.05748e-32	neu	cfd.2
serp1	5.70807e-36	-0.313563	0.241	0.742	1.14161e-32	neu	serp1
cnbpa	1.28959e-35	-0.41839	0.391	0.82	2.57918e-32	neu	cnbpa
apex1	2.57745e-35	-0.260936	0.336	0.736	5.15491e-32	neu	apex1
timp2b	5.01599e-35	1.13846	0.781	0.856	1.0032e-31	neu	timp2b
hbaa1	2.05302e-34	0.417996	1	1	4.10605e-31	neu	hbaa1
rps7	2.52646e-34	-0.3832	0.999	1	5.05292e-31	neu	rps7
ch25hl2	1.24145e-33	0.708887	0.814	0.793	2.48291e-30	neu	ch25hl2
gadd45ba	3.21907e-33	-0.66298	0.587	0.868	6.43813e-30	neu	gadd45ba
ctsba	5.84169e-33	-1.31926	0.513	0.82	1.16834e-29	neu	ctsba
havcr1	1.39558e-32	-0.920828	0.393	0.736	2.79115e-29	neu	havcr1
aplp2	1.80223e-31	-0.732255	0.399	0.718	3.60447e-28	neu	aplp2
rpl9	3.37852e-31	-0.344689	0.994	1	6.75704e-28	neu	rpl9
rps19	7.20276e-31	-0.359846	0.997	1	1.44055e-27	neu	rps19
ccr9a	1.26296e-30	-1.60739	0.51	0.763	2.52592e-27	neu	ccr9a
ba1	1.63033e-30	0.38163	1	1	3.26065e-27	neu	ba1
si:dkey-261h17.1	1.97053e-30	-0.495284	0.478	0.73	3.94106e-27	neu	si:dkey-261h17.1
tubb2b	2.10459e-30	-0.499434	0.51	0.865	4.20918e-27	neu	tubb2b
glipr1a	7.30078e-30	0.840903	0.795	0.937	1.46016e-26	neu	glipr1a
cpa5	7.51941e-30	0.716774	0.912	0.994	1.50388e-26	neu	cpa5
cenpf	2.83286e-29	-0.308293	0.504	0.766	5.66572e-26	neu	cenpf
itgb2	4.27222e-29	0.793969	0.772	0.823	8.54444e-26	neu	itgb2
snu13b	4.92181e-29	-0.373385	0.425	0.769	9.84362e-26	neu	snu13b
rpl7	1.34338e-28	-0.436511	0.996	0.994	2.68676e-25	neu	rpl7
LOC101886766	2.00433e-28	-0.29606	0.537	0.817	4.00865e-25	neu	LOC101886766
si:ch211-5k11.8	7.86348e-28	0.399046	1	1	1.5727e-24	neu	si:ch211-5k11.8
pycard	9.36192e-28	-0.342932	0.542	0.802	1.87238e-24	neu	pycard
hmgb1b	1.85191e-27	-0.281572	0.416	0.712	3.70381e-24	neu	hmgb1b
lygl1	2.11752e-27	-0.255052	0.434	0.808	4.23504e-24	neu	lygl1
mrc1b	2.49663e-27	-0.779998	0.402	0.7	4.99325e-24	neu	mrc1b
pmaip1	2.81115e-27	-0.30453	0.302	0.697	5.6223e-24	neu	pmaip1
LOC100536458	4.21078e-26	-1.34186	0.483	0.814	8.42156e-23	neu	LOC100536458
mcl1b	1.56642e-25	-1.01304	0.356	0.712	3.13283e-22	neu	mcl1b
alox5ap.1	1.6238e-25	0.624622	0.726	0.721	3.24761e-22	neu	alox5ap.1
rps4x	1.72111e-25	-0.401623	0.997	0.997	3.44222e-22	neu	rps4x
rplp1	1.77081e-25	-0.347832	1	1	3.54162e-22	neu	rplp1
ctsc	2.44609e-25	-0.563268	0.287	0.676	4.89217e-22	neu	ctsc
si:ch211-288g17.3	5.51557e-25	-0.408382	0.514	0.778	1.10311e-21	neu	si:ch211-288g17.3
si:ch73-335l21.4	6.18462e-25	-0.344549	0.136	0.577	1.23692e-21	neu	si:ch73-335l21.4
si:dkey-102g19.3	3.2457e-24	0.594123	0.695	0.685	6.49139e-21	neu	si:dkey-102g19.3
si:ch211-193e13.5	7.0491e-24	0.846591	0.687	0.715	1.40982e-20	neu	si:ch211-193e13.5
ptmab	8.91719e-24	-0.4573	0.899	0.991	1.78344e-20	neu	ptmab
anxa2a	9.0019e-24	0.465156	0.912	0.907	1.80038e-20	neu	anxa2a
cndp2	1.14007e-23	-0.63506	0.26	0.676	2.28014e-20	neu	cndp2
rpl13	1.77502e-23	-0.338017	0.999	0.997	3.55004e-20	neu	rpl13
grna	1.81528e-23	-0.758834	0.281	0.673	3.63056e-20	neu	grna
zgc:153409	2.47687e-23	-0.526861	0.618	0.874	4.95375e-20	neu	zgc:153409
prdx5	3.5082e-23	0.385007	0.921	0.979	7.01641e-20	neu	prdx5
gnsb	5.29085e-23	-1.30978	0.246	0.64	1.05817e-19	neu	gnsb
rpl6	6.20016e-23	-0.370959	0.992	0.997	1.24003e-19	neu	rpl6
hsp90b1	6.64124e-23	-0.382	0.369	0.724	1.32825e-19	neu	hsp90b1
hmga1a	2.6058e-22	-0.519714	0.685	0.883	5.21161e-19	neu	hmga1a
ahcy	1.27698e-21	-0.346615	0.671	0.826	2.55396e-18	neu	ahcy
ba1l	1.66571e-21	0.290572	1	1	3.33142e-18	neu	ba1l
zgc:174904	1.77448e-21	-0.599536	0.422	0.793	3.54895e-18	neu	zgc:174904
ncf2	3.27329e-21	-0.351041	0.517	0.805	6.54658e-18	neu	ncf2
si:ch211-214p16.1	3.60724e-21	-0.601807	0.672	0.784	7.21448e-18	neu	si:ch211-214p16.1
fxyd1	4.75983e-21	-0.34517	0.229	0.646	9.51966e-18	neu	fxyd1
zgc:153317	5.7979e-21	-0.388715	0.445	0.832	1.15958e-17	neu	zgc:153317
rps9	1.47642e-20	-0.354441	0.999	1	2.95285e-17	neu	rps9
lgals9l1	1.82291e-20	-0.709259	0.239	0.595	3.64581e-17	neu	lgals9l1
h2afvb	4.22659e-20	-0.404376	0.606	0.895	8.45318e-17	neu	h2afvb
psap	4.24465e-20	-0.564314	0.586	0.82	8.48929e-17	neu	psap
lgmn	6.69078e-20	-1.78353	0.519	0.745	1.33816e-16	neu	lgmn
rpl15	7.73032e-20	-0.300393	0.999	1	1.54606e-16	neu	rpl15
si:ch211-286b5.8	9.82642e-20	0.849689	0.731	0.796	1.96528e-16	neu	si:ch211-286b5.8
tuba8l4	2.69303e-19	-0.477721	0.844	0.976	5.38606e-16	neu	tuba8l4
rpl7a	7.67319e-19	-0.348263	0.999	1	1.53464e-15	neu	rpl7a
si:dkey-108k21.10	1.36054e-18	-0.436944	0.503	0.739	2.72109e-15	neu	si:dkey-108k21.10
ms4a17a.6	3.05664e-18	-0.320876	0.238	0.64	6.11328e-15	neu	ms4a17a.6
rps8a	3.28942e-18	-0.323088	0.999	0.994	6.57884e-15	neu	rps8a
snrpd1	4.88307e-18	-0.326029	0.487	0.757	9.76613e-15	neu	snrpd1
hspd1	9.13105e-18	-0.252341	0.304	0.676	1.82621e-14	neu	hspd1
rpl22l1	1.665e-17	-0.443397	0.896	0.943	3.33e-14	neu	rpl22l1
eef1g	2.23679e-17	-0.297038	0.987	0.997	4.47357e-14	neu	eef1g
rps6	3.34547e-17	-0.359747	0.993	0.982	6.69093e-14	neu	rps6
si:dkey-27i16.2	5.05253e-17	-0.299278	0.67	0.925	1.01051e-13	neu	si:dkey-27i16.2
rpl23a	5.2902e-17	-0.314581	0.992	0.994	1.05804e-13	neu	rpl23a
sult2st1	2.1792e-16	0.334818	0.862	0.799	4.3584e-13	neu	sult2st1
pigrl2.3	2.5718e-16	0.302482	0.337	0.793	5.14361e-13	neu	pigrl2.3
alox5ap	3.26291e-16	0.718411	0.803	0.871	6.52582e-13	neu	alox5ap
plpp1a	3.3837e-16	0.714913	0.765	0.967	6.76739e-13	neu	plpp1a
zgc:113314	1.15048e-15	-0.300858	0.276	0.369	2.30095e-12	neu	zgc:113314
alcama	2.32738e-15	-0.847992	0.285	0.661	4.65476e-12	neu	alcama
dram1	2.56822e-15	-0.252206	0.443	0.76	5.13644e-12	neu	dram1
slc40a1	5.64626e-15	-1.11654	0.641	0.907	1.12925e-11	neu	slc40a1
tfec	9.24711e-15	-0.334316	0.462	0.655	1.84942e-11	neu	tfec
sms	1.14859e-14	0.656067	0.778	0.991	2.29718e-11	neu	sms
eef1a1l1	1.39701e-14	-0.259906	0.999	1	2.79401e-11	neu	eef1a1l1
nop58	1.73854e-14	-0.308806	0.498	0.727	3.47709e-11	neu	nop58
f13a1a.1	2.05411e-14	-0.438771	0.463	0.721	4.10822e-11	neu	f13a1a.1
hmox1a	1.32214e-13	-0.474908	0.215	0.306	2.64428e-10	neu	hmox1a
hbba2	1.18197e-12	0.498114	0.774	0.889	2.36395e-09	neu	hbba2
paics	1.20315e-12	-0.282857	0.353	0.637	2.4063e-09	neu	paics
epdl1	2.22649e-12	-1.95516	0.349	0.637	4.45298e-09	neu	epdl1
ctsz	2.73692e-12	-0.289541	0.327	0.631	5.47384e-09	neu	ctsz
LOC100537803	3.74166e-12	0.36989	0.882	0.961	7.48332e-09	neu	LOC100537803
c5ar1	4.30837e-12	0.301536	0.293	0.661	8.61675e-09	neu	c5ar1
fabp11a	1.79532e-11	-0.254015	0.466	0.679	3.59063e-08	neu	fabp11a
nusap1	8.27968e-11	-0.276847	0.43	0.655	1.65594e-07	neu	nusap1
npm1a.1	9.76193e-11	-0.311653	0.415	0.664	1.95239e-07	neu	npm1a.1
zgc:109934	9.82473e-11	-0.256764	0.541	0.673	1.96495e-07	neu	zgc:109934
scpep1	1.13263e-10	-0.419003	0.33	0.649	2.26526e-07	neu	scpep1
ecm1b	1.94292e-10	-0.280362	0.216	0.378	3.88584e-07	neu	ecm1b
hspa5	5.69281e-10	-0.251441	0.253	0.646	1.13856e-06	neu	hspa5
fabp7a	6.75511e-10	0.46312	0.47	0.802	1.35102e-06	neu	fabp7a
lrp1ab	6.84148e-10	-0.338772	0.425	0.435	1.3683e-06	neu	lrp1ab
si:dkey-203a12.4	7.51627e-10	-0.545108	0.173	0.339	1.50325e-06	neu	si:dkey-203a12.4
si:ch73-295i22.2	8.26178e-10	0.756811	0.732	0.802	1.65236e-06	neu	si:ch73-295i22.2
zgc:158494	1.22742e-09	-0.262957	0.616	0.483	2.45484e-06	neu	zgc:158494
dhrs9	1.23724e-09	0.427952	0.697	0.748	2.47449e-06	neu	dhrs9
fosab	2.05407e-09	0.334244	0.341	0.297	4.10813e-06	neu	fosab
timp4.3	2.67452e-09	-0.297412	0.251	0.595	5.34904e-06	neu	timp4.3
rab11fip1b	4.78359e-09	0.746374	0.68	0.865	9.56718e-06	neu	rab11fip1b
si:ch211-214p13.9	5.08485e-09	-0.557374	0.041	0.462	1.01697e-05	neu	si:ch211-214p13.9
si:ch1073-429i10.1	1.16143e-08	0.275732	0.815	0.817	2.32286e-05	neu	si:ch1073-429i10.1
si:ch1073-110a20.1	1.5941e-08	-0.601312	0.252	0.589	3.18821e-05	neu	si:ch1073-110a20.1
dkc1	1.64835e-08	-0.346572	0.409	0.637	3.29671e-05	neu	dkc1
dicp3.3.1	2.07207e-08	0.304049	0.417	0.757	4.14414e-05	neu	dicp3.3.1
inhbaa	1.11786e-07	0.346867	0.583	0.841	0.000223572	neu	inhbaa
tpp1	1.15134e-07	-0.429763	0.354	0.598	0.000230268	neu	tpp1
LOC101886910	1.24092e-07	-0.520523	0.418	0.435	0.000248184	neu	LOC101886910
arhgef5	1.27872e-07	0.347791	0.535	0.574	0.000255745	neu	arhgef5
rpz5	1.45336e-07	-0.272787	0.338	0.613	0.000290672	neu	rpz5
csf3r	2.28741e-07	0.424138	0.531	0.541	0.000457483	neu	csf3r
ctss1	2.41998e-07	0.615153	0.644	0.808	0.000483997	neu	ctss1
timp4.2	3.70173e-07	-0.372027	0.342	0.583	0.000740346	neu	timp4.2
si:dkey-203a12.2	3.97688e-07	-0.840475	0.442	0.601	0.000795376	neu	si:dkey-203a12.2
si:dkey-203a12.6	7.11344e-07	-0.50136	0.175	0.538	0.00142269	neu	si:dkey-203a12.6
lipf	8.61546e-07	-0.406434	0.573	0.739	0.00172309	neu	lipf
LOC100535162	1.34629e-06	-0.259219	0.295	0.435	0.00269257	neu	LOC100535162
chia.6	2.19421e-06	0.295187	0.517	0.982	0.00438843	neu	chia.6
si:dkeyp-75b4.10	2.52882e-06	-0.470986	0.244	0.39	0.00505764	neu	si:dkeyp-75b4.10
si:ch211-250g4.3	2.77819e-06	1.1265	0.831	0.904	0.00555637	neu	si:ch211-250g4.3
si:ch1073-110a20.3	2.8955e-06	-0.390849	0.182	0.559	0.005791	neu	si:ch1073-110a20.3
grn2	4.25361e-06	-1.81612	0.149	0.544	0.00850722	neu	grn2
atp1b1a	5.46741e-06	0.346754	0.8	0.868	0.0109348	neu	atp1b1a
LOC101883708	1.05859e-05	-1.40175	0.395	0.571	0.0211717	neu	LOC101883708
ms4a17a.9	1.96406e-05	-0.569338	0.335	0.589	0.0392812	neu	ms4a17a.9
hbaa2	3.09191e-05	0.468932	0.741	0.901	0.0618382	neu	hbaa2
si:ch1073-110a20.2	4.04089e-05	-0.274001	0.085	0.45	0.0808178	neu	si:ch1073-110a20.2
sat1a.1	4.5655e-05	0.598612	0.534	0.946	0.09131	neu	sat1a.1
ncapd2	5.12261e-05	-0.260201	0.33	0.589	0.102452	neu	ncapd2
s1pr4	5.15329e-05	0.500458	0.367	0.652	0.103066	neu	s1pr4
incenp	7.8597e-05	-0.351322	0.314	0.541	0.157194	neu	incenp
zgc:165551	8.98175e-05	-0.350844	0.61	0.697	0.179635	neu	zgc:165551
hmgb2a	0.00015278	-0.290783	0.856	0.943	0.305561	neu	hmgb2a
si:dkey-5n18.1	0.000153844	-0.507238	0.374	0.586	0.307688	neu	si:dkey-5n18.1
kiaa0101	0.00019758	-0.305475	0.569	0.652	0.39516	neu	kiaa0101
si:dkey-203a12.8	0.000240175	-0.603098	0.199	0.405	0.48035	neu	si:dkey-203a12.8
srd5a2a	0.000287644	0.260511	0.457	0.706	0.575287	neu	srd5a2a
marco	0.000416685	-0.866852	0.455	0.613	0.833371	neu	marco
cnksr2b	0.000547237	0.659806	0.547	0.697	1	neu	cnksr2b
top2a	0.000587291	-0.44414	0.461	0.628	1	neu	top2a
hyal3	0.000889249	0.630037	0.558	0.772	1	neu	hyal3
si:dkey-261m9.17	0.000998171	-0.413806	0.603	0.64	1	neu	si:dkey-261m9.17
zgc:165573	0.00127594	0.544916	0.661	0.862	1	neu	zgc:165573
sult5a1	0.00135932	0.275324	0.48	0.808	1	neu	sult5a1
si:ch211-74m13.3	0.00160328	-0.348786	0.524	0.622	1	neu	si:ch211-74m13.3
cst14b.2	0.00205744	-0.489427	0.636	0.622	1	neu	cst14b.2
mki67	0.00206984	-0.475704	0.517	0.613	1	neu	mki67
ca2	0.00207592	-0.370595	0.476	0.649	1	neu	ca2
h2afx	0.00216263	-0.268891	0.581	0.637	1	neu	h2afx
h3f3a	0.0023779	-0.301052	0.787	0.889	1	neu	h3f3a
ccna2	0.00260504	-0.328996	0.219	0.453	1	neu	ccna2
cldng	0.00263992	-0.26408	0.568	0.601	1	neu	cldng
ctsla	0.00325701	-0.665216	0.605	0.652	1	neu	ctsla
cmklr1	0.00377704	-1.27447	0.41	0.556	1	neu	cmklr1
si:ch73-359m17.5	0.00553997	1.31585	0.588	0.853	1	neu	si:ch73-359m17.5
id3	0.00588036	0.286417	0.705	0.856	1	neu	id3
si:dkey-203a12.7	0.00613948	-0.308328	0.293	0.45	1	neu	si:dkey-203a12.7
fgl2a	0.00643067	-0.429319	0.34	0.465	1	neu	fgl2a
LOC100330864	0.00702244	-0.330241	0.548	0.592	1	neu	LOC100330864
ctsh	0.00752721	-0.365578	0.462	0.583	1	neu	ctsh
LOC100004199	0.00918906	-0.4242	0.673	0.682	1	neu	LOC100004199
si:ch1073-263o8.2	0.00939792	-0.331433	0.336	0.462	1	neu	si:ch1073-263o8.2
pgd.1	0.0108025	0.350069	0.73	0.892	1	neu	pgd.1
nme2b.2	0.0108885	0.375167	0.604	0.67	1	neu	nme2b.2
fli1a	0.0138952	0.266223	0.471	0.682	1	neu	fli1a
cdaa	0.0187787	0.479707	0.476	0.58	1	neu	cdaa
si:ch211-214p16.2	0.0271022	-0.258029	0.395	0.574	1	neu	si:ch211-214p16.2
cfh.1	0.0311938	0.555347	0.409	0.676	1	neu	cfh.1
cxcl12a	0.0353581	0.273322	0.655	0.76	1	neu	cxcl12a
retsatl	0.0416412	-0.26267	0.302	0.462	1	neu	retsatl
tnfrsf18	0.0465297	-0.440373	0.382	0.58	1	neu	tnfrsf18
fgfr2	0.0558512	-0.254986	0.313	0.55	1	neu	fgfr2
samsn1b	0.0608777	0.265767	0.491	0.751	1	neu	samsn1b
si:dkey-77g12.4	0.0690779	-0.597255	0.178	0.502	1	neu	si:dkey-77g12.4
cyp7a1b	0.0712695	0.518308	0.588	0.919	1	neu	cyp7a1b
si:ch211-284o19.8.1	0.0844746	0.566692	0.531	0.739	1	neu	si:ch211-284o19.8.1
mafba	0.0859785	-0.273432	0.531	0.574	1	neu	mafba
si:dkey-203a12.3	0.0986256	-0.61123	0.192	0.45	1	neu	si:dkey-203a12.3
si:ch211-243a20.4	0.0995936	0.443222	0.499	0.649	1	neu	si:ch211-243a20.4
myca	0.100928	-0.35665	0.248	0.508	1	neu	myca
nupr1	0.103748	-1.41989	0.492	0.547	1	neu	nupr1
si:ch211-217k17.11	0.110671	-0.724731	0.417	0.553	1	neu	si:ch211-217k17.11
si:ch1073-153i20.4	0.134554	-0.329309	0.583	0.694	1	neu	si:ch1073-153i20.4
aif1l	0.140833	-0.366215	0.334	0.544	1	neu	aif1l
si:zfos-2330d3.6	0.231287	-0.278032	0.282	0.511	1	neu	si:zfos-2330d3.6
bhlhe40	0.231757	-0.421877	0.368	0.532	1	neu	bhlhe40
aldob	0.237471	0.344804	0.715	0.94	1	neu	aldob
cfp	0.24069	-0.350799	0.482	0.628	1	neu	cfp
si:dkey-25o16.2	0.260196	0.36132	0.746	0.964	1	neu	si:dkey-25o16.2
zgc:198419	0.279271	-0.755262	0.196	0.402	1	neu	zgc:198419
cd59	0.341635	-0.350578	0.273	0.399	1	neu	cd59
cst14b.1	0.432157	0.299634	0.591	0.802	1	neu	cst14b.1
rasgef1ba	0.444846	0.385728	0.607	0.751	1	neu	rasgef1ba
f8	0.460981	0.32245	0.352	0.453	1	neu	f8
si:ch211-117m20.5	0.466837	-0.515477	0.63	0.667	1	neu	si:ch211-117m20.5
cetn4	0.51072	0.286202	0.532	0.715	1	neu	cetn4
myh11a	0.592989	0.634551	0.586	0.946	1	neu	myh11a
si:dkey-33i11.9	0.5978	-0.543645	0.395	0.523	1	neu	si:dkey-33i11.9
hpgd	0.597827	0.626926	0.547	0.82	1	neu	hpgd
ccnd2a	0.598741	0.386342	0.527	0.775	1	neu	ccnd2a
rrm2	0.605842	-0.310248	0.611	0.577	1	neu	rrm2
tpx2	0.611245	-0.337912	0.316	0.517	1	neu	tpx2
il34	0.684818	0.512359	0.526	0.721	1	neu	il34
si:ch73-343l4.8	0.690077	0.302478	0.391	0.538	1	neu	si:ch73-343l4.8
tuba4l	0.698641	-0.253655	0.354	0.511	1	neu	tuba4l
zgc:110425	0.719748	-0.497892	0.672	0.724	1	neu	zgc:110425
mad2l1	0.720123	-0.364943	0.571	0.559	1	neu	mad2l1
si:zfos-2330d3.8	0.741211	-0.512267	0.195	0.508	1	neu	si:zfos-2330d3.8
atp1a3a	0.762649	0.327856	0.497	0.622	1	neu	atp1a3a
nfkbiaa	0.780337	0.280411	0.388	0.574	1	neu	nfkbiaa
ms4a17a.10	0.820934	-0.487998	0.284	0.495	1	neu	ms4a17a.10
ccnb1	0.824631	-0.255593	0.415	0.508	1	neu	ccnb1
tmsb1	0.83267	0.313287	0.579	0.73	1	neu	tmsb1
cybb	0.946555	0.31589	0.577	0.79	1	neu	cybb
kpna2	0.967271	-0.282014	0.296	0.511	1	neu	kpna2
npsn	3.00929e-238	0.263375	0.42	0.999	6.01858e-235	mac	npsn
si:dkey-203a12.4	1.34175e-90	-0.256678	0.16	0.309	2.68349e-87	mac	si:dkey-203a12.4
LOC100334604	6.57679e-74	0.365827	0.543	0.839	1.31536e-70	mac	LOC100334604
f13a1a.1	4.04693e-38	0.547057	0.587	0.45	8.09386e-35	mac	f13a1a.1
LOC110439915	1.11108e-25	0.303553	0.349	0.308	2.22217e-22	mac	LOC110439915
fosab	2.31884e-12	0.260276	0.489	0.811	4.63767e-09	mac	fosab
grn1	1.41005e-10	0.338032	0.861	0.902	2.82011e-07	mac	grn1
hbba2	0.127247	0.25207	0.773	0.946	1	mac	hbba2
LOC100004199	0.222648	0.790178	0.843	0.801	1	mac	LOC100004199
si:ch211-250g4.3	0.256593	0.405947	0.891	0.902	1	mac	si:ch211-250g4.3
sepp1a.1	0.469226	0.255243	0.888	0.916	1	mac	sepp1a.1
mpx	1.47554e-79	0.462938	0.829	1	2.95108e-76	mye pro	mpx
npsn	1.06109e-54	1.10841	0.593	0.998	2.12218e-51	mye pro	npsn
ch25hl2	1.25688e-45	0.318717	0.422	0.856	2.51377e-42	mye pro	ch25hl2
si:ch1073-429i10.1	2.89256e-38	0.802559	0.427	0.9	5.78512e-35	mye pro	si:ch1073-429i10.1
si:ch211-117m20.5	4.95106e-32	-0.417021	0.59	0.871	9.90212e-29	mye pro	si:ch211-117m20.5
cpa5	3.19974e-24	0.697882	0.557	0.878	6.39947e-21	mye pro	cpa5
lect2l	1.15197e-23	0.980387	0.74	0.997	2.30395e-20	mye pro	lect2l
s100a10b	1.83337e-16	0.291112	0.937	0.987	3.66675e-13	mye pro	s100a10b
sms	1.6316e-14	0.386629	0.459	0.765	3.26319e-11	mye pro	sms
srgn.1	1.76424e-14	0.397422	0.886	0.983	3.52848e-11	mye pro	srgn.1
srgn	3.67695e-14	0.385266	0.745	0.882	7.3539e-11	mye pro	srgn
sult2st1	1.61018e-13	0.478673	0.574	0.84	3.22035e-10	mye pro	sult2st1
grn1	2.7526e-13	0.367338	0.921	0.992	5.50519e-10	mye pro	grn1
top2a	2.05943e-05	0.273628	0.37	0.465	0.0411885	mye pro	top2a
h1fx	0.000163804	0.301897	0.704	0.824	0.327608	mye pro	h1fx
si:ch1073-67j19.1	0.00886647	-0.300147	0.106	0.393	1	mye pro	si:ch1073-67j19.1
cxcl12a	0.34727	-0.251478	0.852	0.823	1	mye pro	cxcl12a
tuba8l	0.409957	0.406792	0.843	0.875	1	mye pro	tuba8l
hmgn2	0.410208	0.411469	0.999	0.991	1	mye pro	hmgn2
LOC103910140	1.83402e-209	0.289308	0.419	0.978	3.66803e-206	T cell	LOC103910140
ccl36.1	4.16783e-143	-0.340407	0.254	0.776	8.33567e-140	T cell	ccl36.1
fosab	6.76398e-131	0.319978	0.396	0.881	1.3528e-127	T cell	fosab
fcer1g	4.95683e-88	-0.338821	0.247	0.718	9.91366e-85	T cell	fcer1g
s100a1	1.32036e-74	-0.267533	0.475	0.384	2.64072e-71	T cell	s100a1
nkl.4	2.8042e-74	-0.283346	0.514	0.844	5.6084e-71	T cell	nkl.4
LOC100301575	3.00417e-69	-0.262119	0.303	0.359	6.00834e-66	T cell	LOC100301575
rbpms2b	1.80759e-68	-0.27038	0.351	0.375	3.61518e-65	T cell	rbpms2b
zgc:111868	9.81224e-65	-0.31303	0.373	0.378	1.96245e-61	T cell	zgc:111868
si:dkey-46g23.2	2.94116e-60	-0.260484	0.452	0.403	5.88232e-57	T cell	si:dkey-46g23.2
zgc:136254	4.47627e-50	-0.316074	0.522	0.417	8.95253e-47	T cell	zgc:136254
lect2l	3.10712e-49	0.505042	0.493	0.997	6.21425e-46	T cell	lect2l
cxcr4a	1.71087e-45	0.310549	0.562	0.914	3.42175e-42	T cell	cxcr4a
zgc:171977	3.17859e-45	-0.265275	0.499	0.4	6.35719e-42	T cell	zgc:171977
si:dkeyp-75b4.10	7.7495e-40	-0.277893	0.271	0.383	1.5499e-36	T cell	si:dkeyp-75b4.10
retsatl	4.41213e-35	-0.25995	0.391	0.388	8.82427e-32	T cell	retsatl
LOC100535162	1.7234e-33	-0.306803	0.348	0.42	3.44681e-30	T cell	LOC100535162
si:dkeyp-98a7.8	7.99978e-33	-0.256855	0.319	0.406	1.59996e-29	T cell	si:dkeyp-98a7.8
zgc:152791	6.85911e-32	0.25077	0.415	0.723	1.37182e-28	T cell	zgc:152791
icn	7.01799e-29	-0.267828	0.472	0.775	1.4036e-25	T cell	icn
ckbb	5.82735e-25	-0.290753	0.413	0.456	1.16547e-21	T cell	ckbb
si:dkey-240e12.6	7.90422e-23	-0.299101	0.585	0.649	1.58084e-19	T cell	si:dkey-240e12.6
ccl38a.4	2.93363e-22	0.395565	0.331	0.603	5.86726e-19	T cell	ccl38a.4
LOC100331909	3.17085e-22	-0.281629	0.47	0.445	6.3417e-19	T cell	LOC100331909
si:dkeyp-46h3.2	6.03897e-14	-0.27301	0.484	0.467	1.20779e-10	T cell	si:dkeyp-46h3.2
si:ch211-217k17.11	2.55438e-13	0.255915	0.297	0.568	5.10876e-10	T cell	si:ch211-217k17.11
si:ch1073-263o8.2	5.13298e-11	-0.304449	0.455	0.458	1.0266e-07	T cell	si:ch1073-263o8.2
tuba4l	1.36531e-10	-0.36127	0.439	0.471	2.73061e-07	T cell	tuba4l
ccnb1	5.70467e-08	-0.320998	0.388	0.478	0.000114093	T cell	ccnb1
hbba2	7.58491e-06	0.256755	0.766	0.965	0.0151698	T cell	hbba2
zp2.3	0.000496674	-0.312654	0.475	0.562	0.993348	T cell	zp2.3
hbaa2	0.00285284	0.261078	0.726	0.955	1	T cell	hbaa2
crp2	0.024613	-0.283195	0.538	0.563	1	T cell	crp2
zp3b	0.0577096	-0.265756	0.478	0.557	1	T cell	zp3b
si:ch211-250g4.3	0.529998	0.574116	0.831	0.909	1	T cell	si:ch211-250g4.3
npsn	6.16613e-236	0.398312	0.552	1	1.23323e-232	B cell	npsn
LOC103910140	3.63936e-183	0.455808	0.478	0.985	7.27872e-180	B cell	LOC103910140
si:zfos-2330d3.8	2.60546e-151	-0.263828	0.28	0.308	5.21091e-148	B cell	si:zfos-2330d3.8
srgn.1	2.79813e-124	0.260684	0.404	0.854	5.59627e-121	B cell	srgn.1
si:dkey-77g12.4	3.82917e-119	-0.282574	0.122	0.294	7.65834e-116	B cell	si:dkey-77g12.4
lect2l	1.39308e-54	0.658147	0.581	1	2.78616e-51	B cell	lect2l
si:dkey-203a12.6	5.85318e-34	-0.278673	0.118	0.387	1.17064e-30	B cell	si:dkey-203a12.6
zp3b	4.92384e-28	-0.297077	0.467	0.665	9.84768e-25	B cell	zp3b
si:dkeyp-75b4.10	2.16922e-12	-0.264537	0.299	0.455	4.33844e-09	B cell	si:dkeyp-75b4.10
si:dkey-203a12.8	2.4005e-10	-0.334407	0.153	0.443	4.801e-07	B cell	si:dkey-203a12.8
LOC100536458	2.18102e-09	-0.31494	0.927	0.988	4.36205e-06	B cell	LOC100536458
hbba2	1.42205e-05	0.299301	0.749	0.975	0.0284411	B cell	hbba2
LOC101886766	0.0204445	-0.501528	0.847	0.958	1	B cell	LOC101886766
h2afx	0.186585	0.276303	0.602	0.759	1	B cell	h2afx
si:ch211-250g4.3	0.373971	0.591392	0.831	0.892	1	B cell	si:ch211-250g4.3
si:ch1073-429i10.1	1.3762e-53	0.651233	0.24	0.959	2.7524e-50	throm	si:ch1073-429i10.1
si:ch73-359m17.5	8.65633e-48	0.289658	0.213	0.906	1.73127e-44	throm	si:ch73-359m17.5
sult2st1	3.69395e-47	0.52005	0.287	0.949	7.38791e-44	throm	sult2st1
krt8	1.93723e-46	0.352578	0.47	0.997	3.87446e-43	throm	krt8
cpa5	5.6651e-45	0.640609	0.142	0.82	1.13302e-41	throm	cpa5
LOC103908620	5.88988e-42	0.517651	0.28	0.931	1.17798e-38	throm	LOC103908620
myhc4	6.69994e-41	0.381382	0.172	0.091	1.33999e-37	throm	myhc4
LOC100329375	1.05035e-39	0.67033	0.395	0.982	2.1007e-36	throm	LOC100329375
scinlb	2.10472e-38	0.485579	0.53	0.992	4.20944e-35	throm	scinlb
mad2l1	3.35425e-34	-0.306934	0.179	0.201	6.70851e-31	throm	mad2l1
npsn	8.98812e-33	1.25338	0.571	1	1.79762e-29	throm	npsn
emilin1a	9.54396e-28	0.253166	0.422	0.898	1.90879e-24	throm	emilin1a
mpx	1.47421e-27	0.733584	0.659	1	2.94842e-24	throm	mpx
si:dkey-203a12.2	1.14445e-26	-0.293532	0.25	0.266	2.28889e-23	throm	si:dkey-203a12.2
spi1b	2.93896e-26	0.392761	0.375	0.898	5.87792e-23	throm	spi1b
ch25hl2	4.99194e-26	0.337775	0.257	0.853	9.98389e-23	throm	ch25hl2
sms	4.39498e-25	0.331777	0.206	0.777	8.78995e-22	throm	sms
si:dkey-203a12.8	2.27632e-19	-0.257402	0.064	0.292	4.55264e-16	throm	si:dkey-203a12.8
timp2b	1.99852e-18	0.264146	0.264	0.797	3.99704e-15	throm	timp2b
adam8a	3.29144e-18	0.431657	0.591	0.931	6.58288e-15	throm	adam8a
LOC103910140	4.03062e-18	1.42863	0.466	0.987	8.06124e-15	throm	LOC103910140
prdx5	7.59046e-16	0.388495	0.429	0.878	1.51809e-12	throm	prdx5
buc2l	2.28072e-15	-0.328058	0.166	0.299	4.56144e-12	throm	buc2l
si:dkey-203a12.4	2.44503e-14	-0.390896	0.074	0.332	4.89007e-11	throm	si:dkey-203a12.4
tacc3	2.72807e-14	-0.26153	0.591	0.421	5.45615e-11	throm	tacc3
ckbb	5.70465e-14	-0.421742	0.159	0.294	1.14093e-10	throm	ckbb
si:zfos-2330d3.8	9.12578e-14	-0.338013	0.057	0.338	1.82516e-10	throm	si:zfos-2330d3.8
LOC100331484	5.5037e-11	0.322638	0.243	0.632	1.10074e-07	throm	LOC100331484
fosab	6.15254e-10	0.356919	0.348	0.708	1.23051e-06	throm	fosab
buc	1.5442e-08	-0.302791	0.189	0.348	3.0884e-05	throm	buc
cxcl12a	2.13262e-08	-0.322575	0.642	0.855	4.26524e-05	throm	cxcl12a
zgc:55621	3.4665e-08	-0.287496	0.274	0.416	6.93299e-05	throm	zgc:55621
LOC101884085	3.5489e-08	0.299612	0.426	0.734	7.09779e-05	throm	LOC101884085
LOC110437731	5.68575e-07	-0.301359	0.044	0.188	0.00113715	throm	LOC110437731
s100a1	6.86232e-07	-0.413326	0.135	0.401	0.00137246	throm	s100a1
si:dkeyp-46h3.2	9.61033e-07	-0.358184	0.459	0.388	0.00192207	throm	si:dkeyp-46h3.2
si:ch211-197h24.9	2.82341e-06	0.295076	0.233	0.652	0.00564681	throm	si:ch211-197h24.9
cebpa	4.75617e-06	0.277309	0.389	0.792	0.00951235	throm	cebpa
cldng	5.62039e-06	-0.30999	0.524	0.673	0.0112408	throm	cldng
si:dkeyp-75b4.10	6.11357e-06	-0.435153	0.091	0.401	0.0122271	throm	si:dkeyp-75b4.10
si:dkey-46g23.2	1.55819e-05	-0.343552	0.517	0.457	0.0311638	throm	si:dkey-46g23.2
si:ch211-132b12.8	1.92555e-05	-0.347336	0.176	0.404	0.038511	throm	si:ch211-132b12.8
grn2	3.86325e-05	0.628081	0.101	0.302	0.077265	throm	grn2
LOC100330864	0.000132899	-0.321826	0.142	0.381	0.265799	throm	LOC100330864
zgc:111868	0.000459328	-0.376271	0.517	0.485	0.918657	throm	zgc:111868
LOC100535162	0.000661908	-0.420811	0.561	0.503	1	throm	LOC100535162
zgc:153659	0.00101528	0.287178	0.341	0.647	1	throm	zgc:153659
plpp1a	0.00154296	0.257771	0.247	0.558	1	throm	plpp1a
si:ch73-1a9.3	0.00161869	0.414816	0.699	0.947	1	throm	si:ch73-1a9.3
retsatl	0.00169513	-0.298281	0.199	0.439	1	throm	retsatl
fcer1gl	0.0025945	0.45277	0.189	0.513	1	throm	fcer1gl
zp2.3	0.0086008	-0.547363	0.213	0.439	1	throm	zp2.3
zp3a.1	0.00966437	-0.301625	0.551	0.617	1	throm	zp3a.1
rpgra	0.0101968	0.267993	0.291	0.589	1	throm	rpgra
si:dkey-261m9.17	0.0134931	-0.283897	0.598	0.609	1	throm	si:dkey-261m9.17
ccnb1	0.0253228	-0.329355	0.105	0.439	1	throm	ccnb1
ccna1	0.0297195	-0.425804	0.541	0.518	1	throm	ccna1
sepw1	0.0299319	0.272042	0.791	0.896	1	throm	sepw1
si:ch73-90k17.1	0.0668288	-0.321336	0.53	0.581	1	throm	si:ch73-90k17.1
si:ch211-250e5.3	0.0670433	-0.327189	0.581	0.536	1	throm	si:ch211-250e5.3
si:ch1073-263o8.2	0.087401	-0.378973	0.5	0.505	1	throm	si:ch1073-263o8.2
atp1b1a	0.0908565	0.37518	0.75	0.807	1	throm	atp1b1a
si: ch211-223l2.4	0.107582	0.34144	0.486	0.604	1	throm	si: ch211-223l2.4
ppdpfa	0.119715	0.269585	0.27	0.525	1	throm	ppdpfa
zgc:158494	0.125548	-0.342115	0.149	0.472	1	throm	zgc:158494
tuba4l	0.215882	-0.435802	0.226	0.487	1	throm	tuba4l
zgc:171977	0.220444	-0.389962	0.466	0.538	1	throm	zgc:171977
rbpms2b	0.261022	-0.335891	0.52	0.548	1	throm	rbpms2b
h2afvb	0.271255	0.268181	0.686	0.708	1	throm	h2afvb
icn	0.327423	0.321879	0.72	0.934	1	throm	icn
lect2l	0.336975	1.67197	0.561	0.99	1	throm	lect2l
krt91	0.353347	0.284813	0.622	0.825	1	throm	krt91
LOC101886910	0.383796	-0.411692	0.591	0.614	1	throm	LOC101886910
gapdh	0.479955	-0.378754	0.676	0.759	1	throm	gapdh
zgc:173443	0.542031	-0.2502	0.355	0.523	1	throm	zgc:173443
cpn1	0.548227	0.26671	0.459	0.66	1	throm	cpn1
hbaa2	0.582478	0.326345	0.757	0.985	1	throm	hbaa2
zgc:171779	0.605767	-0.289082	0.304	0.492	1	throm	zgc:171779
LOC100004199	0.738073	-0.267419	0.598	0.675	1	throm	LOC100004199
hbba2	0.784226	0.359704	0.767	0.987	1	throm	hbba2
srgn.1	0.811035	0.390301	0.689	0.982	1	throm	srgn.1
zp3a.2	0.931141	-0.254706	0.091	0.495	1	throm	zp3a.2
cebpb	0.934259	0.385983	0.351	0.563	1	throm	cebpb
crp2	0.978858	-0.379041	0.483	0.536	1	throm	crp2
mpx	1.8638e-187	0.334326	0.318	0.878	3.7276e-184	endo	mpx
cpa5	3.81525e-178	0.30788	0.386	0.917	7.6305e-175	endo	cpa5
si:ch1073-429i10.1	9.63269e-138	0.274495	0.424	0.915	1.92654e-134	endo	si:ch1073-429i10.1
si:zfos-2330d3.8	6.08071e-125	-0.252086	0.258	0.273	1.21614e-121	endo	si:zfos-2330d3.8
npsn	2.26688e-123	0.719163	0.368	0.94	4.53376e-120	endo	npsn
LOC103908724	1.54129e-119	0.263752	0.557	0.962	3.08257e-116	endo	LOC103908724
si:dkey-203a12.5	1.07292e-117	-0.277436	0.038	0.252	2.14585e-114	endo	si:dkey-203a12.5
apoda.1	3.69755e-114	0.486126	0.293	0.8	7.39511e-111	endo	apoda.1
si:dkey-77g12.4	1.08495e-105	-0.31997	0.283	0.294	2.1699e-102	endo	si:dkey-77g12.4
lypc	8.81037e-100	0.403356	0.517	0.921	1.76207e-96	endo	lypc
si:dkey-203a12.4	5.1499e-89	-0.305359	0.217	0.309	1.02998e-85	endo	si:dkey-203a12.4
mb	3.41707e-79	0.371448	0.57	0.935	6.83414e-76	endo	mb
LOC110439423	1.06735e-65	0.260174	0.364	0.736	2.13469e-62	endo	LOC110439423
cyr61	1.05403e-63	0.344436	0.642	0.974	2.10805e-60	endo	cyr61
LOC795147	1.57329e-63	0.266026	0.5	0.873	3.14658e-60	endo	LOC795147
cst14b.2	6.73372e-62	-0.256424	0.409	0.366	1.34674e-58	endo	cst14b.2
defbl1	8.07685e-60	0.515729	0.211	0.637	1.61537e-56	endo	defbl1
LOC103910140	1.03944e-57	0.626687	0.534	0.956	2.07888e-54	endo	LOC103910140
LOC100331484	5.39341e-56	0.303291	0.41	0.823	1.07868e-52	endo	LOC100331484
LOC101886910	6.05163e-48	-0.346119	0.296	0.361	1.21033e-44	endo	LOC101886910
fosab	2.80251e-46	0.551447	0.31	0.686	5.60502e-43	endo	fosab
jun	1.92069e-38	0.286152	0.587	0.926	3.84138e-35	endo	jun
si:dkey-203a12.8	4.25523e-37	-0.293864	0.295	0.384	8.51045e-34	endo	si:dkey-203a12.8
socs3a	8.54267e-30	0.291905	0.571	0.876	1.70853e-26	endo	socs3a
vmo1a	1.33233e-25	0.284836	0.459	0.717	2.66466e-22	endo	vmo1a
ifitm1	6.20087e-23	0.28891	0.29	0.669	1.24017e-19	endo	ifitm1
lect2l	1.60262e-21	1.08276	0.546	1	3.20524e-18	endo	lect2l
krt8	1.70844e-13	0.251455	0.689	0.983	3.41688e-10	endo	krt8
si:dkeyp-75b4.10	2.69346e-09	-0.354545	0.29	0.449	5.38692e-06	endo	si:dkeyp-75b4.10
si:ch211-250e5.3	5.59251e-07	-0.253376	0.339	0.452	0.0011185	endo	si:ch211-250e5.3
hbba2	1.64036e-06	0.403974	0.835	0.977	0.00328072	endo	hbba2
col1a1b	2.90019e-06	0.296561	0.411	0.641	0.00580039	endo	col1a1b
grn1	2.95601e-05	-0.254889	0.349	0.454	0.0591203	endo	grn1
akap12a	0.000146783	0.349135	0.296	0.511	0.293567	endo	akap12a
fabp11a	0.000736248	0.278074	0.456	0.551	1	endo	fabp11a
hbaa2	0.00078275	0.351942	0.808	0.958	1	endo	hbaa2
si:ch211-250g4.3	0.00386867	0.498673	0.835	0.902	1	endo	si:ch211-250g4.3
si:dkey-25o16.2	0.0184745	0.302754	0.714	0.807	1	endo	si:dkey-25o16.2
LOC100004199	0.532588	0.480074	0.721	0.769	1	endo	LOC100004199
si:ch73-359m17.5	2.88096e-23	0.7255	0.534	0.98	5.76192e-20	kidney	si:ch73-359m17.5
fosab	8.81572e-22	0.27504	0.275	0.913	1.76314e-18	kidney	fosab
LOC103908620	4.74203e-19	0.285611	0.292	0.819	9.48407e-16	kidney	LOC103908620
krt8	8.90562e-18	0.260574	0.219	0.768	1.78112e-14	kidney	krt8
si:ch211-14a17.10.1	8.49025e-17	-0.319223	0.287	0.285	1.69805e-13	kidney	si:ch211-14a17.10.1
si:ch211-194m7.4	4.23344e-16	0.263665	0.107	0.107	8.46687e-13	kidney	si:ch211-194m7.4
tmem45b	1.12541e-15	0.26544	0.449	0.936	2.25082e-12	kidney	tmem45b
LOC100331484	2.21834e-15	0.300812	0.298	0.889	4.43668e-12	kidney	LOC100331484
mpx	1.70885e-13	0.552381	0.663	1	3.41771e-10	kidney	mpx
si:dkey-77g12.1	6.95312e-13	-0.347183	0.09	0.289	1.39062e-09	kidney	si:dkey-77g12.1
npsn	3.7317e-12	0.887174	0.365	0.98	7.4634e-09	kidney	npsn
buc2l	7.58856e-12	-0.318385	0.124	0.285	1.51771e-08	kidney	buc2l
si:ch73-288o11.5.1	2.09921e-11	0.428707	0.416	0.832	4.19843e-08	kidney	si:ch73-288o11.5.1
krt91	4.1035e-09	0.515675	0.612	0.899	8.207e-06	kidney	krt91
cst14b.2	1.38079e-08	-0.383395	0.112	0.315	2.76157e-05	kidney	cst14b.2
ca4c	1.43513e-08	0.271397	0.433	0.899	2.87027e-05	kidney	ca4c
cnn3a	1.79279e-08	0.256197	0.348	0.708	3.58558e-05	kidney	cnn3a
mfap4	7.52354e-08	0.276297	0.157	0.617	0.000150471	kidney	mfap4
scinlb	1.19989e-07	0.268591	0.331	0.728	0.000239979	kidney	scinlb
marco	2.28834e-07	0.62247	0.163	0.346	0.000457668	kidney	marco
LOC110439800	6.61699e-07	-1.11416	0.163	0.366	0.0013234	kidney	LOC110439800
LOC100004199	9.89101e-07	-0.262741	0.742	0.567	0.0019782	kidney	LOC100004199
si:dkey-203a12.6	3.26871e-06	-0.406989	0.253	0.372	0.00653743	kidney	si:dkey-203a12.6
si:dkey-203a12.3	4.27267e-06	-0.513966	0.14	0.369	0.00854534	kidney	si:dkey-203a12.3
sult2st1	4.86529e-06	0.255272	0.292	0.621	0.00973057	kidney	sult2st1
LOC797571	8.12772e-06	0.255908	0.174	0.634	0.0162554	kidney	LOC797571
ctss2.2	1.23213e-05	-0.270529	0.534	0.839	0.0246426	kidney	ctss2.2
slc25a48	2.44364e-05	0.255291	0.337	0.691	0.0488727	kidney	slc25a48
si:busm1-266f07.2	2.65113e-05	0.326532	0.331	0.735	0.0530226	kidney	si:busm1-266f07.2
si:dkey-247k7.2	3.10587e-05	0.315464	0.174	0.473	0.0621175	kidney	si:dkey-247k7.2
rplp1	4.47608e-05	-0.256347	1	1	0.0895217	kidney	rplp1
timp4.2	4.81099e-05	-0.321655	0.14	0.383	0.0962198	kidney	timp4.2
LOC103910140	0.000126895	1.18518	0.433	0.872	0.253789	kidney	LOC103910140
gadd45ba	0.000156744	0.332069	0.663	0.94	0.313488	kidney	gadd45ba
ogmb	0.000156892	0.288076	0.461	0.866	0.313784	kidney	ogmb
si:dkey-188i13.7	0.000246726	0.265766	0.354	0.715	0.493451	kidney	si:dkey-188i13.7
si:dkeyp-98a7.8	0.000263529	-0.271345	0.685	0.48	0.527059	kidney	si:dkeyp-98a7.8
si:dkey-203a12.4	0.000296088	-0.439584	0.129	0.369	0.592177	kidney	si:dkey-203a12.4
f13a1a.1	0.000469036	1.05908	0.629	0.497	0.938072	kidney	f13a1a.1
LOC101886910	0.00110485	-0.331004	0.292	0.416	1	kidney	LOC101886910
LOC100301575	0.00126397	-0.424662	0.169	0.295	1	kidney	LOC100301575
si:dkey-203a12.2	0.00158164	-0.322698	0.242	0.43	1	kidney	si:dkey-203a12.2
si:dkey-94e7.1	0.00303892	0.284895	0.292	0.611	1	kidney	si:dkey-94e7.1
slc12a10.3	0.00334673	0.895556	0.264	0.453	1	kidney	slc12a10.3
hbba2	0.00439887	0.369175	0.798	0.97	1	kidney	hbba2
h1fx	0.00464199	0.313434	0.354	0.664	1	kidney	h1fx
LOC103908724	0.00488469	0.399451	0.27	0.56	1	kidney	LOC103908724
cdh17	0.00553022	0.352859	0.854	0.916	1	kidney	cdh17
srgn.1	0.00614003	0.502856	0.213	0.396	1	kidney	srgn.1
si:ch73-359m17.9	0.00891549	0.289124	0.882	0.909	1	kidney	si:ch73-359m17.9
ucp3	0.008926	0.372762	0.82	0.909	1	kidney	ucp3
aplp2	0.00979763	0.255577	0.478	0.51	1	kidney	aplp2
prom2	0.0133143	0.382607	0.449	0.436	1	kidney	prom2
LOC100329375	0.0152874	0.480636	0.657	0.923	1	kidney	LOC100329375
muc5e	0.015453	0.423079	0.416	0.762	1	kidney	muc5e
cd74a	0.0225587	0.299598	0.652	0.94	1	kidney	cd74a
psap	0.0258859	0.31111	0.697	0.758	1	kidney	psap
socs3a	0.0276754	0.327481	0.213	0.43	1	kidney	socs3a
ncf1	0.0279882	0.260396	0.365	0.631	1	kidney	ncf1
eps8l3a	0.03605	0.340265	0.449	0.698	1	kidney	eps8l3a
si:ch73-14h1.2	0.036295	0.315391	0.388	0.654	1	kidney	si:ch73-14h1.2
cd9b	0.0381514	0.251217	0.517	0.544	1	kidney	cd9b
LOC100536458	0.0493266	-0.302269	0.747	0.95	1	kidney	LOC100536458
trim35-12	0.0496502	0.305865	0.264	0.383	1	kidney	trim35-12
si:dkey-5n18.1	0.0586199	0.378551	0.197	0.503	1	kidney	si:dkey-5n18.1
rhbg	0.0731376	0.5085	0.674	0.936	1	kidney	rhbg
si:dkeyp-75b4.10	0.0793267	-0.506142	0.596	0.47	1	kidney	si:dkeyp-75b4.10
si:dkey-203a12.8	0.0857904	-0.415738	0.612	0.487	1	kidney	si:dkey-203a12.8
adam8a	0.0912108	0.281337	0.635	0.815	1	kidney	adam8a
kiaa0101	0.095368	-0.270976	0.528	0.628	1	kidney	kiaa0101
pfn1	0.101118	0.274832	0.725	0.721	1	kidney	pfn1
sat1a.1	0.104139	0.40661	0.635	0.775	1	kidney	sat1a.1
zgc:92066	0.127362	0.298481	0.646	0.705	1	kidney	zgc:92066
rhcgb	0.147953	0.383626	0.607	0.654	1	kidney	rhcgb
cpn1	0.182981	-0.292093	0.236	0.46	1	kidney	cpn1
atp1a1a.5	0.187828	0.873375	0.258	0.47	1	kidney	atp1a1a.5
slc9a3.2	0.194029	0.453224	0.652	0.879	1	kidney	slc9a3.2
emx1	0.208486	0.295009	0.36	0.523	1	kidney	emx1
sepp1a.1	0.216002	0.433577	0.899	0.842	1	kidney	sepp1a.1
mrc1b	0.23718	-0.378798	0.067	0.376	1	kidney	mrc1b
wu:fb18f06	0.257718	0.346214	0.287	0.299	1	kidney	wu:fb18f06
lect2l	0.258535	1.08182	0.646	1	1	kidney	lect2l
rpl6	0.258574	-0.30141	0.972	0.993	1	kidney	rpl6
cldn8	0.290426	0.360353	0.511	0.597	1	kidney	cldn8
gpx1b	0.327032	0.427294	0.421	0.547	1	kidney	gpx1b
ca2	0.333384	0.334701	0.725	0.812	1	kidney	ca2
cldnh	0.370015	0.360042	0.663	0.836	1	kidney	cldnh
mb	0.381187	0.378438	0.545	0.782	1	kidney	mb
si:zfos-2330d3.6	0.382307	-0.311712	0.017	0.513	1	kidney	si:zfos-2330d3.6
lygl1	0.399615	0.259801	0.287	0.383	1	kidney	lygl1
si:dkey-33i11.9	0.403855	0.254512	0.365	0.413	1	kidney	si:dkey-33i11.9
atp1a1a.3	0.431364	0.649808	0.596	0.658	1	kidney	atp1a1a.3
cxcl12a	0.48429	-0.469636	0.826	0.822	1	kidney	cxcl12a
icn	0.489031	0.279298	0.545	0.698	1	kidney	icn
si:ch211-79k12.1	0.506851	0.352758	0.522	0.701	1	kidney	si:ch211-79k12.1
cebpb	0.507761	0.524193	0.421	0.594	1	kidney	cebpb
aldob	0.517557	0.273898	0.758	0.889	1	kidney	aldob
soul2	0.520228	0.34904	0.697	0.899	1	kidney	soul2
s100a1	0.544319	-0.278755	0.393	0.544	1	kidney	s100a1
si:ch211-250e5.3	0.577906	-0.448554	0.096	0.399	1	kidney	si:ch211-250e5.3
tmem176l.4	0.656074	0.315134	0.522	0.708	1	kidney	tmem176l.4
LOC110437731	0.669999	-0.390002	0.315	0.473	1	kidney	LOC110437731
zgc:64022	0.717306	0.35446	0.298	0.326	1	kidney	zgc:64022
si:ch211-250g4.3	0.749573	0.573814	0.916	0.916	1	kidney	si:ch211-250g4.3
atp1a1a.4	0.782145	0.458252	0.781	0.859	1	kidney	atp1a1a.4
si:ch211-207n23.2	0.824706	0.557703	0.433	0.564	1	kidney	si:ch211-207n23.2
igfbp1a	0.881433	-0.285349	0.629	0.594	1	kidney	igfbp1a
zgc:171977	0.894747	-0.268935	0.337	0.477	1	kidney	zgc:171977
gata3	0.895031	0.348079	0.348	0.47	1	kidney	gata3
prdx1	0.922892	0.274177	0.337	0.433	1	kidney	prdx1
hoxb9a	0.941515	0.388915	0.438	0.567	1	kidney	hoxb9a
gstr	8.3221e-27	-0.32752	0.244	0.934	1.66442e-23	atypical	gstr
si:ch73-1a9.3	2.39126e-26	-0.391865	0.291	0.96	4.78252e-23	atypical	si:ch73-1a9.3
npsn	5.28445e-26	0.350476	0.267	0.997	1.05689e-22	atypical	npsn
myhc4	8.22909e-24	0.30439	0.291	1	1.64582e-20	atypical	myhc4
si:dkey-203a12.4	9.93109e-24	-0.262928	0.128	0.18	1.98622e-20	atypical	si:dkey-203a12.4
zgc:194275	4.64073e-22	0.291097	0.244	0.963	9.28146e-19	atypical	zgc:194275
ponzr1	3.92327e-21	-0.281526	0.279	0.94	7.84654e-18	atypical	ponzr1
LOC101885964	7.29627e-21	0.327179	0.163	0.871	1.45925e-17	atypical	LOC101885964
hbbe1.3	1.27633e-20	0.292011	0.302	1	2.55265e-17	atypical	hbbe1.3
dhfr	5.90085e-20	-0.278529	0.047	0.185	1.18017e-16	atypical	dhfr
LOC103910140	2.2946e-15	0.321598	0.302	0.975	4.58919e-12	atypical	LOC103910140
unga	3.94155e-15	-0.305817	0.047	0.215	7.8831e-12	atypical	unga
anxa5b	1.48979e-14	-0.281232	0.256	0.856	2.97959e-11	atypical	anxa5b
fxyd6l	3.29266e-14	-0.289422	0.198	0.846	6.58532e-11	atypical	fxyd6l
krtcap2	1.9752e-13	-0.331509	0.209	0.279	3.95041e-10	atypical	krtcap2
cep55l	7.72218e-13	-0.267091	0.244	0.823	1.54444e-09	atypical	cep55l
epb41b	3.90955e-12	0.434612	0.267	0.885	7.81911e-09	atypical	epb41b
tmem59l	3.95281e-12	-0.321528	0.151	0.253	7.90562e-09	atypical	tmem59l
kif2c	4.16401e-12	-0.360487	0.128	0.282	8.32802e-09	atypical	kif2c
si:ch73-368j24.15	1.52072e-11	-0.291842	0.093	0.269	3.04143e-08	atypical	si:ch73-368j24.15
zgc:153659	1.52892e-11	0.371605	0.186	0.815	3.05784e-08	atypical	zgc:153659
numa1	3.60776e-11	-0.483195	0.163	0.281	7.21551e-08	atypical	numa1
jam2a	4.02937e-11	-0.252713	0.128	0.287	8.05875e-08	atypical	jam2a
ba1	5.2312e-11	0.303637	1	1	1.04624e-07	atypical	ba1
kif4	7.00298e-10	-0.333833	0.221	0.323	1.4006e-06	atypical	kif4
gapdhs	7.48191e-10	-0.263997	0.314	0.824	1.49638e-06	atypical	gapdhs
LOC100536458	8.02332e-10	0.584135	0.209	0.816	1.60466e-06	atypical	LOC100536458
tpp1	8.03637e-10	-0.333338	0.128	0.277	1.60727e-06	atypical	tpp1
crp3	9.69026e-10	-0.422595	0.279	0.315	1.93805e-06	atypical	crp3
LOC101883708	1.44044e-09	-0.305358	0.081	0.283	2.88089e-06	atypical	LOC101883708
LOC797571	1.70461e-09	-0.308202	0.244	0.347	3.40921e-06	atypical	LOC797571
hbaa1	1.70927e-09	0.274749	1	1	3.41855e-06	atypical	hbaa1
cotl1	2.77e-09	-0.357571	0.233	0.79	5.54001e-06	atypical	cotl1
mcl1b	3.33651e-09	-0.282821	0.244	0.805	6.67303e-06	atypical	mcl1b
kifc1	1.47103e-08	-0.280342	0.07	0.321	2.94206e-05	atypical	kifc1
spc24	2.03716e-08	-0.257023	0.151	0.701	4.07433e-05	atypical	spc24
s100a10b	2.59029e-08	-0.384138	0.244	0.768	5.18058e-05	atypical	s100a10b
cdca5	2.65141e-08	-0.341325	0.198	0.744	5.30283e-05	atypical	cdca5
try	4.92631e-08	0.576857	0.407	0.971	9.85261e-05	atypical	try
si:dkey-203a12.8	5.01577e-08	-0.398788	0.186	0.34	0.000100315	atypical	si:dkey-203a12.8
si:ch211-5k11.8	1.0011e-07	0.264965	1	1	0.000200219	atypical	si:ch211-5k11.8
kif20a	1.04985e-07	-0.299013	0.128	0.323	0.00020997	atypical	kif20a
fjx1	1.55778e-07	-0.259272	0.221	0.348	0.000311555	atypical	fjx1
h3f3a	1.63113e-07	-0.485575	0.488	0.889	0.000326226	atypical	h3f3a
dek	7.95456e-07	-0.291257	0.151	0.68	0.00159091	atypical	dek
bcl2l10	1.10578e-06	-0.278211	0.256	0.367	0.00221155	atypical	bcl2l10
histh1l	1.11162e-06	0.321434	0.326	0.849	0.00222323	atypical	histh1l
ctsc	1.11599e-06	-0.34909	0.14	0.342	0.00223197	atypical	ctsc
atad2b	1.17463e-06	-0.353314	0.186	0.74	0.00234925	atypical	atad2b
LOC101884804	1.63847e-06	0.637843	0.349	0.872	0.00327694	atypical	LOC101884804
si:dkey-77g12.4	1.97302e-06	-0.276001	0.023	0.325	0.00394604	atypical	si:dkey-77g12.4
si:ch211-222l21.1	2.2777e-06	-0.335577	0.291	0.746	0.00455541	atypical	si:ch211-222l21.1
pif1	2.41139e-06	-0.516959	0.314	0.384	0.00482277	atypical	pif1
top2a	2.42476e-06	-0.499938	0.314	0.771	0.00484953	atypical	top2a
lrp1ab	2.98742e-06	-0.356353	0.163	0.32	0.00597484	atypical	lrp1ab
slc4a1a	3.32152e-06	0.321848	0.244	0.776	0.00664304	atypical	slc4a1a
krcp	3.48847e-06	-0.415431	0.256	0.728	0.00697694	atypical	krcp
ckbb	5.79125e-06	-0.264319	0.384	0.775	0.0115825	atypical	ckbb
cdca8	6.27753e-06	-0.373049	0.198	0.376	0.0125551	atypical	cdca8
oip5	7.3849e-06	-0.258788	0.221	0.39	0.0147698	atypical	oip5
si:dkey-203a12.3	9.64135e-06	-0.385888	0.186	0.364	0.0192827	atypical	si:dkey-203a12.3
pmaip1	1.32732e-05	-0.281039	0.349	0.789	0.0265464	atypical	pmaip1
si:ch73-281n10.2.1	1.67051e-05	-0.324946	0.291	0.737	0.0334102	atypical	si:ch73-281n10.2.1
aldob	2.10137e-05	0.414638	0.384	0.954	0.0420273	atypical	aldob
rpa2	2.10623e-05	-0.255277	0.291	0.749	0.0421245	atypical	rpa2
fen1	2.20106e-05	-0.532336	0.244	0.737	0.0440213	atypical	fen1
rfc4	2.81465e-05	-0.285725	0.233	0.399	0.0562929	atypical	rfc4
ncapd2	3.35176e-05	-0.276871	0.279	0.41	0.0670353	atypical	ncapd2
hsd17b12a	4.0093e-05	-0.523455	0.326	0.743	0.080186	atypical	hsd17b12a
cst14b.2	5.65234e-05	-0.274316	0.198	0.376	0.113047	atypical	cst14b.2
mcm4	6.15722e-05	-0.388608	0.302	0.417	0.123144	atypical	mcm4
prdx1	7.18724e-05	-0.405132	0.244	0.386	0.143745	atypical	prdx1
ube2t	8.32164e-05	-0.251732	0.198	0.373	0.166433	atypical	ube2t
mybbp1a	0.000140612	-0.38099	0.233	0.683	0.281224	atypical	mybbp1a
cenpe	0.000151573	-0.319173	0.233	0.409	0.303146	atypical	cenpe
incenp	0.000199217	-0.502543	0.256	0.415	0.398434	atypical	incenp
cd74a	0.000231252	0.50936	0.442	0.979	0.462504	atypical	cd74a
LOC100535162	0.000297745	0.303689	0.407	0.845	0.595491	atypical	LOC100535162
prdx2	0.000338918	0.27528	0.733	0.74	0.677837	atypical	prdx2
nop2	0.000410153	-0.263818	0.116	0.384	0.820306	atypical	nop2
calr	0.000416919	-0.394452	0.163	0.386	0.833838	atypical	calr
cdh1	0.000445046	-0.520144	0.233	0.701	0.890093	atypical	cdh1
cspp1	0.000503258	-0.274054	0.14	0.401	1	atypical	cspp1
zgc:92066	0.000523299	-0.257564	0.477	0.833	1	atypical	zgc:92066
dkc1	0.000547047	-0.368248	0.326	0.432	1	atypical	dkc1
rbbp4	0.000591517	-0.471997	0.198	0.404	1	atypical	rbbp4
birc5a	0.000603729	-0.334044	0.209	0.405	1	atypical	birc5a
npm1a.1	0.000817403	-0.344563	0.221	0.432	1	atypical	npm1a.1
kiaa0101	0.0011416	-0.255998	0.512	0.841	1	atypical	kiaa0101
stmn1a	0.00148013	-0.331871	0.488	0.805	1	atypical	stmn1a
slbp	0.0014841	-0.464236	0.221	0.432	1	atypical	slbp
snrpg	0.00166301	-0.350114	0.209	0.432	1	atypical	snrpg
ncl	0.00209329	-0.466347	0.465	0.764	1	atypical	ncl
scpep1	0.0021449	-0.362581	0.186	0.432	1	atypical	scpep1
gldc	0.0029023	-0.339657	0.221	0.434	1	atypical	gldc
ctss2.1	0.00292536	-0.257079	0.477	0.832	1	atypical	ctss2.1
aif1l	0.00320517	-0.500207	0.314	0.694	1	atypical	aif1l
lect2l	0.00327131	0.389442	0.512	1	1	atypical	lect2l
mad2l1	0.00382656	-0.288639	0.291	0.449	1	atypical	mad2l1
tmsb4x	0.00389783	-0.396613	0.802	0.969	1	atypical	tmsb4x
mcm2	0.00395392	-0.258709	0.384	0.48	1	atypical	mcm2
esco2	0.00461017	-0.397667	0.233	0.664	1	atypical	esco2
hbba2	0.00498006	0.768444	0.686	0.945	1	atypical	hbba2
tpx2	0.00550847	-0.728596	0.081	0.417	1	atypical	tpx2
si:ch211-250g4.3	0.00586615	0.711025	0.802	0.972	1	atypical	si:ch211-250g4.3
pfn1	0.00595994	-0.350922	0.674	0.977	1	atypical	pfn1
si:zfos-2330d3.3	0.00611436	-0.290714	0.035	0.379	1	atypical	si:zfos-2330d3.3
si:dkey-203a12.7	0.0063487	-0.262862	0.14	0.409	1	atypical	si:dkey-203a12.7
dnmt1	0.00648334	-0.679796	0.302	0.684	1	atypical	dnmt1
ctsba	0.00674794	-0.359457	0.419	0.742	1	atypical	ctsba
hsp90b1	0.00699122	-0.392184	0.395	0.682	1	atypical	hsp90b1
buc	0.0102433	-0.383972	0.256	0.699	1	atypical	buc
fbl	0.0110668	-0.496782	0.349	0.471	1	atypical	fbl
kpna2	0.011476	-0.351131	0.267	0.469	1	atypical	kpna2
nop58	0.0121196	-0.375813	0.302	0.691	1	atypical	nop58
nucks1a	0.0254789	-0.485653	0.337	0.683	1	atypical	nucks1a
zgc:171445	0.0274374	-0.331732	0.372	0.491	1	atypical	zgc:171445
ptgr1.1	0.0275103	-0.292408	0.256	0.482	1	atypical	ptgr1.1
zgc:55621	0.0298819	-0.481578	0.256	0.47	1	atypical	zgc:55621
si:ch211-69g19.2.1	0.0376147	-0.367265	0.302	0.482	1	atypical	si:ch211-69g19.2.1
cfl1l	0.0421598	-0.496114	0.244	0.482	1	atypical	cfl1l
pttg1ipb	0.0445647	-0.326351	0.209	0.631	1	atypical	pttg1ipb
ccna2	0.0467199	-0.27928	0.302	0.498	1	atypical	ccna2
cdc20	0.0471614	-0.265189	0.326	0.511	1	atypical	cdc20
fam212ab	0.047335	-0.368295	0.267	0.472	1	atypical	fam212ab
ube2c	0.0545944	-0.418513	0.349	0.658	1	atypical	ube2c
psap	0.0556041	-0.464958	0.384	0.683	1	atypical	psap
nop56	0.0557479	-0.484239	0.174	0.442	1	atypical	nop56
si:ch211-156b7.4	0.0572267	-0.339118	0.256	0.483	1	atypical	si:ch211-156b7.4
pcna	0.0577156	-0.347638	0.36	0.676	1	atypical	pcna
paics	0.0577496	-0.36233	0.221	0.484	1	atypical	paics
hspe1	0.0584723	-0.355276	0.209	0.465	1	atypical	hspe1
lygl1	0.0750693	-0.409933	0.244	0.601	1	atypical	lygl1
si:ch211-214p16.1	0.0834129	0.393992	0.407	0.805	1	atypical	si:ch211-214p16.1
pdia4	0.0847486	-0.702228	0.337	0.62	1	atypical	pdia4
sumo3b	0.0851559	-0.574611	0.314	0.619	1	atypical	sumo3b
LOC797085	0.0886655	-0.268282	0.267	0.659	1	atypical	LOC797085
mao	0.0916061	0.271419	0.105	0.389	1	atypical	mao
abcb5	0.0933842	-0.330471	0.244	0.616	1	atypical	abcb5
hbaa2	0.0948646	0.760931	0.593	0.869	1	atypical	hbaa2
hmga1a	0.0981444	-0.377378	0.512	0.743	1	atypical	hmga1a
zgc:153409	0.108187	0.323316	0.349	0.565	1	atypical	zgc:153409
banf1	0.117884	-0.281972	0.279	0.522	1	atypical	banf1
asf1ba	0.12515	-0.317027	0.116	0.444	1	atypical	asf1ba
mcm7	0.131208	-0.345699	0.209	0.605	1	atypical	mcm7
si:dkeyp-46h3.2	0.132673	0.306807	0.535	0.885	1	atypical	si:dkeyp-46h3.2
calr3b	0.13503	-0.329581	0.151	0.552	1	atypical	calr3b
caprin2	0.145647	-0.252294	0.384	0.537	1	atypical	caprin2
zgc:136254	0.16535	0.284226	0.558	0.875	1	atypical	zgc:136254
atp1b1a	0.165481	0.356753	0.337	0.709	1	atypical	atp1b1a
hspd1	0.16771	-0.35311	0.326	0.526	1	atypical	hspd1
ctsla	0.178802	-0.380301	0.407	0.673	1	atypical	ctsla
ptmab	0.179839	-0.424851	0.395	0.677	1	atypical	ptmab
plk3	0.229777	-0.587219	0.267	0.511	1	atypical	plk3
aurka	0.23646	-0.443395	0.337	0.625	1	atypical	aurka
ckap5	0.252993	-0.581878	0.163	0.473	1	atypical	ckap5
cd81a	0.253101	-0.251905	0.058	0.393	1	atypical	cd81a
cahz	0.256932	0.561262	0.523	0.782	1	atypical	cahz
tfr1a	0.268214	0.3476	0.267	0.656	1	atypical	tfr1a
zgc:171779	0.273071	0.333627	0.628	0.934	1	atypical	zgc:171779
cdca7b	0.276533	-0.409401	0.384	0.671	1	atypical	cdca7b
cd9b	0.277298	-0.374563	0.349	0.624	1	atypical	cd9b
serp1	0.280912	-0.596731	0.256	0.504	1	atypical	serp1
prr11	0.28153	-0.628334	0.256	0.592	1	atypical	prr11
rpa3	0.28526	-0.39385	0.291	0.607	1	atypical	rpa3
tyms	0.288747	-0.365803	0.267	0.521	1	atypical	tyms
rrm1	0.302415	-0.414418	0.349	0.543	1	atypical	rrm1
marcksb	0.311596	-0.305777	0.291	0.534	1	atypical	marcksb
zgc:158852	0.316129	-0.300719	0.349	0.549	1	atypical	zgc:158852
id2a	0.32337	-0.604637	0.233	0.502	1	atypical	id2a
snu13b	0.332444	-0.433111	0.43	0.661	1	atypical	snu13b
clspn	0.333524	-0.487308	0.244	0.603	1	atypical	clspn
zp3a.2	0.333611	0.270179	0.558	0.914	1	atypical	zp3a.2
si:ch1073-263o8.2	0.429669	0.400517	0.581	0.92	1	atypical	si:ch1073-263o8.2
ahnak	0.448664	-0.52665	0.058	0.43	1	atypical	ahnak
smc4	0.523014	-0.549257	0.209	0.573	1	atypical	smc4
si:ch211-288g17.3	0.572282	-0.480513	0.244	0.504	1	atypical	si:ch211-288g17.3
LOC101884085	0.578717	0.304445	0.198	0.538	1	atypical	LOC101884085
si:dkey-88l16.3	0.581741	-0.299357	0.36	0.632	1	atypical	si:dkey-88l16.3
rbpms2a	0.594984	-0.283151	0.209	0.543	1	atypical	rbpms2a
mef2aa	0.601296	0.263815	0.174	0.533	1	atypical	mef2aa
si:dkey-241l7.2	0.604493	0.267365	0.93	0.999	1	atypical	si:dkey-241l7.2
mcm5	0.614191	-0.385797	0.256	0.596	1	atypical	mcm5
tacc3	0.614373	-0.609	0.302	0.578	1	atypical	tacc3
rbpms2b	0.624202	-0.351746	0.372	0.578	1	atypical	rbpms2b
pdia6	0.641207	-0.518221	0.326	0.556	1	atypical	pdia6
zgc:153738	0.737985	-0.282304	0.314	0.588	1	atypical	zgc:153738
mki67	0.793468	-0.546309	0.291	0.555	1	atypical	mki67
si:ch211-241j12.3	0.803429	-0.57058	0.221	0.561	1	atypical	si:ch211-241j12.3
kif11	0.826882	-0.462464	0.267	0.581	1	atypical	kif11
znfl2a	0.835524	0.27427	0.291	0.607	1	atypical	znfl2a
h2afx	0.839109	-0.406874	0.36	0.6	1	atypical	h2afx
fabp3	0.85246	-0.444924	0.267	0.562	1	atypical	fabp3
aurkb	0.885639	-0.412296	0.302	0.582	1	atypical	aurkb
sb:cb288	0.935802	-0.342269	0.174	0.544	1	atypical	sb:cb288
LOC101884085	9.45626e-30	0.281765	0.281	0.914	1.89125e-26	unknown	LOC101884085
npsn	3.02377e-28	0.616696	0.257	0.971	6.04753e-25	unknown	npsn
mfsd4ab	8.62799e-25	-0.324793	0.359	0.933	1.7256e-21	unknown	mfsd4ab
zgc:153659	1.79675e-23	0.271271	0.443	0.986	3.5935e-20	unknown	zgc:153659
si:zfos-2330d3.8	1.46062e-22	-0.299772	0.049	0.254	2.92124e-19	unknown	si:zfos-2330d3.8
scinlb	4.58874e-21	0.253429	0.224	0.837	9.17748e-18	unknown	scinlb
bhmt	2.99786e-19	0.669769	0.408	0.938	5.99572e-16	unknown	bhmt
LOC103910140	5.00517e-19	0.486568	0.419	0.986	1.00103e-15	unknown	LOC103910140
LOC100329375	7.00079e-19	0.331192	0.227	0.813	1.40016e-15	unknown	LOC100329375
apoc1	1.26485e-18	1.09142	0.408	0.909	2.5297e-15	unknown	apoc1
aqp12	1.39105e-17	0.396909	0.111	0.746	2.78211e-14	unknown	aqp12
si:dkey-77g12.4	4.30947e-17	-0.338896	0.119	0.292	8.61894e-14	unknown	si:dkey-77g12.4
srgn.1	6.52034e-17	0.289852	0.176	0.737	1.30407e-13	unknown	srgn.1
si:dkey-203a12.3	2.04477e-16	-0.307446	0.046	0.292	4.08954e-13	unknown	si:dkey-203a12.3
LOC101884804	1.13347e-15	0.282738	0.408	0.876	2.26695e-12	unknown	LOC101884804
si:dkey-203a12.4	1.5285e-15	-0.444728	0.057	0.311	3.05699e-12	unknown	si:dkey-203a12.4
vtg5.1	5.2704e-15	0.306728	0.186	0.746	1.05408e-11	unknown	vtg5.1
si:ch1073-110a20.1	5.29885e-15	-0.257471	0.049	0.292	1.05977e-11	unknown	si:ch1073-110a20.1
tfa	9.38005e-15	1.13119	0.408	0.962	1.87601e-11	unknown	tfa
zgc:171445	9.70297e-15	-0.250067	0.205	0.34	1.94059e-11	unknown	zgc:171445
hal	1.63389e-14	-0.275709	0.37	0.842	3.26778e-11	unknown	hal
fabp10a	2.01856e-14	1.15585	0.278	0.804	4.03713e-11	unknown	fabp10a
LOC103908724	3.39452e-14	0.666842	0.438	0.9	6.78905e-11	unknown	LOC103908724
pck1	9.24017e-13	0.254022	0.276	0.799	1.84803e-09	unknown	pck1
cyp2k22	1.72616e-12	-0.294142	0.203	0.732	3.45232e-09	unknown	cyp2k22
slc16a6b	4.64803e-11	-0.364276	0.376	0.775	9.29606e-08	unknown	slc16a6b
fam84a	2.39382e-10	-0.253923	0.432	0.9	4.78765e-07	unknown	fam84a
serp1	3.63988e-10	-0.389943	0.208	0.708	7.27975e-07	unknown	serp1
grn1	1.09341e-09	-0.331701	0.395	0.809	2.18681e-06	unknown	grn1
LOC101885964	5.29257e-09	0.251823	0.273	0.703	1.05851e-05	unknown	LOC101885964
apoa1b	7.76883e-09	1.59062	0.278	0.761	1.55377e-05	unknown	apoa1b
ctsd	9.261e-09	0.275089	0.316	0.809	1.8522e-05	unknown	ctsd
si:ch211-5k11.8	9.48485e-09	0.291654	1	1	1.89697e-05	unknown	si:ch211-5k11.8
h1fx	5.61777e-08	0.267303	0.524	0.957	0.000112355	unknown	h1fx
ba1	6.51724e-08	0.261629	1	1	0.000130345	unknown	ba1
leg1.1	1.34278e-07	0.751741	0.219	0.421	0.000268555	unknown	leg1.1
LOC101886910	3.28414e-07	-0.397237	0.07	0.359	0.000656828	unknown	LOC101886910
gadd45ba	3.34044e-07	0.256142	0.451	0.856	0.000668087	unknown	gadd45ba
g6pca.2	1.21007e-06	-0.266414	0.63	0.962	0.00242015	unknown	g6pca.2
agxtb	2.41391e-06	-0.300319	0.562	0.909	0.00482781	unknown	agxtb
si:dkey-203a12.5	1.71546e-05	-0.285174	0.208	0.407	0.0343093	unknown	si:dkey-203a12.5
gamt	2.36996e-05	-0.264396	0.614	0.967	0.0473992	unknown	gamt
slc22a2	4.98097e-05	-0.254525	0.689	0.952	0.0996194	unknown	slc22a2
cpa5	0.000102279	0.403274	0.224	0.608	0.204557	unknown	cpa5
apoa2	0.000215494	1.35624	0.251	0.646	0.430989	unknown	apoa2
cd74a	0.000341223	0.559603	0.562	0.89	0.682447	unknown	cd74a
si:dkey-194e6.1	0.000451456	-0.262514	0.732	0.957	0.902913	unknown	si:dkey-194e6.1
slc43a2b	0.000757601	0.269991	0.357	0.732	1	unknown	slc43a2b
si:zfos-2330d3.6	0.00107891	-0.346236	0.076	0.402	1	unknown	si:zfos-2330d3.6
LOC100536458	0.00140802	0.260836	0.284	0.66	1	unknown	LOC100536458
si:dkey-241l7.2	0.00273541	0.423293	0.457	0.809	1	unknown	si:dkey-241l7.2
si:dkey-203a12.2	0.0035526	-0.297364	0.043	0.526	1	unknown	si:dkey-203a12.2
si:dkey-203a12.8	0.00397169	-0.32062	0.059	0.435	1	unknown	si:dkey-203a12.8
prdx2	0.00411506	0.252422	0.832	0.904	1	unknown	prdx2
cotl1	0.00449606	0.321003	0.373	0.766	1	unknown	cotl1
slc34a1a	0.00885983	0.269813	0.592	0.943	1	unknown	slc34a1a
hbba2	0.0130399	0.57638	0.765	0.976	1	unknown	hbba2
hmgn2	0.0211722	0.501562	0.695	0.828	1	unknown	hmgn2
si:dkey-203a12.6	0.0272483	-0.382955	0.292	0.584	1	unknown	si:dkey-203a12.6
LOC101884895	0.0280727	0.255267	0.357	0.684	1	unknown	LOC101884895
LOC100004199	0.0285816	0.334145	0.47	0.617	1	unknown	LOC100004199
si:ch211-250g4.3	0.0436868	0.864523	0.846	0.909	1	unknown	si:ch211-250g4.3
tmsb4x	0.0559832	0.253877	0.884	0.957	1	unknown	tmsb4x
cxcl12a	0.065363	0.351407	0.503	0.794	1	unknown	cxcl12a
epb41b	0.0823183	0.296017	0.481	0.742	1	unknown	epb41b
pfn1	0.0988387	0.388548	0.703	0.871	1	unknown	pfn1
s100a1	0.120766	-0.303473	0.168	0.469	1	unknown	s100a1
lect2l	0.149943	0.966485	0.516	1	1	unknown	lect2l
si:dkey-77g12.1	0.15353	-0.334686	0.322	0.522	1	unknown	si:dkey-77g12.1
cahz	0.161193	0.308567	0.686	0.813	1	unknown	cahz
hbaa2	0.179136	0.578423	0.7	0.976	1	unknown	hbaa2
zgc:92066	0.268488	0.25354	0.643	0.871	1	unknown	zgc:92066
LOC100535162	0.386062	-0.307619	0.124	0.459	1	unknown	LOC100535162
si:dkeyp-75b4.10	0.396527	-0.483217	0.086	0.474	1	unknown	si:dkeyp-75b4.10
sat1a.1	0.426544	0.35107	0.495	0.713	1	unknown	sat1a.1
cldng	0.4568	-0.266779	0.13	0.464	1	unknown	cldng
agpat3	0.593115	0.250922	0.276	0.531	1	unknown	agpat3
dbi	0.594038	0.269998	0.514	0.833	1	unknown	dbi
tuba8l	0.714904	0.285952	0.351	0.603	1	unknown	tuba8l
cpa5	3.00803e-18	0.266218	0.524	0.992	6.01607e-15	unknown immune	cpa5
scinlb	4.64829e-13	0.453185	0.364	0.975	9.29657e-10	unknown immune	scinlb
LOC100334604	8.45693e-11	0.391626	0.413	0.858	1.69139e-07	unknown immune	LOC100334604
npsn	1.21376e-10	0.617666	0.552	0.992	2.42753e-07	unknown immune	npsn
cd83	4.54545e-09	0.298312	0.259	0.767	9.0909e-06	unknown immune	cd83
mpx	1.52412e-08	0.432899	0.769	1	3.04824e-05	unknown immune	mpx
LOC103908620	1.64386e-08	0.308675	0.343	0.808	3.28772e-05	unknown immune	LOC103908620
zgc:92249	1.46481e-07	0.329361	0.301	0.85	0.000292962	unknown immune	zgc:92249
pax2a	6.08516e-07	0.298531	0.58	0.992	0.00121703	unknown immune	pax2a
socs1a	1.7913e-06	0.538984	0.427	0.825	0.00358259	unknown immune	socs1a
krt91	2.31269e-06	0.77477	0.497	0.708	0.00462539	unknown immune	krt91
marcksl1b	3.49303e-06	0.305836	0.343	0.842	0.00698606	unknown immune	marcksl1b
fosab	4.17667e-06	0.28808	0.399	0.925	0.00835333	unknown immune	fosab
LOC567656	4.83382e-06	0.536211	0.35	0.725	0.00966764	unknown immune	LOC567656
zgc:103482	9.72886e-06	-0.294852	0.378	0.325	0.0194577	unknown immune	zgc:103482
LOC799067	1.0518e-05	0.630681	0.399	0.85	0.021036	unknown immune	LOC799067
ryr3	2.38554e-05	0.322676	0.58	0.992	0.0477107	unknown immune	ryr3
si:ch1073-263o8.2	2.96198e-05	-0.252571	0.685	0.733	0.0592397	unknown immune	si:ch1073-263o8.2
rab11fip3	3.30293e-05	0.266445	0.322	0.692	0.0660586	unknown immune	rab11fip3
lgals2b	3.97469e-05	0.454507	0.385	0.417	0.0794939	unknown immune	lgals2b
LOC100006250	3.9947e-05	1.52668	0.287	0.8	0.0798941	unknown immune	LOC100006250
p2rx3b	4.9219e-05	0.395384	0.364	0.808	0.098438	unknown immune	p2rx3b
LOC101886910	0.000118812	-0.484332	0.168	0.3	0.237623	unknown immune	LOC101886910
spry2	0.000163614	0.260376	0.455	0.917	0.327228	unknown immune	spry2
LOC103910136	0.000389856	0.310169	0.406	0.775	0.779711	unknown immune	LOC103910136
blnk	0.000605396	0.35118	0.483	0.817	1	unknown immune	blnk
fabp11a	0.000635918	-0.311785	0.748	0.808	1	unknown immune	fabp11a
LOC103910140	0.000797335	0.582434	0.58	1	1	unknown immune	LOC103910140
ctsbb	0.000900435	0.548706	0.552	0.917	1	unknown immune	ctsbb
tlr7	0.0010506	0.265378	0.392	0.742	1	unknown immune	tlr7
si:zfos-2330d3.6	0.00157094	-0.297975	0.049	0.533	1	unknown immune	si:zfos-2330d3.6
ccnb1	0.00162614	-0.271082	0.42	0.667	1	unknown immune	ccnb1
zgc:165573	0.00181292	0.361745	0.497	0.758	1	unknown immune	zgc:165573
tuba4l	0.00249463	-0.281097	0.483	0.617	1	unknown immune	tuba4l
si:dkey-77g12.4	0.00264158	-0.295763	0.224	0.375	1	unknown immune	si:dkey-77g12.4
id1	0.00264846	0.293864	0.42	0.75	1	unknown immune	id1
zgc:111868	0.00346795	-0.356673	0.643	0.458	1	unknown immune	zgc:111868
LOC110439470	0.00456311	0.266302	0.559	0.817	1	unknown immune	LOC110439470
sult2st3	0.00471636	0.268839	0.161	0.392	1	unknown immune	sult2st3
LOC110439423	0.00477558	0.818894	0.203	0.375	1	unknown immune	LOC110439423
gpx1b	0.00652895	0.255573	0.573	0.767	1	unknown immune	gpx1b
prox1a	0.00722118	0.31456	0.58	0.8	1	unknown immune	prox1a
il17rel	0.00807491	0.297443	0.14	0.625	1	unknown immune	il17rel
LOC100331484	0.0116742	0.333006	0.476	0.917	1	unknown immune	LOC100331484
si:ch73-288o11.5.1	0.0127411	-0.328097	0.21	0.533	1	unknown immune	si:ch73-288o11.5.1
s100a1	0.013062	-0.252034	0.524	0.775	1	unknown immune	s100a1
krt4.1	0.0141089	0.47628	0.245	0.608	1	unknown immune	krt4.1
ctsc	0.0149939	0.264518	0.51	0.8	1	unknown immune	ctsc
ccl19a.1	0.0172209	0.561515	0.392	0.65	1	unknown immune	ccl19a.1
lect2l	0.0184357	0.873883	0.573	0.967	1	unknown immune	lect2l
LOC110439184	0.0225738	0.320696	0.587	0.883	1	unknown immune	LOC110439184
srgn	0.0244422	0.401984	0.455	0.708	1	unknown immune	srgn
foxp4	0.0284497	0.263299	0.266	0.525	1	unknown immune	foxp4
prdx1	0.0298352	0.362369	0.483	0.567	1	unknown immune	prdx1
pde9a	0.0329599	0.317192	0.196	0.417	1	unknown immune	pde9a
id3	0.0467061	0.34895	0.329	0.642	1	unknown immune	id3
LOC101885876	0.0537656	0.322181	0.301	0.492	1	unknown immune	LOC101885876
wu:fb18f06	0.0760001	0.593066	0.217	0.483	1	unknown immune	wu:fb18f06
bhlhe40	0.078385	0.335743	0.524	0.767	1	unknown immune	bhlhe40
LOC103910871	0.0797214	0.382889	0.699	0.858	1	unknown immune	LOC103910871
si:dkey-247k7.2	0.0826148	0.70922	0.07	0.392	1	unknown immune	si:dkey-247k7.2
h3f3a	0.10306	0.386295	0.762	0.842	1	unknown immune	h3f3a
LOC110439915	0.108738	0.510935	0.364	0.4	1	unknown immune	LOC110439915
ctsz	0.113826	0.563438	0.455	0.733	1	unknown immune	ctsz
abcb5	0.117246	0.28515	0.476	0.7	1	unknown immune	abcb5
LOC101885445	0.132645	0.261532	0.797	0.983	1	unknown immune	LOC101885445
tubb2b	0.137856	0.429874	0.79	0.95	1	unknown immune	tubb2b
si:ch73-359m17.6	0.148814	0.348974	0.301	0.533	1	unknown immune	si:ch73-359m17.6
si:ch73-1a9.3	0.153676	0.398575	0.783	0.942	1	unknown immune	si:ch73-1a9.3
gng10	0.164756	0.382581	0.72	0.783	1	unknown immune	gng10
zgc:153409	0.165687	0.253798	0.811	0.833	1	unknown immune	zgc:153409
zp3a.1	0.170283	-0.339909	0.385	0.583	1	unknown immune	zp3a.1
ms4a17a.10	0.188053	0.407616	0.58	0.683	1	unknown immune	ms4a17a.10
ctsk	0.191635	0.292645	0.455	0.75	1	unknown immune	ctsk
rbbp4	0.195543	0.253265	0.406	0.667	1	unknown immune	rbbp4
si:ch211-207n23.2	0.204152	0.296409	0.65	0.842	1	unknown immune	si:ch211-207n23.2
si:dkeyp-98a7.8	0.206094	-0.342311	0.469	0.692	1	unknown immune	si:dkeyp-98a7.8
ncf1	0.224104	0.358105	0.566	0.725	1	unknown immune	ncf1
ponzr1	0.224282	0.319885	0.685	0.817	1	unknown immune	ponzr1
zgc:153317	0.236118	0.259736	0.49	0.783	1	unknown immune	zgc:153317
mef2aa	0.243278	0.27644	0.678	0.942	1	unknown immune	mef2aa
grn2	0.249597	2.33577	0.112	0.375	1	unknown immune	grn2
grn1	0.252469	0.763892	0.357	0.458	1	unknown immune	grn1
hmgn2	0.29345	0.418619	0.902	0.942	1	unknown immune	hmgn2
pleca	0.309514	0.301208	0.259	0.45	1	unknown immune	pleca
si:dkey-203a12.8	0.312544	-0.269615	0.336	0.558	1	unknown immune	si:dkey-203a12.8
bcl2l10	0.321523	0.442374	0.329	0.483	1	unknown immune	bcl2l10
c9hxorf21	0.327441	0.516067	0.147	0.317	1	unknown immune	c9hxorf21
si:ch211-79k12.1	0.338039	0.363494	0.811	0.925	1	unknown immune	si:ch211-79k12.1
si:ch211-1o7.3	0.348013	0.251946	0.797	0.908	1	unknown immune	si:ch211-1o7.3
hmgb2a	0.371994	0.28541	0.86	0.933	1	unknown immune	hmgb2a
socs3a	0.374283	0.370924	0.51	0.833	1	unknown immune	socs3a
nme2b.2	0.374901	0.77509	0.469	0.575	1	unknown immune	nme2b.2
si:ch211-222l21.1	0.376338	0.280091	0.846	0.967	1	unknown immune	si:ch211-222l21.1
rnaset2l	0.381544	0.300844	0.566	0.65	1	unknown immune	rnaset2l
cldnh	0.416475	0.259033	0.706	0.9	1	unknown immune	cldnh
pcna	0.416797	0.438769	0.566	0.642	1	unknown immune	pcna
kita	0.416865	0.261297	0.35	0.6	1	unknown immune	kita
si:ch211-132b12.8	0.433899	-0.283812	0.35	0.525	1	unknown immune	si:ch211-132b12.8
cxcr4a	0.448048	0.280727	0.413	0.542	1	unknown immune	cxcr4a
LOC108190717	0.546146	0.294018	0.329	0.542	1	unknown immune	LOC108190717
s100a10b	0.557175	0.266352	0.392	0.6	1	unknown immune	s100a10b
si:ch211-119e14.1	0.568185	0.330889	0.566	0.808	1	unknown immune	si:ch211-119e14.1
si:zfos-1425h8.1	0.57238	0.269467	0.559	0.708	1	unknown immune	si:zfos-1425h8.1
cldnc	0.591074	0.291447	0.112	0.442	1	unknown immune	cldnc
si:dkey-27i16.2	0.629374	0.295327	0.741	0.958	1	unknown immune	si:dkey-27i16.2
cxcl20	0.634438	0.338116	0.231	0.408	1	unknown immune	cxcl20
ctss2.1	0.656087	0.272796	0.615	0.775	1	unknown immune	ctss2.1
si:ch211-39i22.1	0.691489	0.415575	0.168	0.458	1	unknown immune	si:ch211-39i22.1
nop56	0.72207	0.272695	0.657	0.858	1	unknown immune	nop56
aif1l	0.722078	0.25517	0.476	0.65	1	unknown immune	aif1l
si:ch211-250g4.3	0.722115	-0.301099	0.762	0.825	1	unknown immune	si:ch211-250g4.3
itgb2	0.765095	0.265565	0.664	0.725	1	unknown immune	itgb2
si:dkey-230p4.1	0.771182	0.310613	0.734	0.85	1	unknown immune	si:dkey-230p4.1
buc	0.796696	-0.291564	0.238	0.5	1	unknown immune	buc
syngr1b	0.798771	0.259339	0.545	0.625	1	unknown immune	syngr1b
tuba8l	0.863569	0.353323	0.741	0.867	1	unknown immune	tuba8l
si:dkey-88l16.3	0.898345	-0.26408	0.133	0.5	1	unknown immune	si:dkey-88l16.3
si:dkey-87o1.2	0.970318	0.31249	0.238	0.6	1	unknown immune	si:dkey-87o1.2

## Sheet: cebpb_mut_DEGs
	p_val	avg_logFC	pct.1	pct.2	p_val_adj	cell_type	gene
pycard	4.04867e-17	-0.264415	0.551	0.939	8.09733e-14	eos	pycard
agr2	1.84519e-14	-0.84713	0.612	0.957	3.69039e-11	eos	agr2
si:dkey-203a12.2	1.10069e-11	-0.746222	0.957	1	2.20138e-08	eos	si:dkey-203a12.2
zgc:158852	2.14712e-11	-0.4337	0.539	0.948	4.29424e-08	eos	zgc:158852
si:ch73-359m17.5	1.75284e-10	0.406041	0.445	0.957	3.50567e-07	eos	si:ch73-359m17.5
si:ch211-194m7.8	8.81495e-10	-0.376375	0.829	1	1.76299e-06	eos	si:ch211-194m7.8
si:dkey-203a12.3	9.00013e-10	-0.418211	0.937	0.991	1.80003e-06	eos	si:dkey-203a12.3
si:ch211-214p16.2	1.35315e-09	-0.497718	0.743	0.957	2.7063e-06	eos	si:ch211-214p16.2
si:zfos-2330d3.8	1.55137e-09	-0.463676	0.922	0.991	3.10275e-06	eos	si:zfos-2330d3.8
hbaa1	2.04015e-09	0.532814	1	1	4.0803e-06	eos	hbaa1
LOC108179162	2.42431e-09	-0.427402	0.357	0.748	4.84862e-06	eos	LOC108179162
si:ch1073-110a20.1	3.22092e-09	-0.57602	0.92	0.991	6.44184e-06	eos	si:ch1073-110a20.1
mpx	9.38739e-09	0.468078	0.539	0.939	1.87748e-05	eos	mpx
ba1	1.43879e-08	0.486391	1	1	2.87757e-05	eos	ba1
si:dkey-77g12.4	1.44785e-08	-0.438376	0.933	1	2.89569e-05	eos	si:dkey-77g12.4
cst14b.2	2.24788e-08	-0.929387	0.898	1	4.49576e-05	eos	cst14b.2
si:dkeyp-75b4.10	3.66297e-08	-0.541233	0.943	1	7.32594e-05	eos	si:dkeyp-75b4.10
cfd.2	4.05223e-08	0.394221	0.72	1	8.10445e-05	eos	cfd.2
si:dkey-203a12.7	4.18116e-08	-0.558164	0.937	0.991	8.36232e-05	eos	si:dkey-203a12.7
si:ch211-5k11.8	7.76239e-08	0.533665	1	1	0.000155248	eos	si:ch211-5k11.8
si:ch1073-110a20.3	7.77424e-08	-0.536581	0.88	1	0.000155485	eos	si:ch1073-110a20.3
ba1l	1.34146e-07	0.465421	1	1	0.000268291	eos	ba1l
si:ch1073-110a20.2	1.84821e-07	-0.453038	0.871	1	0.000369641	eos	si:ch1073-110a20.2
dbi	2.45266e-07	-0.290729	0.529	0.896	0.000490532	eos	dbi
si:ch1073-376c22.1	5.58942e-07	-0.30012	0.827	0.983	0.00111788	eos	si:ch1073-376c22.1
si:ch211-14a17.10.1	6.35572e-07	-0.317175	0.869	0.991	0.00127114	eos	si:ch211-14a17.10.1
itln1	1.84162e-06	-0.401937	0.8	0.983	0.00368323	eos	itln1
LOC103908620	2.385e-06	0.361433	0.28	0.304	0.00477001	eos	LOC103908620
si:ch211-194m7.5	2.95087e-06	-0.379682	0.71	0.983	0.00590175	eos	si:ch211-194m7.5
LOC103908724	7.26807e-06	0.46057	0.482	0.313	0.0145361	eos	LOC103908724
prdx5	7.52656e-06	-0.265257	0.545	0.896	0.0150531	eos	prdx5
si:ch211-214p16.1	8.01431e-06	-0.359802	0.925	0.991	0.0160286	eos	si:ch211-214p16.1
rpl15	2.07554e-05	-0.261405	0.984	1	0.0415109	eos	rpl15
LOC101886910	2.4851e-05	-0.608225	0.906	1	0.049702	eos	LOC101886910
ak2	3.45345e-05	-0.255933	0.843	1	0.069069	eos	ak2
ch25hl2	5.01234e-05	0.361724	0.282	0.252	0.100247	eos	ch25hl2
si:ch1073-429i10.1	5.7954e-05	0.312297	0.449	0.757	0.115908	eos	si:ch1073-429i10.1
pdia2	6.78738e-05	-0.383795	0.673	0.843	0.135748	eos	pdia2
si:dkey-203a12.8	7.97799e-05	-0.431946	0.945	1	0.15956	eos	si:dkey-203a12.8
si:ch73-359m17.2	0.000100866	0.460181	0.639	0.887	0.201733	eos	si:ch73-359m17.2
si:dkey-203a12.6	0.000155507	-0.36878	0.971	0.991	0.311015	eos	si:dkey-203a12.6
si:dkey-241l7.2	0.000170596	0.426347	0.575	0.565	0.341193	eos	si:dkey-241l7.2
si:dkey-203a12.4	0.000198337	-0.436013	0.912	0.991	0.396673	eos	si:dkey-203a12.4
LOC100150882	0.000261076	0.3066	0.535	0.852	0.522153	eos	LOC100150882
si:ch211-14a17.10	0.000525433	-0.273045	0.849	0.93	1	eos	si:ch211-14a17.10
timp4.2	0.000718055	-0.273728	0.729	0.843	1	eos	timp4.2
LOC110437731	0.00105238	-0.285118	0.845	1	1	eos	LOC110437731
hbaa2	0.00280633	0.433499	0.714	0.783	1	eos	hbaa2
ccl34a.4	0.00335364	-0.266835	0.237	0.217	1	eos	ccl34a.4
srgn.1	0.00421472	0.411015	0.637	0.922	1	eos	srgn.1
cpa5	0.00510498	0.508291	0.376	0.4	1	eos	cpa5
prdx2	0.00637117	0.275164	0.875	0.974	1	eos	prdx2
LOC110438970	0.0111942	-0.251229	0.898	0.991	1	eos	LOC110438970
si:dkey-261m9.17	0.0208422	-0.332641	0.441	0.617	1	eos	si:dkey-261m9.17
mxf	0.0217661	-0.254517	0.453	0.583	1	eos	mxf
zgc:153659	0.0253797	0.276294	0.692	0.983	1	eos	zgc:153659
srgn	0.0309602	0.370911	0.629	0.878	1	eos	srgn
LOC100329375	0.0729044	0.661707	0.363	0.496	1	eos	LOC100329375
LOC108192158	0.0753155	1.04593	0.398	0.609	1	eos	LOC108192158
zgc:110425	0.086011	-0.26011	0.682	0.791	1	eos	zgc:110425
lect2l	0.0890873	1.77408	0.565	0.678	1	eos	lect2l
ccl19a.1	0.105074	-0.341819	0.092	0.243	1	eos	ccl19a.1
cahz	0.108192	0.381822	0.806	0.861	1	eos	cahz
cfi	0.130711	0.257628	0.461	0.765	1	eos	cfi
fosab	0.18628	0.305328	0.422	0.713	1	eos	fosab
cxcl12a	0.206772	0.308961	0.586	0.774	1	eos	cxcl12a
gapdh	0.251605	0.305953	0.31	0.565	1	eos	gapdh
LOC100536458	0.254373	0.323118	0.359	0.557	1	eos	LOC100536458
cfl1l	0.279496	0.312561	0.335	0.322	1	eos	cfl1l
si:dkey-77g12.1	0.299304	-1.04254	0.963	1	1	eos	si:dkey-77g12.1
ppdpfa	0.311073	0.290408	0.241	0.33	1	eos	ppdpfa
socs3a	0.329211	0.314346	0.643	0.678	1	eos	socs3a
si:ch73-1a9.3	0.342222	0.422418	0.743	0.765	1	eos	si:ch73-1a9.3
zgc:92066	0.419998	0.539783	0.62	0.817	1	eos	zgc:92066
LOC101884085	0.429029	0.26261	0.706	0.896	1	eos	LOC101884085
si:ch211-250g4.3	0.44196	0.286449	0.786	0.843	1	eos	si:ch211-250g4.3
hmgn2	0.449844	0.328315	0.851	0.939	1	eos	hmgn2
aldob	0.472109	0.254118	0.753	0.957	1	eos	aldob
npsn	0.596464	0.979023	0.414	0.635	1	eos	npsn
rab11fip1b	0.600901	0.35331	0.349	0.574	1	eos	rab11fip1b
si:dkey-25o16.2	0.62269	0.250632	0.675	0.904	1	eos	si:dkey-25o16.2
ponzr1	0.808701	0.297147	0.659	0.861	1	eos	ponzr1
hmga1a	0.825616	0.424105	0.655	0.913	1	eos	hmga1a
LOC103910140	0.830975	1.18485	0.553	0.704	1	eos	LOC103910140
si:ch211-119e14.1	0.964149	0.28944	0.665	0.739	1	eos	si:ch211-119e14.1
ccl19a.1	9.74818e-43	-0.268448	0.407	0.693	1.94964e-39	hspc	ccl19a.1
nanos1	1.99533e-34	0.411253	0.493	0.822	3.99067e-31	hspc	nanos1
si:dkey-79f11.10	7.90957e-33	-0.261356	0.137	0.347	1.58191e-29	hspc	si:dkey-79f11.10
LOC564610	1.49941e-23	-0.302772	0.579	0.49	2.99882e-20	hspc	LOC564610
LOC100002392	2.63762e-19	-0.275236	0.079	0.335	5.27524e-16	hspc	LOC100002392
ccl34a.4	3.73025e-11	-0.417779	0.137	0.371	7.4605e-08	hspc	ccl34a.4
zgc:165551	4.27347e-11	-0.328576	0.674	0.74	8.54694e-08	hspc	zgc:165551
si:dkey-261h17.1	1.91045e-07	0.266374	0.684	0.755	0.00038209	hspc	si:dkey-261h17.1
hist2h3c	4.86783e-06	-0.284089	0.512	0.539	0.00973566	hspc	hist2h3c
si:dkey-261m9.17	4.0256e-05	-0.324643	0.731	0.695	0.080512	hspc	si:dkey-261m9.17
zgc:113984	0.000173265	-0.261381	0.504	0.644	0.346531	hspc	zgc:113984
LOC101886660	0.00160126	-0.285672	0.46	0.61	1	hspc	LOC101886660
si:dkey-261m9.9	0.00194917	-0.267085	0.703	0.724	1	hspc	si:dkey-261m9.9
si:ch211-194m7.4	0.00270867	-0.251007	0.285	0.455	1	hspc	si:ch211-194m7.4
si:ch1073-153i20.4	0.00435128	-0.283204	0.69	0.703	1	hspc	si:ch1073-153i20.4
si:dkey-108k21.10	0.00728529	-0.36843	0.585	0.643	1	hspc	si:dkey-108k21.10
hbba2	0.472592	0.275683	0.803	0.894	1	hspc	hbba2
si:ch211-113a14.18	0.480136	-0.2857	0.481	0.555	1	hspc	si:ch211-113a14.18
zgc:110425	0.621489	-0.276309	0.71	0.659	1	hspc	zgc:110425
ncf1	0	-0.295605	0.274	0.334	0	ery	ncf1
rsad2	0	-0.425786	0.265	0.349	0	ery	rsad2
zgc:152791	5.6825e-151	-0.55823	0.228	0.394	1.1365e-147	ery	zgc:152791
si:dkey-188i13.7	1.7125e-52	-0.438945	0.183	0.427	3.425e-49	ery	si:dkey-188i13.7
npsn	7.27925e-48	-0.263444	0.485	0.699	1.45585e-44	ery	npsn
zgc:123068	3.5337e-32	-0.629267	0.279	0.468	7.0674e-29	ery	zgc:123068
pmaip1	1.39765e-06	-0.25749	0.263	0.495	0.00279531	ery	pmaip1
grn1	1.45389e-67	-0.314827	0.436	0.796	2.90778e-64	erp pro	grn1
ccl34a.4	1.71478e-57	-0.260581	0.019	0.184	3.42955e-54	erp pro	ccl34a.4
ccl19a.1	8.65601e-40	-0.336356	0.055	0.558	1.7312e-36	erp pro	ccl19a.1
grn2	3.45181e-19	-0.326102	0.262	0.563	6.90361e-16	erp pro	grn2
ba1l	1.34463e-18	0.252647	1	1	2.68926e-15	erp pro	ba1l
tuba8l4	1.51275e-18	0.266425	0.906	0.967	3.02551e-15	erp pro	tuba8l4
tfr1a	1.11415e-11	0.285145	0.895	0.906	2.2283e-08	erp pro	tfr1a
si:ch211-250g4.3	3.39872e-10	0.292416	0.978	0.984	6.79745e-07	erp pro	si:ch211-250g4.3
stmn1a	2.26866e-09	0.314204	0.639	0.935	4.53732e-06	erp pro	stmn1a
cxcl13	1.9374e-08	-0.271196	0.402	0.609	3.87481e-05	erp pro	cxcl13
cxcl13.1	5.68689e-05	-0.324909	0.164	0.434	0.113738	erp pro	cxcl13.1
hbba2	0.000483046	0.415738	0.835	0.902	0.966092	erp pro	hbba2
h1fx	0.010541	-0.293566	0.493	0.631	1	erp pro	h1fx
tubb2b	0.0137662	0.255965	0.7	0.905	1	erp pro	tubb2b
hbaa2	0.0688328	0.289573	0.831	0.909	1	erp pro	hbaa2
LOC100536458	3.36674e-289	0.323755	0.483	0.869	6.73347e-286	neu	LOC100536458
cd74b	1.22516e-282	-0.561398	0.587	0.891	2.45032e-279	neu	cd74b
LOC101883994	4.68911e-235	-0.304479	0.048	0.158	9.37823e-232	neu	LOC101883994
LOC101886833.1	1.38811e-226	-0.34016	0.046	0.148	2.77623e-223	neu	LOC101886833.1
lgals9l1	1.07677e-204	-0.286113	0.239	0.692	2.15353e-201	neu	lgals9l1
LOC110439915	1.24431e-204	-0.422463	0.183	0.29	2.48862e-201	neu	LOC110439915
grn2	6.20667e-185	-0.9072	0.149	0.628	1.24133e-181	neu	grn2
lect2l	3.0533e-163	0.441505	0.996	0.997	6.10659e-160	neu	lect2l
LOC103910140	2.05992e-162	0.388453	0.992	0.99	4.11984e-159	neu	LOC103910140
adma	9.57736e-136	-0.348368	0.52	0.438	1.91547e-132	neu	adma
zgc:77517.1	3.05451e-110	-0.301734	0.337	0.649	6.10901e-107	neu	zgc:77517.1
cd74a	5.76728e-108	-0.801799	0.668	0.854	1.15346e-104	neu	cd74a
si:ch211-74m13.3	2.40382e-106	-0.316143	0.524	0.428	4.80764e-103	neu	si:ch211-74m13.3
si:ch73-359m17.5	2.28065e-99	0.600933	0.588	0.987	4.56129e-96	neu	si:ch73-359m17.5
tmem176l.4	8.53474e-93	-0.305512	0.112	0.304	1.70695e-89	neu	tmem176l.4
npsn	7.41253e-89	0.281754	0.984	0.97	1.48251e-85	neu	npsn
ccl34a.4	4.62659e-88	-0.353763	0.105	0.254	9.25317e-85	neu	ccl34a.4
aplp2	2.27475e-87	-0.327535	0.399	0.372	4.5495e-84	neu	aplp2
aif1l	4.18924e-76	-0.359214	0.334	0.615	8.37848e-73	neu	aif1l
mpx	4.11697e-74	0.252923	0.967	0.962	8.23394e-71	neu	mpx
srgn.1	1.17314e-69	0.271053	0.976	0.968	2.34628e-66	neu	srgn.1
cpa5	1.34482e-66	0.297583	0.912	0.83	2.68965e-63	neu	cpa5
srgn	4.08811e-60	0.251333	0.952	0.937	8.17622e-57	neu	srgn
mxf	3.56079e-57	-0.476951	0.278	0.608	7.12157e-54	neu	mxf
ch25hl2	3.86551e-56	0.277802	0.814	0.989	7.73102e-53	neu	ch25hl2
ccl19a.1	4.718e-51	-0.341877	0.477	0.698	9.43601e-48	neu	ccl19a.1
anxa2a	2.88988e-49	0.287728	0.912	0.998	5.77977e-46	neu	anxa2a
ctsba	1.04856e-46	-0.359626	0.513	0.73	2.09711e-43	neu	ctsba
si:ch1073-429i10.1	3.52955e-43	0.296796	0.815	0.963	7.05911e-40	neu	si:ch1073-429i10.1
si:ch73-295i22.2	4.72548e-34	0.349357	0.732	0.969	9.45095e-31	neu	si:ch73-295i22.2
fgl2a	8.72627e-34	-0.35504	0.34	0.423	1.74525e-30	neu	fgl2a
LOC100329375	9.70129e-34	0.478882	0.961	0.981	1.94026e-30	neu	LOC100329375
cmklr1	2.04351e-33	-0.325618	0.41	0.426	4.08702e-30	neu	cmklr1
cxcl11.1	1.5202e-31	-0.374383	0.41	0.53	3.04039e-28	neu	cxcl11.1
mxc	7.66626e-29	-0.460652	0.074	0.344	1.53325e-25	neu	mxc
snx10b	9.7046e-24	-0.26517	0.41	0.623	1.94092e-20	neu	snx10b
zgc:92066	3.78635e-19	-0.399283	0.545	0.721	7.57271e-16	neu	zgc:92066
hspa5	1.11505e-15	-0.26793	0.253	0.421	2.23011e-12	neu	hspa5
cfh.1	1.15752e-15	0.267276	0.409	0.701	2.31504e-12	neu	cfh.1
LOC101883708	5.7866e-14	-0.431891	0.395	0.563	1.15732e-10	neu	LOC101883708
si:dkey-79f11.10	1.5664e-12	-0.523684	0.121	0.448	3.13281e-09	neu	si:dkey-79f11.10
pmaip1	2.26633e-12	-0.345853	0.302	0.445	4.53267e-09	neu	pmaip1
si:ch211-217k17.11	1.17713e-10	-0.693578	0.417	0.587	2.35426e-07	neu	si:ch211-217k17.11
cxcl13	2.46999e-10	-0.33867	0.047	0.34	4.93998e-07	neu	cxcl13
LOC100150882	2.4084e-08	-0.778583	0.236	0.477	4.8168e-05	neu	LOC100150882
alox5ap	4.70468e-08	0.358914	0.803	0.992	9.40936e-05	neu	alox5ap
si:ch1073-67j19.1	5.0484e-07	-0.403029	0.261	0.4	0.00100968	neu	si:ch1073-67j19.1
cnksr2b	1.83067e-06	0.311095	0.547	0.836	0.00366135	neu	cnksr2b
lgmn	2.00523e-05	-0.306508	0.519	0.621	0.0401047	neu	lgmn
tnfb	0.000265812	-0.377331	0.198	0.494	0.531623	neu	tnfb
irf1b	0.000456228	-0.273476	0.223	0.428	0.912455	neu	irf1b
LOC100002392	0.000908106	-0.417766	0.141	0.429	1	neu	LOC100002392
ctss2.2	0.00209649	-0.396465	0.34	0.518	1	neu	ctss2.2
si:ch211-250g4.3	0.00464591	0.590268	0.831	0.83	1	neu	si:ch211-250g4.3
LOC567656	0.00593507	-0.284585	0.409	0.593	1	neu	LOC567656
il1b	0.0112033	-0.462187	0.136	0.409	1	neu	il1b
id2a	0.0387004	-0.33595	0.341	0.504	1	neu	id2a
spi1a	0.0624822	-0.417839	0.314	0.447	1	neu	spi1a
cxcl13.1	0.202816	-0.432192	0.042	0.315	1	neu	cxcl13.1
f5	0.321444	-0.260508	0.314	0.507	1	neu	f5
LOC101884620	1.8154e-126	-0.259682	0.027	0.187	3.6308e-123	mac	LOC101884620
lgals2a	1.86237e-109	0.404951	0.937	0.941	3.72474e-106	mac	lgals2a
epdl1	1.16397e-107	0.367129	0.477	0.853	2.32794e-104	mac	epdl1
steap4	8.34039e-93	-0.296908	0.272	0.319	1.66808e-89	mac	steap4
si:ch211-119e14.1	1.51034e-85	-0.337158	0.58	0.811	3.02068e-82	mac	si:ch211-119e14.1
actb2	1.22089e-79	0.29659	0.998	0.999	2.44178e-76	mac	actb2
si:dkey-261m9.17	2.0894e-77	-0.272671	0.695	0.419	4.1788e-74	mac	si:dkey-261m9.17
prdx5	4.54035e-75	0.374508	0.859	0.824	9.0807e-72	mac	prdx5
cotl1	2.53141e-73	0.335651	0.906	0.898	5.06282e-70	mac	cotl1
si:ch211-222l21.1	2.29562e-71	-0.471783	0.573	0.856	4.59124e-68	mac	si:ch211-222l21.1
grn1	3.78376e-69	0.923189	0.861	0.943	7.56751e-66	mac	grn1
eef1a1l1	2.78263e-66	0.278864	0.995	0.999	5.56526e-63	mac	eef1a1l1
cxcl13.1	1.05538e-62	-0.329389	0.077	0.529	2.11075e-59	mac	cxcl13.1
zgc:77517.1	2.99682e-62	0.523397	0.821	0.942	5.99364e-59	mac	zgc:77517.1
mrc1b	5.71793e-62	0.711871	0.715	0.745	1.14359e-58	mac	mrc1b
s100a10b	4.4906e-58	0.741654	0.787	0.869	8.98119e-55	mac	s100a10b
tyrobp	3.8951e-49	-0.283261	0.283	0.421	7.79021e-46	mac	tyrobp
si:ch211-195b13.1	8.56383e-47	-0.375149	0.138	0.364	1.71277e-43	mac	si:ch211-195b13.1
hspa5	9.52204e-46	-0.494846	0.387	0.698	1.90441e-42	mac	hspa5
icn	1.17769e-42	0.43596	0.856	0.865	2.35538e-39	mac	icn
atp1a1a.4	5.07607e-41	-0.264432	0.663	0.49	1.01521e-37	mac	atp1a1a.4
LOC101883994	7.98487e-40	-0.391623	0.38	0.435	1.59697e-36	mac	LOC101883994
krt8.1	9.6226e-40	0.30917	0.788	0.813	1.92452e-36	mac	krt8.1
zgc:198419	3.96846e-39	0.355141	0.358	0.632	7.93691e-36	mac	zgc:198419
adam8a	4.07504e-38	-0.315781	0.337	0.654	8.15008e-35	mac	adam8a
cebpa	1.49795e-35	0.462958	0.785	0.844	2.99591e-32	mac	cebpa
histh1l	2.28209e-32	-0.349531	0.608	0.771	4.56419e-29	mac	histh1l
pou2f2a	5.76182e-32	-0.439437	0.237	0.588	1.15236e-28	mac	pou2f2a
cxcl13	4.83265e-31	-0.25815	0.049	0.511	9.66529e-28	mac	cxcl13
lygl1	1.51669e-30	0.266363	0.941	0.963	3.03338e-27	mac	lygl1
bcl2l10	1.28262e-28	-0.317176	0.38	0.618	2.56525e-25	mac	bcl2l10
junba	7.3136e-27	0.457911	0.702	0.803	1.46272e-23	mac	junba
atf3	5.04646e-25	-0.260818	0.281	0.378	1.00929e-21	mac	atf3
LOC100004199	1.43488e-23	0.953476	0.843	0.95	2.86976e-20	mac	LOC100004199
si:ch211-288g17.3	4.10953e-22	-0.26134	0.545	0.743	8.21906e-19	mac	si:ch211-288g17.3
cnpy1	1.09017e-21	-0.283435	0.212	0.325	2.18033e-18	mac	cnpy1
ccl19a.1	4.32465e-21	-0.411237	0.274	0.598	8.64929e-18	mac	ccl19a.1
LOC101886833.1	4.99607e-21	-0.645878	0.131	0.388	9.99214e-18	mac	LOC101886833.1
mxc	2.52383e-20	-0.267132	0.455	0.602	5.04767e-17	mac	mxc
krt8	6.03112e-19	0.291813	0.769	0.976	1.20622e-15	mac	krt8
si:ch73-295i22.2	1.9476e-18	0.270826	0.612	0.935	3.89519e-15	mac	si:ch73-295i22.2
h1fx	3.78352e-18	-0.341523	0.731	0.789	7.56704e-15	mac	h1fx
hmgb2a	4.18784e-18	-0.368961	0.81	0.853	8.37568e-15	mac	hmgb2a
fosab	4.58427e-14	0.259161	0.489	0.805	9.16853e-11	mac	fosab
LOC103911722	3.3356e-13	0.339947	0.609	0.743	6.67121e-10	mac	LOC103911722
grn2	1.62577e-12	0.279594	0.365	0.559	3.25153e-09	mac	grn2
LOC110437731	5.14783e-11	0.826886	0.625	0.911	1.02957e-07	mac	LOC110437731
anxa5b	1.69519e-10	0.342727	0.638	0.819	3.39037e-07	mac	anxa5b
ccl34a.4	2.06011e-10	-0.319219	0.297	0.601	4.12021e-07	mac	ccl34a.4
LOC100002392	3.91019e-09	-0.435722	0.246	0.537	7.82038e-06	mac	LOC100002392
mafa	4.23773e-09	-0.256084	0.408	0.509	8.47547e-06	mac	mafa
calr3b	1.69266e-08	-0.321079	0.409	0.624	3.38532e-05	mac	calr3b
zgc:174904	1.88669e-08	0.267762	0.611	0.858	3.77338e-05	mac	zgc:174904
anxa2a	3.84512e-08	0.733528	0.682	0.926	7.69023e-05	mac	anxa2a
zgc:92066	9.82548e-08	0.260128	0.963	0.954	0.00019651	mac	zgc:92066
f13a1a.1	4.83642e-07	0.703151	0.587	0.692	0.000967284	mac	f13a1a.1
hmgn2	5.55803e-07	-0.255831	0.91	0.899	0.00111161	mac	hmgn2
ms4a17a.9	2.83224e-06	0.281839	0.672	0.879	0.00566449	mac	ms4a17a.9
mef2cb	8.0869e-06	-0.275379	0.481	0.614	0.0161738	mac	mef2cb
flt3.1	1.07379e-05	-0.288427	0.294	0.507	0.0214757	mac	flt3.1
anxa1a	1.08742e-05	0.431853	0.612	0.864	0.0217485	mac	anxa1a
h2afvb	1.13499e-05	-0.29431	0.64	0.685	0.0226997	mac	h2afvb
csf3r	0.00020397	0.306673	0.526	0.738	0.40794	mac	csf3r
si:ch211-198c19.3	0.000310066	-0.340744	0.298	0.464	0.620133	mac	si:ch211-198c19.3
hyou1	0.000365621	-0.277194	0.38	0.504	0.731243	mac	hyou1
LOC553228	0.00326157	-0.396835	0.3	0.537	1	mac	LOC553228
bpifcl	0.00714743	-0.275258	0.524	0.621	1	mac	bpifcl
cxcl12a	0.0102506	-0.283986	0.768	0.661	1	mac	cxcl12a
hsp90b1	0.0156366	-0.397793	0.348	0.53	1	mac	hsp90b1
LOC101886660	0.0422553	-0.389027	0.482	0.556	1	mac	LOC101886660
calr	0.0432342	-0.351212	0.308	0.516	1	mac	calr
hmgb2b	0.106407	-0.384485	0.615	0.701	1	mac	hmgb2b
ctsd	0.280261	0.321987	0.8	0.97	1	mac	ctsd
LOC103908642	0.332661	-0.347106	0.411	0.527	1	mac	LOC103908642
marco	0.465245	0.259724	0.798	0.741	1	mac	marco
sdf2l1	0.487415	-0.270899	0.257	0.487	1	mac	sdf2l1
aspm.1	2.62615e-31	-0.264211	0.416	0.796	5.2523e-28	mye pro	aspm.1
kif11	2.74145e-28	-0.362143	0.357	0.709	5.48289e-25	mye pro	kif11
ccl19a.1	4.42821e-27	-0.390788	0.062	0.647	8.85643e-24	mye pro	ccl19a.1
kifc1	2.99849e-24	-0.257598	0.637	0.852	5.99699e-21	mye pro	kifc1
incenp	5.48947e-24	-0.382728	0.612	0.881	1.09789e-20	mye pro	incenp
LOC100002392	1.3236e-15	-0.259955	0.222	0.575	2.64719e-12	mye pro	LOC100002392
mrc1b	2.93293e-15	0.345012	0.932	0.975	5.86587e-12	mye pro	mrc1b
si:ch211-119e14.1	6.19288e-15	-0.288038	0.506	0.761	1.23858e-11	mye pro	si:ch211-119e14.1
zgc:77517.1	7.2595e-15	0.264129	0.948	0.971	1.4519e-11	mye pro	zgc:77517.1
s100a10b	1.16082e-14	0.303769	0.937	0.915	2.32164e-11	mye pro	s100a10b
tubb4b	1.78656e-12	-0.290365	0.983	0.991	3.57313e-09	mye pro	tubb4b
histh1l	5.27208e-12	-0.253345	0.594	0.828	1.05442e-08	mye pro	histh1l
ube2c	9.01355e-12	-0.354079	0.724	0.81	1.80271e-08	mye pro	ube2c
mcm2	3.95062e-11	0.288822	0.682	0.671	7.90125e-08	mye pro	mcm2
LOC110437731	5.09985e-11	0.352108	0.918	0.998	1.01997e-07	mye pro	LOC110437731
aif1l	1.58496e-10	-0.288203	0.527	0.676	3.16992e-07	mye pro	aif1l
ccl34a.4	2.07544e-10	-0.291096	0.158	0.553	4.15088e-07	mye pro	ccl34a.4
tuba8l	4.54852e-10	-0.305773	0.843	0.892	9.09704e-07	mye pro	tuba8l
tuba1b	1.00704e-09	-0.327082	0.771	0.834	2.01408e-06	mye pro	tuba1b
LOC100150882	2.75584e-09	-0.311024	0.271	0.618	5.51169e-06	mye pro	LOC100150882
tubb2b	3.31815e-09	-0.309379	0.778	0.91	6.6363e-06	mye pro	tubb2b
si:ch1073-67j19.1	7.98354e-09	-0.350751	0.106	0.25	1.59671e-05	mye pro	si:ch1073-67j19.1
krt8	1.31288e-08	0.277198	0.807	0.967	2.62575e-05	mye pro	krt8
grn1	3.74805e-08	0.331683	0.921	0.946	7.4961e-05	mye pro	grn1
nusap1	5.75673e-08	-0.419702	0.751	0.803	0.000115135	mye pro	nusap1
hmgb2a	7.77814e-08	-0.276265	0.986	0.969	0.000155563	mye pro	hmgb2a
mki67	5.46802e-07	-0.553723	0.824	0.805	0.0010936	mye pro	mki67
top2a	6.57725e-07	-0.329084	0.37	0.59	0.00131545	mye pro	top2a
si:dkey-102g19.3	2.99245e-06	-0.283822	0.571	0.716	0.0059849	mye pro	si:dkey-102g19.3
cenpf	4.70505e-06	-0.314099	0.62	0.684	0.0094101	mye pro	cenpf
si:ch211-117m20.5	9.37922e-06	-0.484206	0.59	0.727	0.0187584	mye pro	si:ch211-117m20.5
mad2l1	2.09091e-05	-0.290178	0.619	0.718	0.0418183	mye pro	mad2l1
si:ch211-194m7.4	0.000136625	-0.290351	0.201	0.497	0.27325	mye pro	si:ch211-194m7.4
cxcl13	0.000156062	-0.413748	0.138	0.47	0.312124	mye pro	cxcl13
si:ch211-69g19.2.1	0.00728218	-0.266073	0.78	0.729	1	mye pro	si:ch211-69g19.2.1
pcna	0.00854049	0.279868	0.688	0.79	1	mye pro	pcna
ccnb1	0.0154475	-0.259266	0.689	0.655	1	mye pro	ccnb1
cdc20	0.0260873	-0.317455	0.8	0.711	1	mye pro	cdc20
cxcl13.1	0.0566778	-0.456628	0.122	0.416	1	mye pro	cxcl13.1
tpx2	0.101123	-0.342837	0.55	0.611	1	mye pro	tpx2
anxa1a	0.180757	0.274193	0.702	0.882	1	mye pro	anxa1a
cxcl12a	0.42567	-0.276253	0.852	0.682	1	mye pro	cxcl12a
si:dkey-261m9.17	0.544121	-0.257477	0.787	0.642	1	mye pro	si:dkey-261m9.17
mxf	0.710645	-0.269793	0.374	0.503	1	mye pro	mxf
fosab	1.45552e-215	0.309146	0.396	0.91	2.91104e-212	T cell	fosab
zgc:153317	3.44661e-193	0.281812	0.359	0.95	6.89323e-190	T cell	zgc:153317
si:dkey-94e7.1	1.4133e-137	-0.284973	0.381	0.775	2.8266e-134	T cell	si:dkey-94e7.1
ccl33.3	1.94968e-67	0.307338	0.414	0.724	3.89936e-64	T cell	ccl33.3
nkl.4	1.03332e-65	0.294902	0.514	0.816	2.06665e-62	T cell	nkl.4
cxcl13.1	1.58943e-59	-0.26771	0.346	0.629	3.17885e-56	T cell	cxcl13.1
zgc:92041	1.24671e-54	-0.282979	0.665	0.516	2.49343e-51	T cell	zgc:92041
ccl38a.4	1.73973e-17	0.331655	0.331	0.612	3.47947e-14	T cell	ccl38a.4
grn2	3.98103e-15	0.373964	0.154	0.404	7.96207e-12	T cell	grn2
si:dkey-78l4.1	1.9077e-13	0.257001	0.292	0.6	3.81539e-10	T cell	si:dkey-78l4.1
LOC110439020	4.68005e-13	0.47056	0.278	0.524	9.3601e-10	T cell	LOC110439020
icn	3.7822e-11	-0.390386	0.472	0.634	7.5644e-08	T cell	icn
si:ch211-250g4.3	0.149584	0.45497	0.831	0.872	1	T cell	si:ch211-250g4.3
ccl19a.1	3.99047e-131	-0.333792	0.133	0.638	7.98094e-128	B cell	ccl19a.1
ccl34a.4	4.81874e-30	-0.288896	0.042	0.208	9.63749e-27	B cell	ccl34a.4
si:ch211-198c19.3	8.61758e-23	-0.345544	0.428	0.678	1.72352e-19	B cell	si:ch211-198c19.3
LOC103911910	7.50391e-22	0.318123	0.233	0.553	1.50078e-18	B cell	LOC103911910
lygl1	1.93614e-21	-0.257185	0.271	0.583	3.87228e-18	B cell	lygl1
LOC110439915	2.2874e-20	-0.377406	0.264	0.425	4.5748e-17	B cell	LOC110439915
cxcl13	1.44062e-06	-0.269997	0.076	0.355	0.00288125	B cell	cxcl13
cxcl13.1	5.33983e-06	-0.323949	0.056	0.312	0.0106797	B cell	cxcl13.1
lect2l	7.0765e-06	0.270735	0.581	0.784	0.014153	B cell	lect2l
LOC108179343	0.198027	0.297718	0.675	0.834	1	B cell	LOC108179343
LOC103910279	0.605825	0.902497	0.556	0.787	1	B cell	LOC103910279
si:ch211-250g4.3	0.870602	0.591532	0.831	0.879	1	B cell	si:ch211-250g4.3
krt8	7.19102e-25	0.405851	0.47	0.988	1.4382e-21	throm	krt8
si:ch73-359m17.5	3.18173e-24	0.314175	0.213	0.838	6.36347e-21	throm	si:ch73-359m17.5
runx1t1	6.95982e-21	0.271392	0.314	0.902	1.39196e-17	throm	runx1t1
myhc4	4.53333e-18	0.38515	0.172	0.133	9.06666e-15	throm	myhc4
LOC100329375	2.03807e-14	0.325393	0.395	0.96	4.07613e-11	throm	LOC100329375
si:ch211-119e14.1	1.32444e-12	-0.284252	0.443	0.942	2.64888e-09	throm	si:ch211-119e14.1
sult2st1	2.27e-11	0.296778	0.287	0.769	4.54001e-08	throm	sult2st1
slc4a1a	2.88969e-11	0.252069	0.486	0.896	5.77938e-08	throm	slc4a1a
si:ch1073-429i10.1	4.29135e-10	0.432021	0.24	0.757	8.58271e-07	throm	si:ch1073-429i10.1
cebpa	1.6889e-09	0.274917	0.389	0.884	3.3778e-06	throm	cebpa
ak2	1.05281e-07	0.284649	0.713	0.983	0.000210562	throm	ak2
npsn	1.38748e-07	0.303315	0.571	0.838	0.000277496	throm	npsn
fosab	2.0391e-07	0.343522	0.348	0.734	0.000407821	throm	fosab
klf3	8.3776e-07	0.29638	0.277	0.705	0.00167552	throm	klf3
mki67	1.47761e-06	-0.255281	0.537	0.769	0.00295522	throm	mki67
serpine1	3.49819e-06	-0.283762	0.307	0.723	0.00699637	throm	serpine1
hspa5	4.57524e-05	0.28736	0.368	0.763	0.0915048	throm	hspa5
si:ch211-165e15.1	4.92527e-05	-0.257634	0.307	0.676	0.0985055	throm	si:ch211-165e15.1
si: ch211-223l2.4	0.000150674	0.294565	0.486	0.457	0.301349	throm	si: ch211-223l2.4
cpa5	0.000294565	0.345447	0.142	0.439	0.589131	throm	cpa5
lgmn	0.000325454	0.261272	0.537	0.509	0.650909	throm	lgmn
f5	0.000332963	-0.310313	0.385	0.705	0.665926	throm	f5
mpx	0.00099225	0.31495	0.659	0.873	1	throm	mpx
spi1b	0.00102787	0.357598	0.375	0.688	1	throm	spi1b
LOC103910140	0.00186806	0.650254	0.466	0.815	1	throm	LOC103910140
si:busm1-266f07.2	0.0018853	0.280176	0.443	0.688	1	throm	si:busm1-266f07.2
prdx5	0.00216034	0.251807	0.429	0.705	1	throm	prdx5
rpgra	0.00291806	0.266666	0.291	0.63	1	throm	rpgra
ccna1	0.00327953	-0.252237	0.541	0.694	1	throm	ccna1
itga2b	0.00335617	-0.293706	0.892	0.994	1	throm	itga2b
si:dkey-46g23.2	0.00688172	-0.281334	0.517	0.491	1	throm	si:dkey-46g23.2
epb41b	0.0147109	0.321083	0.247	0.538	1	throm	epb41b
zgc:92041	0.0163252	-0.45033	0.666	0.751	1	throm	zgc:92041
si:ch211-250g4.3	0.0165159	0.357145	0.845	0.936	1	throm	si:ch211-250g4.3
cpn1	0.0218149	0.480346	0.459	0.566	1	throm	cpn1
srgn.1	0.0714681	0.32905	0.689	0.786	1	throm	srgn.1
LOC110439470	0.0773644	-0.339159	0.267	0.451	1	throm	LOC110439470
LOC101884085	0.12023	0.325765	0.426	0.653	1	throm	LOC101884085
si:ch73-1a9.3	0.156497	0.384015	0.699	0.803	1	throm	si:ch73-1a9.3
slc2a9l1	0.214855	-0.256316	0.568	0.618	1	throm	slc2a9l1
h1fx	0.234483	0.325324	0.726	0.873	1	throm	h1fx
lect2l	0.326437	0.535934	0.561	0.896	1	throm	lect2l
sepp1a	0.386424	0.3296	0.51	0.711	1	throm	sepp1a
krt91	0.657167	0.330569	0.622	0.85	1	throm	krt91
grn2	0.673166	0.521314	0.101	0.254	1	throm	grn2
LOC100331484	0.698666	0.301278	0.243	0.393	1	throm	LOC100331484
tnr	0.698871	0.311846	0.794	0.884	1	throm	tnr
rac3a	0.779125	0.250013	0.662	0.873	1	throm	rac3a
tuba8l3	0.91755	0.303405	0.622	0.919	1	throm	tuba8l3
apoda.1	5.19497e-123	0.348592	0.293	0.791	1.03899e-119	endo	apoda.1
inhbaa	6.13361e-117	0.258314	0.391	0.887	1.22672e-113	endo	inhbaa
LOC100002392	2.70943e-112	-0.331054	0.165	0.222	5.41887e-109	endo	LOC100002392
zgc:153665	3.58353e-100	-0.250441	0.477	0.824	7.16707e-97	endo	zgc:153665
lypc	4.55767e-99	0.280298	0.517	0.924	9.11535e-96	endo	lypc
crabp1a	1.50452e-96	0.323042	0.449	0.863	3.00904e-93	endo	crabp1a
defbl1	1.09704e-94	0.483967	0.211	0.63	2.19408e-91	endo	defbl1
si:ch211-194m7.4	1.84434e-94	-0.271736	0.282	0.276	3.68868e-91	endo	si:ch211-194m7.4
rrm2	4.71321e-93	-0.262763	0.277	0.687	9.42642e-90	endo	rrm2
si:ch211-198c19.3	1.61249e-90	0.319749	0.43	0.361	3.22499e-87	endo	si:ch211-198c19.3
nusap1	8.94649e-88	-0.266692	0.325	0.733	1.7893e-84	endo	nusap1
klf2a.1	1.30571e-83	0.333407	0.543	0.894	2.61142e-80	endo	klf2a.1
cfap58	5.69389e-77	-0.254995	0.319	0.259	1.13878e-73	endo	cfap58
si:dkey-241l7.2	2.25996e-75	-0.501725	0.474	0.826	4.51991e-72	endo	si:dkey-241l7.2
mxf	3.22385e-72	-0.358731	0.334	0.31	6.44769e-69	endo	mxf
mad2l1	9.33871e-69	-0.285073	0.325	0.693	1.86774e-65	endo	mad2l1
dnah1	5.20025e-68	-0.282425	0.145	0.229	1.04005e-64	endo	dnah1
LOC100535731	3.13219e-61	0.281936	0.378	0.767	6.26438e-58	endo	LOC100535731
mfap5	6.77763e-60	0.360213	0.341	0.756	1.35553e-56	endo	mfap5
fosab	4.6231e-59	0.526981	0.31	0.698	9.24621e-56	endo	fosab
ccna2	9.35926e-55	-0.351192	0.356	0.679	1.87185e-51	endo	ccna2
zp3a.1	7.72493e-52	-0.319707	0.315	0.653	1.54499e-48	endo	zp3a.1
zgc:103482	7.76766e-52	-0.257151	0.278	0.637	1.55353e-48	endo	zgc:103482
gng10	1.68524e-51	0.283522	0.632	0.93	3.37049e-48	endo	gng10
LOC110439915	4.95923e-51	-0.282714	0.285	0.335	9.91846e-48	endo	LOC110439915
id2b	1.85296e-49	0.335277	0.55	0.859	3.70593e-46	endo	id2b
cyr61	1.85149e-47	0.349735	0.642	0.95	3.70299e-44	endo	cyr61
si:dkey-188i13.7	1.46676e-40	-0.255478	0.527	0.444	2.93353e-37	endo	si:dkey-188i13.7
LOC110439423	3.15295e-40	0.263321	0.364	0.673	6.30589e-37	endo	LOC110439423
crp2	3.2261e-39	-0.26037	0.433	0.702	6.45219e-36	endo	crp2
LOC553228	3.96808e-39	-0.27256	0.442	0.449	7.93616e-36	endo	LOC553228
ccdc173	3.08309e-38	-0.263397	0.386	0.358	6.16618e-35	endo	ccdc173
vmo1a	3.55938e-38	0.461871	0.459	0.768	7.11876e-35	endo	vmo1a
cxcl13.1	2.44652e-37	-0.49704	0.112	0.454	4.89304e-34	endo	cxcl13.1
zgc:171779	2.72632e-37	-0.28834	0.474	0.73	5.45265e-34	endo	zgc:171779
zgc:55461.1	3.26301e-34	-0.493023	0.452	0.721	6.52602e-31	endo	zgc:55461.1
npm1a	1.13851e-32	-0.251024	0.305	0.381	2.27703e-29	endo	npm1a
slc40a1	1.57596e-32	0.29053	0.513	0.854	3.15193e-29	endo	slc40a1
soul5	2.97538e-32	0.300835	0.364	0.716	5.95076e-29	endo	soul5
dnah5l	8.29904e-30	-0.403378	0.412	0.444	1.65981e-26	endo	dnah5l
tekt1	1.9146e-29	-0.307863	0.367	0.393	3.82919e-26	endo	tekt1
cdc20	3.63271e-26	-0.27988	0.355	0.613	7.26542e-23	endo	cdc20
zgc:110425	1.0119e-25	-0.254847	0.458	0.498	2.02381e-22	endo	zgc:110425
hspb1	4.88417e-24	0.28939	0.395	0.713	9.76834e-21	endo	hspb1
ift46	4.94241e-24	-0.259376	0.193	0.481	9.88482e-21	endo	ift46
steap4	2.91553e-23	-0.27582	0.37	0.434	5.83105e-20	endo	steap4
col1a2	1.20276e-22	0.395929	0.448	0.767	2.40552e-19	endo	col1a2
LOC101886660	3.71129e-22	-0.281467	0.341	0.408	7.42258e-19	endo	LOC101886660
mxc	4.74017e-21	-0.320367	0.187	0.342	9.48035e-18	endo	mxc
ccl34a.4	1.34795e-20	-0.316171	0.238	0.387	2.69589e-17	endo	ccl34a.4
stab1	5.58328e-20	0.251443	0.536	0.58	1.11666e-16	endo	stab1
rab36	1.08956e-19	-0.321526	0.279	0.32	2.17911e-16	endo	rab36
LOC100330864	3.13578e-19	-0.285236	0.515	0.769	6.27156e-16	endo	LOC100330864
zgc:165555	2.03972e-18	-0.326931	0.219	0.368	4.07945e-15	endo	zgc:165555
nfkbiaa	4.6111e-18	-0.264051	0.36	0.448	9.2222e-15	endo	nfkbiaa
dab2	6.22337e-17	0.26763	0.677	0.906	1.24467e-13	endo	dab2
cxcl8a	1.25219e-15	-0.329709	0.129	0.307	2.50437e-12	endo	cxcl8a
igfbp5b	1.74962e-15	0.348714	0.546	0.585	3.49924e-12	endo	igfbp5b
anxa2a	1.88341e-15	0.345865	0.518	0.79	3.76682e-12	endo	anxa2a
igf2b	2.71157e-15	0.271951	0.58	0.833	5.42314e-12	endo	igf2b
s100a10b	5.79373e-14	0.275044	0.544	0.592	1.15875e-10	endo	s100a10b
ccl25b	7.99873e-14	0.322133	0.574	0.587	1.59975e-10	endo	ccl25b
mif4gdb	1.25764e-13	-0.446516	0.344	0.463	2.51529e-10	endo	mif4gdb
prdx1	1.52806e-13	-0.350083	0.351	0.416	3.05612e-10	endo	prdx1
LOC795887	5.41861e-13	-0.279512	0.229	0.36	1.08372e-09	endo	LOC795887
anxa1a	7.53728e-13	0.277232	0.44	0.755	1.50746e-09	endo	anxa1a
rgs5b	7.85704e-13	-0.370278	0.33	0.597	1.57141e-09	endo	rgs5b
ribc1	1.08916e-12	-0.296951	0.404	0.404	2.17832e-09	endo	ribc1
hmgb2a	2.48137e-12	-0.298009	0.707	0.912	4.96274e-09	endo	hmgb2a
zp3a.2	2.05633e-11	-0.293266	0.364	0.581	4.11266e-08	endo	zp3a.2
col5a2a	5.17577e-11	0.260216	0.422	0.657	1.03515e-07	endo	col5a2a
sepp1a.1	5.3359e-11	0.295021	0.867	0.896	1.06718e-07	endo	sepp1a.1
daw1	6.26438e-11	-0.261139	0.371	0.414	1.25288e-07	endo	daw1
tacc3	1.49318e-10	-0.341999	0.386	0.605	2.98637e-07	endo	tacc3
si:dkey-261m9.17	5.94491e-10	-0.346425	0.473	0.505	1.18898e-06	endo	si:dkey-261m9.17
LOC103910140	9.87824e-10	0.334918	0.534	0.749	1.97565e-06	endo	LOC103910140
zgc:92249	1.00671e-09	-0.358347	0.487	0.502	2.01341e-06	endo	zgc:92249
ccl19a.1	1.08915e-09	0.268417	0.416	0.64	2.1783e-06	endo	ccl19a.1
mki67	1.50434e-09	-0.27332	0.414	0.613	3.00868e-06	endo	mki67
icn	2.37942e-09	0.269738	0.551	0.615	4.75884e-06	endo	icn
si:dkey-8k3.2	2.82749e-09	-0.304382	0.502	0.518	5.65497e-06	endo	si:dkey-8k3.2
hmgb2b	3.4622e-09	-0.304238	0.598	0.772	6.9244e-06	endo	hmgb2b
serpinf1	5.13201e-09	0.271066	0.634	0.904	1.0264e-05	endo	serpinf1
atf3	6.49562e-09	-0.274901	0.293	0.448	1.29912e-05	endo	atf3
bcl2l10	2.57524e-08	-0.296406	0.537	0.676	5.15048e-05	endo	bcl2l10
jun	3.23687e-08	0.278209	0.587	0.807	6.47374e-05	endo	jun
cxcl13	5.73872e-08	-0.36	0.035	0.427	0.000114774	endo	cxcl13
cfap20	7.17085e-08	-0.372866	0.22	0.482	0.000143417	endo	cfap20
cxcl18b	1.75096e-07	-0.313495	0.377	0.392	0.000350191	endo	cxcl18b
glula	2.51045e-07	0.254421	0.626	0.848	0.00050209	endo	glula
LOC110439783	8.9245e-07	-0.343203	0.352	0.548	0.0017849	endo	LOC110439783
si:dkey-25o16.2	9.2328e-07	0.266041	0.714	0.932	0.00184656	endo	si:dkey-25o16.2
si:ch211-222l21.1	9.8968e-07	-0.338439	0.668	0.774	0.00197936	endo	si:ch211-222l21.1
lect2l	3.14136e-06	0.305175	0.546	0.788	0.00628272	endo	lect2l
cby1	1.74428e-05	-0.285744	0.308	0.468	0.0348857	endo	cby1
retsatl	1.79437e-05	-0.259162	0.362	0.564	0.0358875	endo	retsatl
LOC100004199	5.94068e-05	0.721624	0.721	0.802	0.118814	endo	LOC100004199
LOC100334604	6.62257e-05	-0.29415	0.607	0.63	0.132451	endo	LOC100334604
cahz	6.99184e-05	0.263801	0.705	0.927	0.139837	endo	cahz
ube2c	0.000321808	-0.365328	0.454	0.632	0.643616	endo	ube2c
si:dkeyp-46h3.2	0.000528627	-0.296508	0.385	0.582	1	endo	si:dkeyp-46h3.2
ckba	0.00080757	-0.304831	0.488	0.622	1	endo	ckba
spata6l	0.00146634	-0.359045	0.455	0.546	1	endo	spata6l
vim	0.00152302	0.28471	0.508	0.738	1	endo	vim
cxcl8b.1	0.00248854	-0.352152	0.31	0.469	1	endo	cxcl8b.1
tmem176	0.00637179	0.255238	0.5	0.735	1	endo	tmem176
crhbp	0.0109699	0.417837	0.255	0.446	1	endo	crhbp
plpp1a	0.0109717	0.262142	0.603	0.839	1	endo	plpp1a
col1a1b	0.013817	0.388048	0.411	0.61	1	endo	col1a1b
lifrb	0.0191347	-0.257181	0.39	0.512	1	endo	lifrb
si:ch211-250g4.3	0.0201705	0.311441	0.835	0.887	1	endo	si:ch211-250g4.3
ccdc103	0.0316458	-0.355695	0.184	0.37	1	endo	ccdc103
buc	0.0419618	-0.266585	0.27	0.462	1	endo	buc
ncl	0.0480008	-0.270431	0.58	0.658	1	endo	ncl
lgmn	0.0514437	0.326555	0.73	0.892	1	endo	lgmn
si:dkey-79f11.10	0.0993671	-0.293715	0.446	0.573	1	endo	si:dkey-79f11.10
snrpd1	0.124192	-0.258058	0.379	0.516	1	endo	snrpd1
si:ch1073-263o8.2	0.130179	-0.281677	0.386	0.539	1	endo	si:ch1073-263o8.2
grn2	0.160349	-0.258	0.285	0.476	1	endo	grn2
mrc1a	0.194457	0.276897	0.687	0.813	1	endo	mrc1a
cxcl11.1	0.1998	-0.555722	0.479	0.612	1	endo	cxcl11.1
cfd.2	0.201868	0.610211	0.77	0.932	1	endo	cfd.2
ctss2.1	0.338106	-0.400567	0.368	0.537	1	endo	ctss2.1
hspa5	0.386366	-0.405663	0.355	0.531	1	endo	hspa5
LOC101883994	0.400403	-0.465159	0.197	0.414	1	endo	LOC101883994
kif11	0.439742	-0.330634	0.359	0.519	1	endo	kif11
dcn	0.480651	0.251997	0.399	0.547	1	endo	dcn
si:ch211-217k17.11	0.684369	-0.290512	0.41	0.529	1	endo	si:ch211-217k17.11
krt4.1	1.42323e-40	0.25438	0.23	0.877	2.84647e-37	kidney	krt4.1
LOC795887	4.99331e-30	-0.289341	0.034	0.152	9.98663e-27	kidney	LOC795887
cxcl8b.1	1.03317e-29	-0.250267	0.09	0.186	2.06634e-26	kidney	cxcl8b.1
cxcl11.1	1.4312e-28	-0.338657	0.466	0.272	2.86241e-25	kidney	cxcl11.1
zgc:123068	1.94172e-26	-0.264757	0.163	0.234	3.88345e-23	kidney	zgc:123068
si:ch1073-67j19.1	6.64452e-26	-0.403274	0.073	0.175	1.3289e-22	kidney	si:ch1073-67j19.1
LOC100002392	7.05616e-25	-0.391969	0.062	0.144	1.41123e-21	kidney	LOC100002392
krt91	1.0586e-24	0.569934	0.612	0.98	2.11721e-21	kidney	krt91
mxc	1.2229e-24	-0.459217	0.079	0.219	2.44579e-21	kidney	mxc
si:dkey-261m9.17	4.25314e-24	-0.387187	0.298	0.233	8.50628e-21	kidney	si:dkey-261m9.17
LOC100334604	2.76085e-23	-0.300504	0.326	0.298	5.52171e-20	kidney	LOC100334604
si:ch73-359m17.5	1.19843e-22	1.09717	0.534	0.95	2.39687e-19	kidney	si:ch73-359m17.5
tmem45b	1.78655e-21	0.294288	0.449	0.916	3.5731e-18	kidney	tmem45b
mxf	2.81491e-21	-0.547682	0.185	0.259	5.62982e-18	kidney	mxf
atf3	3.26801e-21	-0.299277	0.466	0.284	6.53602e-18	kidney	atf3
steap4	4.89214e-19	-0.282864	0.663	0.362	9.78428e-16	kidney	steap4
ccl25b	1.86646e-17	-0.250825	0.337	0.288	3.73293e-14	kidney	ccl25b
pros1	1.91045e-17	0.275873	0.32	0.805	3.82089e-14	kidney	pros1
lgals9l1	2.03803e-17	-0.4106	0.112	0.262	4.07607e-14	kidney	lgals9l1
LOC553228	2.81457e-17	-0.356391	0.264	0.305	5.62915e-14	kidney	LOC553228
marcksl1b	1.24417e-16	-0.296076	0.59	0.311	2.48834e-13	kidney	marcksl1b
LOC101883994	2.21052e-15	-0.443666	0.039	0.225	4.42105e-12	kidney	LOC101883994
si:ch211-284o19.8.1	2.14867e-14	-0.385156	0.135	0.217	4.29735e-11	kidney	si:ch211-284o19.8.1
socs1a	9.48091e-14	-0.3443	0.202	0.286	1.89618e-10	kidney	socs1a
si:dkey-79f11.10	1.49292e-12	-0.452747	0.219	0.334	2.98585e-09	kidney	si:dkey-79f11.10
sele	4.49626e-12	-0.339605	0.646	0.412	8.99252e-09	kidney	sele
pip5k1ca	1.62289e-11	-0.250554	0.669	0.939	3.24578e-08	kidney	pip5k1ca
f13a1a.1	2.85566e-11	1.12362	0.629	0.836	5.71132e-08	kidney	f13a1a.1
LOC101883708	3.38607e-11	-0.327406	0.281	0.345	6.77214e-08	kidney	LOC101883708
pdzk1ip1	4.13832e-11	-0.253598	0.697	0.52	8.27664e-08	kidney	pdzk1ip1
sparc	1.31746e-10	-0.310825	0.461	0.861	2.63492e-07	kidney	sparc
ahnak	4.32896e-10	0.32443	0.264	0.197	8.65792e-07	kidney	ahnak
slc40a1	2.57124e-09	0.265529	0.292	0.625	5.14248e-06	kidney	slc40a1
ccl34a.4	2.93141e-09	-0.546695	0.213	0.353	5.86282e-06	kidney	ccl34a.4
foxj1a	3.97654e-09	-0.290548	0.551	0.864	7.95308e-06	kidney	foxj1a
zgc:100868	8.25578e-09	0.270952	0.275	0.702	1.65116e-05	kidney	zgc:100868
si:dkey-102g19.3	1.20982e-08	-0.310621	0.191	0.328	2.41964e-05	kidney	si:dkey-102g19.3
si:ch211-113a14.18	2.42486e-08	-0.254305	0.343	0.333	4.84972e-05	kidney	si:ch211-113a14.18
timp2b	3.81498e-08	-0.378233	0.399	0.391	7.62996e-05	kidney	timp2b
krt8	4.22882e-08	0.301622	0.219	0.564	8.45765e-05	kidney	krt8
cpn1	6.66424e-08	-0.267302	0.236	0.581	0.000133285	kidney	cpn1
gpx1b	9.52216e-08	0.391782	0.421	0.319	0.000190443	kidney	gpx1b
si:dkey-5n18.1	2.55153e-07	0.436673	0.197	0.589	0.000510306	kidney	si:dkey-5n18.1
kcnj1a.1	2.98889e-07	-0.412615	0.264	0.645	0.000597777	kidney	kcnj1a.1
cfd.2	4.08092e-07	0.312579	0.376	0.792	0.000816184	kidney	cfd.2
rhcgb	5.84475e-07	0.596711	0.607	0.512	0.00116895	kidney	rhcgb
si:ch211-207n23.2	7.19614e-07	0.632744	0.433	0.312	0.00143923	kidney	si:ch211-207n23.2
si:dkey-33i11.9	1.02555e-06	0.416193	0.365	0.253	0.0020511	kidney	si:dkey-33i11.9
degs2	1.03547e-06	0.254926	0.303	0.662	0.00207095	kidney	degs2
atp1a1a.3	1.20582e-06	0.936282	0.596	0.405	0.00241163	kidney	atp1a1a.3
mfap4	1.95261e-06	0.292773	0.157	0.302	0.00390522	kidney	mfap4
wu:fb18f06	2.41108e-06	0.32808	0.287	0.144	0.00482217	kidney	wu:fb18f06
trim35-12	3.04782e-06	0.342051	0.264	0.247	0.00609564	kidney	trim35-12
gata3	3.11539e-06	0.529623	0.348	0.202	0.00623077	kidney	gata3
cd9b	3.754e-06	0.33796	0.517	0.43	0.007508	kidney	cd9b
bcl2l10	4.878e-06	-0.37517	0.129	0.281	0.009756	kidney	bcl2l10
si:ch73-14h1.2	1.00624e-05	0.350344	0.388	0.434	0.0201247	kidney	si:ch73-14h1.2
hmgb2b	1.08724e-05	-0.265071	0.725	0.9	0.0217447	kidney	hmgb2b
LOC110439800	2.20689e-05	-0.254516	0.163	0.362	0.0441379	kidney	LOC110439800
prom2	4.41406e-05	0.336226	0.449	0.352	0.0882811	kidney	prom2
soul2	5.16036e-05	0.569559	0.697	0.719	0.103207	kidney	soul2
si:dkey-8k3.2	6.48024e-05	-0.262588	0.522	0.461	0.129605	kidney	si:dkey-8k3.2
slc4a2a	6.59456e-05	0.365754	0.612	0.497	0.131891	kidney	slc4a2a
emx1	8.80819e-05	0.276648	0.36	0.453	0.176164	kidney	emx1
grn2	9.7483e-05	-0.322823	0.135	0.6	0.194966	kidney	grn2
ucp3	0.000101738	0.405204	0.82	0.766	0.203477	kidney	ucp3
tmem176l.4	0.00012089	0.314492	0.522	0.536	0.24178	kidney	tmem176l.4
cldn8	0.00019125	0.431842	0.511	0.456	0.3825	kidney	cldn8
h1f0	0.000330697	-0.259046	0.545	0.683	0.661395	kidney	h1f0
igfbp1a	0.000403202	-0.252414	0.629	0.508	0.806403	kidney	igfbp1a
cebpd	0.000636152	-0.270444	0.697	0.611	1	kidney	cebpd
si:ch211-153b23.5	0.000749715	-0.40435	0.242	0.362	1	kidney	si:ch211-153b23.5
tuba8l	0.000759148	-0.32034	0.343	0.655	1	kidney	tuba8l
ca2	0.000786836	0.28154	0.725	0.652	1	kidney	ca2
rpl15	0.000818175	-0.296382	1	0.997	1	kidney	rpl15
cyp1a	0.00137568	0.329186	0.539	0.911	1	kidney	cyp1a
ppp1r1b	0.00139978	0.30637	0.32	0.28	1	kidney	ppp1r1b
aldob	0.0016239	0.349756	0.758	0.989	1	kidney	aldob
fabp3	0.00168429	-0.267598	0.517	0.698	1	kidney	fabp3
atp1a1a.5	0.0020973	1.23175	0.258	0.262	1	kidney	atp1a1a.5
hspe1	0.00311823	-0.331778	0.433	0.627	1	kidney	hspe1
slc9a3.2	0.00340683	0.563905	0.652	0.953	1	kidney	slc9a3.2
si:ch211-250g4.3	0.00369667	0.775038	0.916	0.908	1	kidney	si:ch211-250g4.3
si:ch211-79k12.1	0.00407981	0.372683	0.522	0.57	1	kidney	si:ch211-79k12.1
atp1a1a.2	0.00439262	0.30486	0.096	0.3	1	kidney	atp1a1a.2
LOC100329375	0.00841603	0.445912	0.657	0.747	1	kidney	LOC100329375
igfbp5b	0.0110795	-0.251854	0.702	0.562	1	kidney	igfbp5b
ogmb	0.0150191	0.360929	0.461	0.8	1	kidney	ogmb
muc5e	0.0208199	0.322073	0.416	0.442	1	kidney	muc5e
npsn	0.0269921	0.475027	0.365	0.495	1	kidney	npsn
cxcl13	0.0389977	-0.647947	0.022	0.411	1	kidney	cxcl13
ctss2.2	0.0500487	-0.420047	0.534	0.623	1	kidney	ctss2.2
marco	0.0561683	0.498283	0.163	0.519	1	kidney	marco
tmem173	0.0577258	-0.344725	0.652	0.583	1	kidney	tmem173
LOC103910140	0.0633752	0.969257	0.433	0.731	1	kidney	LOC103910140
si:dkey-240e12.6	0.0636704	0.340256	0.264	0.164	1	kidney	si:dkey-240e12.6
slc12a1	0.0693491	-0.405713	0.635	0.794	1	kidney	slc12a1
zgc:92066	0.0783414	0.294852	0.646	0.675	1	kidney	zgc:92066
sat1a.1	0.0842268	0.509583	0.635	0.834	1	kidney	sat1a.1
cxcl12a	0.103136	-0.595871	0.826	0.741	1	kidney	cxcl12a
epb41b	0.115011	0.270983	0.697	0.764	1	kidney	epb41b
si:ch73-1a9.3	0.11576	0.258615	0.685	0.958	1	kidney	si:ch73-1a9.3
cldn10b	0.197786	-0.338629	0.264	0.5	1	kidney	cldn10b
zgc:64022	0.287177	0.424223	0.298	0.32	1	kidney	zgc:64022
eps8l3a	0.350781	0.286174	0.449	0.644	1	kidney	eps8l3a
fabp11a	0.353761	-0.294681	0.461	0.558	1	kidney	fabp11a
cxcl13.1	0.393497	-0.82312	0.18	0.498	1	kidney	cxcl13.1
rhbg	0.460347	0.772331	0.674	0.847	1	kidney	rhbg
cldnh	0.521475	0.360159	0.663	0.859	1	kidney	cldnh
zgc:153317	0.526587	0.329711	0.242	0.3	1	kidney	zgc:153317
hsp90aa1.2	0.590454	-0.370814	0.247	0.436	1	kidney	hsp90aa1.2
lect2l	0.68832	0.363284	0.646	0.769	1	kidney	lect2l
si:dkey-247k7.2	0.708435	0.315357	0.174	0.275	1	kidney	si:dkey-247k7.2
hoxb9a	0.755971	0.310347	0.438	0.602	1	kidney	hoxb9a
LOC103911722	0.756501	0.257495	0.152	0.469	1	kidney	LOC103911722
calr3b	0.765254	-0.298175	0.287	0.444	1	kidney	calr3b
si:ch73-288o11.5.1	0.811592	0.53459	0.416	0.606	1	kidney	si:ch73-288o11.5.1
abcb5	0.856259	0.266344	0.225	0.259	1	kidney	abcb5
dkk3b	0.856689	-0.343931	0.213	0.467	1	kidney	dkk3b
slc12a10.3	0.945812	1.40741	0.264	0.289	1	kidney	slc12a10.3
ak2	0.991559	0.338812	0.404	0.619	1	kidney	ak2
slc2a9l1	1.74652e-23	-0.298345	0.058	0.112	3.49304e-20	atypical	slc2a9l1
cfap20	2.83299e-18	-0.288764	0.198	0.927	5.66597e-15	atypical	cfap20
cpa5	7.50903e-18	-0.50442	0.291	0.961	1.50181e-14	atypical	cpa5
cep55l	2.64478e-17	-0.251295	0.244	0.906	5.28955e-14	atypical	cep55l
ctsc	2.66316e-17	-0.341666	0.14	0.185	5.32632e-14	atypical	ctsc
atad2b	3.30478e-17	-0.402037	0.186	0.914	6.60956e-14	atypical	atad2b
LOC101885964	3.89635e-17	0.264541	0.163	0.88	7.79271e-14	atypical	LOC101885964
pdia6	4.53219e-17	-0.617039	0.326	0.961	9.06439e-14	atypical	pdia6
lrp1ab	4.57732e-17	-0.380224	0.163	0.159	9.15464e-14	atypical	lrp1ab
pttg1ipb	1.03383e-16	-0.463174	0.209	0.901	2.06767e-13	atypical	pttg1ipb
si:dkey-261h17.1	3.89453e-16	-0.292764	0.128	0.189	7.78906e-13	atypical	si:dkey-261h17.1
si:dkey-188i13.7	4.71844e-16	-0.275608	0.279	0.923	9.43688e-13	atypical	si:dkey-188i13.7
abcb5	5.68096e-16	-0.48659	0.244	0.858	1.13619e-12	atypical	abcb5
fxyd6l	9.61673e-16	-0.251413	0.198	0.901	1.92335e-12	atypical	fxyd6l
aif1l	1.74781e-15	-0.492467	0.314	0.944	3.49561e-12	atypical	aif1l
dbi	2.48951e-15	0.49961	0.174	0.176	4.97902e-12	atypical	dbi
tmem59l	3.79287e-15	-0.259237	0.151	0.215	7.58574e-12	atypical	tmem59l
si:ch73-1a9.3	4.09697e-15	-0.510684	0.291	0.906	8.19395e-12	atypical	si:ch73-1a9.3
si: ch211-223l2.4	4.14206e-15	-0.296358	0.256	0.897	8.28412e-12	atypical	si: ch211-223l2.4
si:ch73-281n10.2.1	4.18351e-15	-0.345083	0.291	0.901	8.36703e-12	atypical	si:ch73-281n10.2.1
zgc:163040	1.47337e-14	-0.286415	0.198	0.236	2.94675e-11	atypical	zgc:163040
hsd17b12a	4.71167e-14	-0.527114	0.326	0.91	9.42335e-11	atypical	hsd17b12a
dnah5l	8.22949e-14	-0.272387	0.209	0.236	1.6459e-10	atypical	dnah5l
cd9b	1.24316e-13	-0.32134	0.349	0.923	2.48633e-10	atypical	cd9b
hist2h3c	1.85442e-13	-0.345293	0.233	0.854	3.70885e-10	atypical	hist2h3c
zgc:153659	4.54335e-13	0.296399	0.186	0.863	9.0867e-10	atypical	zgc:153659
prr11	5.84765e-13	-0.598407	0.256	0.863	1.16953e-09	atypical	prr11
hbbe1.3	5.95845e-13	0.261014	0.302	0.991	1.19169e-09	atypical	hbbe1.3
scpep1	5.97303e-13	-0.499801	0.186	0.845	1.19461e-09	atypical	scpep1
si:ch211-165e15.1	7.92498e-13	-0.253074	0.093	0.18	1.585e-09	atypical	si:ch211-165e15.1
ahcy	8.53972e-13	-0.588828	0.395	0.974	1.70794e-09	atypical	ahcy
snu13b	1.11504e-12	-0.433295	0.43	0.987	2.23009e-09	atypical	snu13b
uhrf1	1.92593e-12	-0.359669	0.244	0.85	3.85187e-09	atypical	uhrf1
si:dkey-88l16.3	2.6943e-12	-0.646143	0.36	0.966	5.38859e-09	atypical	si:dkey-88l16.3
znfl2a	2.87852e-12	0.290981	0.291	0.91	5.75704e-09	atypical	znfl2a
dnmt1	3.55117e-12	-1.32467	0.302	0.893	7.10234e-09	atypical	dnmt1
serp1	3.56073e-12	-0.814164	0.256	0.876	7.12146e-09	atypical	serp1
cfl1l	3.70998e-12	-0.452867	0.244	0.867	7.41996e-09	atypical	cfl1l
fen1	3.83942e-12	-0.482387	0.244	0.876	7.67884e-09	atypical	fen1
mcm5	1.14014e-11	-0.449554	0.256	0.876	2.28028e-08	atypical	mcm5
si:ch73-368j24.15	1.25505e-11	-0.401842	0.093	0.245	2.51011e-08	atypical	si:ch73-368j24.15
mcl1b	5.75789e-11	-0.382462	0.244	0.863	1.15158e-07	atypical	mcl1b
ube2c	6.14698e-11	-0.300888	0.349	0.893	1.2294e-07	atypical	ube2c
h2afx	7.30754e-11	-0.626315	0.36	0.923	1.46151e-07	atypical	h2afx
sepw1	9.0678e-11	-0.334587	0.407	0.961	1.81356e-07	atypical	sepw1
npm1a.1	1.03911e-10	-0.281226	0.221	0.833	2.07821e-07	atypical	npm1a.1
ctsba	1.31951e-10	-0.84903	0.419	0.914	2.63902e-07	atypical	ctsba
mybbp1a	1.3754e-10	-0.315404	0.233	0.288	2.7508e-07	atypical	mybbp1a
tacc3	2.21902e-10	-0.830922	0.302	0.858	4.43804e-07	atypical	tacc3
zgc:92041	2.25774e-10	-0.713758	0.279	0.283	4.51549e-07	atypical	zgc:92041
dkc1	2.3755e-10	-0.700644	0.326	0.863	4.75099e-07	atypical	dkc1
zgc:171445	3.09443e-10	-0.784582	0.372	0.85	6.18887e-07	atypical	zgc:171445
kpna2	5.66441e-10	-0.735357	0.267	0.837	1.13288e-06	atypical	kpna2
pmaip1	7.58635e-10	-0.492778	0.349	0.888	1.51727e-06	atypical	pmaip1
LOC110439915	7.80927e-10	-0.306856	0.093	0.245	1.56185e-06	atypical	LOC110439915
LOC103908724	8.02886e-10	-0.466803	0.244	0.833	1.60577e-06	atypical	LOC103908724
igfbp1a	9.26882e-10	-0.312052	0.244	0.249	1.85376e-06	atypical	igfbp1a
gstr	1.07117e-09	-0.310026	0.244	0.82	2.14234e-06	atypical	gstr
gldc	1.27844e-09	-0.733649	0.221	0.82	2.55688e-06	atypical	gldc
zgc:92066	1.59879e-09	-0.86277	0.477	0.957	3.19757e-06	atypical	zgc:92066
si:dkeyp-98a7.8	2.30932e-09	-0.979266	0.465	0.888	4.61865e-06	atypical	si:dkeyp-98a7.8
ba1	2.56929e-09	0.264279	1	1	5.13857e-06	atypical	ba1
hsd11b2	3.30842e-09	-0.290104	0.209	0.309	6.61684e-06	atypical	hsd11b2
h1fx	6.11423e-09	-0.304528	0.407	0.91	1.22285e-05	atypical	h1fx
zp3a.1	9.81495e-09	-0.596679	0.57	0.906	1.96299e-05	atypical	zp3a.1
calr3b	1.05353e-08	-0.268245	0.151	0.253	2.10707e-05	atypical	calr3b
mcm4	1.36508e-08	-0.530321	0.302	0.863	2.73016e-05	atypical	mcm4
LOC797085	1.75025e-08	-0.48774	0.267	0.863	3.5005e-05	atypical	LOC797085
hspd1	2.91787e-08	-0.711022	0.326	0.854	5.83574e-05	atypical	hspd1
kifc1	3.37003e-08	-0.310095	0.07	0.296	6.74005e-05	atypical	kifc1
cdh1	3.54247e-08	-0.789009	0.233	0.794	7.08495e-05	atypical	cdh1
hsp90b1	3.71614e-08	-0.760458	0.395	0.863	7.43228e-05	atypical	hsp90b1
zgc:111868	4.43629e-08	-0.844307	0.547	0.863	8.87257e-05	atypical	zgc:111868
zgc:153409	4.47779e-08	0.408999	0.349	0.369	8.95559e-05	atypical	zgc:153409
stmn1a	4.77361e-08	-1.01121	0.488	0.914	9.54723e-05	atypical	stmn1a
epb41b	6.93203e-08	0.381567	0.267	0.348	0.000138641	atypical	epb41b
atp1b1a	8.22825e-08	0.277889	0.337	0.361	0.000164565	atypical	atp1b1a
apoc1	8.23123e-08	-0.293813	0.302	0.85	0.000164625	atypical	apoc1
hmga1a	9.21384e-08	-0.610767	0.512	0.953	0.000184277	atypical	hmga1a
zgc:158494	1.03053e-07	-0.876146	0.5	0.948	0.000206105	atypical	zgc:158494
si:dkeyp-46h3.2	1.20192e-07	-0.498444	0.535	0.914	0.000240385	atypical	si:dkeyp-46h3.2
cldng	1.33094e-07	-0.756218	0.581	0.953	0.000266187	atypical	cldng
fbl	1.54788e-07	-0.63022	0.349	0.828	0.000309577	atypical	fbl
h3f3a	1.55476e-07	-0.926052	0.488	0.94	0.000310952	atypical	h3f3a
si:ch211-5k11.8	1.6284e-07	0.256264	1	1	0.00032568	atypical	si:ch211-5k11.8
prss59.1	1.97251e-07	-0.605948	0.291	0.79	0.000394503	atypical	prss59.1
id2a	2.43074e-07	-0.611936	0.233	0.781	0.000486148	atypical	id2a
numa1	3.23992e-07	-0.422715	0.163	0.305	0.000647985	atypical	numa1
pros1	3.67409e-07	-0.280782	0.174	0.712	0.000734818	atypical	pros1
tubb2b	3.94272e-07	-0.319141	0.43	0.948	0.000788544	atypical	tubb2b
prss59.2	4.66334e-07	-0.627648	0.337	0.884	0.000932668	atypical	prss59.2
sumo3b	5.98543e-07	-0.549376	0.314	0.794	0.00119709	atypical	sumo3b
crp2	6.43206e-07	-0.687722	0.535	0.884	0.00128641	atypical	crp2
tubb4b	6.4945e-07	-0.614711	0.57	0.927	0.0012989	atypical	tubb4b
ctsla	6.95652e-07	-0.779931	0.407	0.841	0.0013913	atypical	ctsla
psap	8.47701e-07	-0.657326	0.384	0.841	0.0016954	atypical	psap
kiaa0101	9.17941e-07	-0.504361	0.512	0.94	0.00183588	atypical	kiaa0101
aurkb	9.2326e-07	-0.431897	0.302	0.811	0.00184652	atypical	aurkb
zgc:136254	1.30319e-06	-0.668525	0.558	0.948	0.00260638	atypical	zgc:136254
grna	1.46171e-06	-0.265404	0.209	0.352	0.00292343	atypical	grna
top2a	1.54644e-06	-0.561829	0.314	0.807	0.00309287	atypical	top2a
si:dkey-261m9.9	2.29084e-06	-0.258809	0.267	0.781	0.00458168	atypical	si:dkey-261m9.9
si:dkey-241l7.2	2.58685e-06	-0.450574	0.93	0.987	0.0051737	atypical	si:dkey-241l7.2
eomesa	2.78459e-06	-0.307226	0.233	0.764	0.00556918	atypical	eomesa
gapdh	2.79059e-06	-0.595558	0.57	0.923	0.00558119	atypical	gapdh
LOC564610	4.21633e-06	-0.421523	0.163	0.721	0.00843266	atypical	LOC564610
si:ch211-69g19.2.1	4.82829e-06	-0.551421	0.302	0.781	0.00965659	atypical	si:ch211-69g19.2.1
clspn	5.66726e-06	-0.546966	0.244	0.785	0.0113345	atypical	clspn
si:dkey-240e12.6	6.51884e-06	-0.587147	0.733	0.957	0.0130377	atypical	si:dkey-240e12.6
cenpe	6.68808e-06	-0.306024	0.233	0.356	0.0133762	atypical	cenpe
zgc:55621	8.90063e-06	-0.260743	0.256	0.378	0.0178013	atypical	zgc:55621
LOC100331909	1.03985e-05	-0.768605	0.477	0.807	0.0207969	atypical	LOC100331909
kif11	1.06336e-05	-0.514381	0.267	0.781	0.0212673	atypical	kif11
ccnb1	1.44609e-05	-0.561307	0.488	0.837	0.0289217	atypical	ccnb1
fabp11a	1.49725e-05	0.332418	0.209	0.738	0.0299451	atypical	fabp11a
ak2	1.59491e-05	0.259805	0.36	0.876	0.0318981	atypical	ak2
LOC100332229	1.65983e-05	-0.49801	0.698	0.918	0.0331967	atypical	LOC100332229
prdx2	1.92431e-05	0.385506	0.733	0.657	0.0384863	atypical	prdx2
ccna1	1.92597e-05	-0.652479	0.547	0.884	0.0385194	atypical	ccna1
ncf1	1.94515e-05	-0.403209	0.14	0.691	0.038903	atypical	ncf1
pdia4	4.23766e-05	-1.06266	0.337	0.738	0.0847533	atypical	pdia4
zp2.3	5.97728e-05	-0.486066	0.57	0.871	0.119546	atypical	zp2.3
zgc:158852	7.75506e-05	-0.370522	0.349	0.811	0.155101	atypical	zgc:158852
zgc:158427	0.000110683	-0.324481	0.174	0.378	0.221366	atypical	zgc:158427
rbpms2b	0.000129917	-0.355737	0.372	0.798	0.259834	atypical	rbpms2b
LOC100535162	0.000137737	-0.451403	0.407	0.807	0.275473	atypical	LOC100535162
rbbp4	0.000143936	-0.51866	0.198	0.373	0.287872	atypical	rbbp4
ctss2.1	0.000165368	-0.584071	0.477	0.833	0.330736	atypical	ctss2.1
slc22a6l	0.000177397	0.255938	0.244	0.412	0.354795	atypical	slc22a6l
paics	0.000180885	-0.256031	0.221	0.412	0.36177	atypical	paics
fabp10a	0.000207235	-0.293655	0.291	0.429	0.414469	atypical	fabp10a
mki67	0.000261919	-0.696055	0.291	0.721	0.523838	atypical	mki67
hbba2	0.000272037	0.953801	0.686	0.888	0.544075	atypical	hbba2
oclna	0.000321406	-0.353018	0.337	0.738	0.642813	atypical	oclna
buc	0.000380364	-0.692051	0.256	0.73	0.760728	atypical	buc
hsp90ab1	0.000396411	-0.374098	0.942	1	0.792822	atypical	hsp90ab1
tuba4l	0.000407782	-0.432356	0.442	0.824	0.815565	atypical	tuba4l
hmgb2b	0.000489245	-0.339142	0.558	0.923	0.97849	atypical	hmgb2b
kif4	0.000493435	-0.607834	0.221	0.386	0.98687	atypical	kif4
hnrnpa0l.1	0.000591511	-0.332568	0.233	0.725	1	atypical	hnrnpa0l.1
pcna	0.00059225	-0.266802	0.36	0.781	1	atypical	pcna
fam212ab	0.000774074	-0.695527	0.267	0.7	1	atypical	fam212ab
hbaa2	0.00102715	0.910836	0.593	0.751	1	atypical	hbaa2
hmgb2a	0.00116283	-0.607342	0.64	0.927	1	atypical	hmgb2a
cd74a	0.00117258	-0.341816	0.442	0.953	1	atypical	cd74a
pim1	0.00129453	-0.277735	0.267	0.429	1	atypical	pim1
zgc:171977	0.00145259	-0.308598	0.488	0.824	1	atypical	zgc:171977
LOC100301575	0.0015264	-0.557266	0.465	0.82	1	atypical	LOC100301575
zp3a.2	0.00158251	-0.370974	0.558	0.85	1	atypical	zp3a.2
rrm1	0.00192956	-0.52749	0.349	0.73	1	atypical	rrm1
rpl22l1	0.00256012	0.359115	0.756	0.777	1	atypical	rpl22l1
rps4x	0.00282943	-0.400039	0.919	1	1	atypical	rps4x
si:ch211-250g4.3	0.00285319	0.765061	0.802	0.906	1	atypical	si:ch211-250g4.3
si:dkey-46g23.2	0.00292615	-0.271057	0.477	0.803	1	atypical	si:dkey-46g23.2
esco2	0.00300391	-0.417744	0.233	0.682	1	atypical	esco2
srgn.1	0.00475514	-0.344164	0.267	0.687	1	atypical	srgn.1
retsatl	0.00557888	-0.269239	0.384	0.781	1	atypical	retsatl
zgc:103482	0.00596866	-0.285196	0.267	0.442	1	atypical	zgc:103482
zp3b	0.00687018	-0.331239	0.5	0.803	1	atypical	zp3b
ncapd2	0.00705601	-0.272478	0.279	0.451	1	atypical	ncapd2
rrm2	0.00827737	-0.32469	0.407	0.76	1	atypical	rrm2
si:dkeyp-75b4.10	0.00891073	0.347083	0.151	0.622	1	atypical	si:dkeyp-75b4.10
fjx1	0.0109088	-0.350858	0.221	0.382	1	atypical	fjx1
si:dkey-25o16.2	0.0124778	-0.390645	0.581	1	1	atypical	si:dkey-25o16.2
rbpms2a	0.0130325	-0.454845	0.209	0.661	1	atypical	rbpms2a
buc2l	0.0133649	-0.44953	0.43	0.777	1	atypical	buc2l
cahz	0.01461	0.729327	0.523	0.717	1	atypical	cahz
slbp	0.0154558	-0.652472	0.221	0.433	1	atypical	slbp
ndrg1a	0.016066	-0.265535	0.291	0.476	1	atypical	ndrg1a
ncl	0.0185923	-0.463537	0.465	0.738	1	atypical	ncl
tmsb4x	0.0192758	-0.455849	0.802	0.97	1	atypical	tmsb4x
ptmab	0.0219513	-0.349729	0.395	0.764	1	atypical	ptmab
aldob	0.0253858	0.372787	0.384	0.571	1	atypical	aldob
pif1	0.0256061	-0.997523	0.314	0.627	1	atypical	pif1
prdx1	0.030713	-0.512331	0.244	0.433	1	atypical	prdx1
acvrl1	0.0323622	0.25847	0.233	0.678	1	atypical	acvrl1
si:dkey-108k21.26	0.0368553	-0.305104	0.233	0.635	1	atypical	si:dkey-108k21.26
rpl6	0.0409039	-0.290007	0.895	0.983	1	atypical	rpl6
nuf2	0.0416201	-0.259015	0.116	0.433	1	atypical	nuf2
icn	0.0656417	0.266601	0.419	0.609	1	atypical	icn
caprin2	0.0728942	-0.461607	0.384	0.678	1	atypical	caprin2
ahnak	0.0871823	-0.580745	0.058	0.395	1	atypical	ahnak
sepp1a.1	0.0983013	-0.29813	0.453	0.575	1	atypical	sepp1a.1
cdca7a	0.100018	-0.373212	0.279	0.665	1	atypical	cdca7a
bcl2l10	0.115049	-0.383365	0.256	0.476	1	atypical	bcl2l10
incenp	0.126016	-0.322118	0.256	0.498	1	atypical	incenp
pfn1	0.12826	-0.289144	0.674	0.996	1	atypical	pfn1
ckbb	0.169419	-0.251042	0.384	0.67	1	atypical	ckbb
plk3	0.171157	-0.619663	0.267	0.618	1	atypical	plk3
nucks1a	0.196664	-0.66581	0.337	0.631	1	atypical	nucks1a
si:ch211-156j22.4	0.26058	-0.295553	0.198	0.511	1	atypical	si:ch211-156j22.4
cdc20	0.276047	-0.316389	0.326	0.652	1	atypical	cdc20
ccna2	0.279019	-0.597908	0.302	0.494	1	atypical	ccna2
zgc:173443	0.280005	-0.544603	0.174	0.464	1	atypical	zgc:173443
si:ch211-132b12.8	0.288771	-0.303202	0.477	0.704	1	atypical	si:ch211-132b12.8
mcm7	0.323866	-0.349876	0.209	0.584	1	atypical	mcm7
tpx2	0.374058	-0.758585	0.081	0.468	1	atypical	tpx2
LOC100536458	0.392332	0.611946	0.209	0.524	1	atypical	LOC100536458
si:ch211-241j12.3	0.424206	-0.619648	0.221	0.575	1	atypical	si:ch211-241j12.3
ddc	0.430053	-0.689144	0.093	0.438	1	atypical	ddc
slc4a1a	0.446473	0.296862	0.244	0.515	1	atypical	slc4a1a
lgmn	0.460232	0.339935	0.279	0.567	1	atypical	lgmn
lect2l	0.475271	-0.290528	0.512	0.73	1	atypical	lect2l
aurka	0.490703	-0.272341	0.337	0.562	1	atypical	aurka
krcp	0.491159	-0.491557	0.256	0.554	1	atypical	krcp
zglp1	0.575297	-0.288046	0.326	0.614	1	atypical	zglp1
LOC101884804	0.590502	0.550704	0.349	0.622	1	atypical	LOC101884804
si:ch73-90k17.1	0.604944	-0.317139	0.326	0.571	1	atypical	si:ch73-90k17.1
npsn	0.654151	-0.316361	0.267	0.549	1	atypical	npsn
nop56	0.67112	-0.565032	0.174	0.536	1	atypical	nop56
si:ch211-250e5.3	0.694752	-0.323224	0.407	0.597	1	atypical	si:ch211-250e5.3
ckap5	0.720761	-0.583871	0.163	0.515	1	atypical	ckap5
smc4	0.721746	-0.429971	0.209	0.571	1	atypical	smc4
si:ch211-222l21.1	0.749783	-0.264567	0.291	0.571	1	atypical	si:ch211-222l21.1
si:dkey-77g12.1	0.802065	0.42145	0.07	0.506	1	atypical	si:dkey-77g12.1
tbl1x	0.849177	-0.282922	0.163	0.532	1	atypical	tbl1x
marcksb	0.914285	-0.426386	0.291	0.571	1	atypical	marcksb
h1f0	4.96026e-27	-0.387906	0.427	0.921	9.92053e-24	unknown	h1f0
LOC100536458	5.3883e-21	0.279969	0.284	0.812	1.07766e-17	unknown	LOC100536458
zgc:153659	5.98759e-20	0.298192	0.443	0.933	1.19752e-16	unknown	zgc:153659
mxc	1.95514e-19	-0.267771	0.086	0.221	3.91028e-16	unknown	mxc
marcksl1a	4.3091e-18	-0.26494	0.295	0.83	8.6182e-15	unknown	marcksl1a
tmprss2	1.25213e-15	-0.406842	0.324	0.791	2.50426e-12	unknown	tmprss2
bhmt	7.08373e-13	0.5246	0.408	0.848	1.41675e-09	unknown	bhmt
eif4ebp3l	1.63457e-12	-0.276352	0.362	0.785	3.26914e-09	unknown	eif4ebp3l
mat1a.1	2.02306e-12	-0.301947	0.359	0.767	4.04612e-09	unknown	mat1a.1
LOC101885964	2.16877e-12	0.257769	0.273	0.733	4.33754e-09	unknown	LOC101885964
LOC101884804	2.19133e-12	0.447523	0.408	0.836	4.38266e-09	unknown	LOC101884804
cldnh	2.33712e-11	-0.354713	0.376	0.764	4.67425e-08	unknown	cldnh
si:dkey-79f11.10	3.78333e-11	-0.2908	0.059	0.291	7.56666e-08	unknown	si:dkey-79f11.10
si:dkey-247k7.2	2.58265e-10	-0.279872	0.076	0.303	5.16531e-07	unknown	si:dkey-247k7.2
cxcl13	7.75801e-10	-0.366497	0	0.248	1.5516e-06	unknown	cxcl13
ctsd	1.54849e-09	0.250511	0.316	0.794	3.09699e-06	unknown	ctsd
apoa2	3.6704e-09	0.816745	0.251	0.379	7.34079e-06	unknown	apoa2
tdo2b	2.13859e-08	-0.327151	0.122	0.621	4.27718e-05	unknown	tdo2b
fam84a	9.24279e-08	-0.271328	0.432	0.821	0.000184856	unknown	fam84a
slc2a9l1	3.27854e-07	-0.297121	0.514	0.852	0.000655708	unknown	slc2a9l1
g6pca.2	1.5049e-06	-0.290462	0.63	0.924	0.0030098	unknown	g6pca.2
slc27a2b	1.55354e-06	-0.261906	0.411	0.761	0.00310708	unknown	slc27a2b
leg1.1	2.03892e-06	0.482014	0.219	0.388	0.00407784	unknown	leg1.1
npb	2.4458e-06	-0.385672	0.2	0.624	0.0048916	unknown	npb
aqp12	9.00085e-06	0.344018	0.111	0.591	0.0180017	unknown	aqp12
gpx1b	1.72833e-05	-0.281182	0.195	0.612	0.0345666	unknown	gpx1b
mpeg1.2	2.05966e-05	-0.284887	0.289	0.655	0.0411931	unknown	mpeg1.2
ptmab	5.80942e-05	-0.268393	0.511	0.87	0.116188	unknown	ptmab
cd74a	0.000104069	0.33132	0.562	0.848	0.208139	unknown	cd74a
h2afvb	0.00014764	-0.294209	0.349	0.694	0.29528	unknown	h2afvb
ckba	0.000189037	-0.403628	0.286	0.658	0.378075	unknown	ckba
hbba2	0.000291051	0.612905	0.765	0.945	0.582102	unknown	hbba2
illr4	0.000738286	-0.274347	0.057	0.333	1	unknown	illr4
si:dkey-194e6.1	0.00414452	-0.274534	0.732	0.891	1	unknown	si:dkey-194e6.1
zgc:152791	0.00555665	-0.288237	0.192	0.448	1	unknown	zgc:152791
slc4a2a	0.00676578	-0.251948	0.359	0.652	1	unknown	slc4a2a
hsd11b2	0.00761404	-0.390016	0.427	0.67	1	unknown	hsd11b2
ccl19a.1	0.011415	-0.389003	0.108	0.545	1	unknown	ccl19a.1
zgc:123068	0.02345	-0.405335	0.335	0.494	1	unknown	zgc:123068
cxcl13.1	0.0253696	-0.555464	0.135	0.412	1	unknown	cxcl13.1
apoa1b	0.0295171	0.963308	0.278	0.618	1	unknown	apoa1b
si:ch211-250g4.3	0.0318704	0.558364	0.846	0.924	1	unknown	si:ch211-250g4.3
vtg5.1	0.0464771	0.252429	0.186	0.542	1	unknown	vtg5.1
LOC103908723	0.0606898	0.296702	0.254	0.57	1	unknown	LOC103908723
si:ch73-359m17.9	0.0816837	-0.668282	0.238	0.573	1	unknown	si:ch73-359m17.9
zgc:195356	0.0840965	-0.309452	0.159	0.527	1	unknown	zgc:195356
aldob	0.0917181	0.258496	0.895	0.991	1	unknown	aldob
hbaa2	0.124491	0.455433	0.7	0.933	1	unknown	hbaa2
nme2b.2	0.144488	-0.55104	0.322	0.548	1	unknown	nme2b.2
slc26a6l	0.17099	0.257253	0.278	0.597	1	unknown	slc26a6l
apoc1	0.227152	0.748987	0.408	0.648	1	unknown	apoc1
spi1b	0.231711	-0.256433	0.132	0.409	1	unknown	spi1b
gas8	0.240901	-0.342528	0.07	0.439	1	unknown	gas8
si:ch211-207n23.2	0.386666	-0.417734	0.146	0.464	1	unknown	si:ch211-207n23.2
slc16a6b	0.40009	-0.268195	0.376	0.624	1	unknown	slc16a6b
lrrc66	0.403455	-0.329085	0.27	0.582	1	unknown	lrrc66
si:ch73-335l21.4	0.543679	-0.261852	0.3	0.542	1	unknown	si:ch73-335l21.4
ccl34a.4	0.606594	-0.498197	0.157	0.452	1	unknown	ccl34a.4
si:dkey-102g19.3	0.613131	-0.328777	0.062	0.406	1	unknown	si:dkey-102g19.3
tfa	0.672039	0.595694	0.408	0.658	1	unknown	tfa
lect2l	0.694253	0.322572	0.516	0.821	1	unknown	lect2l
gapdh	0.855535	0.254071	0.719	0.927	1	unknown	gapdh
si:dkey-241l7.2	0.863968	0.266168	0.457	0.727	1	unknown	si:dkey-241l7.2
LOC100329375	0.871582	0.288521	0.227	0.512	1	unknown	LOC100329375
si:ch211-198c19.3	0.987102	-0.28956	0.378	0.642	1	unknown	si:ch211-198c19.3
fabp10a	0.994659	0.800332	0.278	0.573	1	unknown	fabp10a
LOC101885876	3.81227e-17	0.456273	0.301	0.229	7.62455e-14	unknown immune	LOC101885876
lgals2b	1.17971e-16	0.901131	0.385	0.284	2.35942e-13	unknown immune	lgals2b
cfl1l	2.60492e-12	0.303545	0.734	0.959	5.20984e-09	unknown immune	cfl1l
ckba	2.26241e-10	-0.267501	0.413	0.31	4.52482e-07	unknown immune	ckba
krt4.1	2.45381e-10	0.43536	0.245	0.779	4.90763e-07	unknown immune	krt4.1
si:ch211-243g18.2	1.00613e-09	0.275206	0.217	0.214	2.01227e-06	unknown immune	si:ch211-243g18.2
LOC799067	4.75415e-09	0.724417	0.399	0.897	9.5083e-06	unknown immune	LOC799067
ryr3	7.72776e-09	0.293995	0.58	0.982	1.54555e-05	unknown immune	ryr3
npsn	8.28031e-09	0.262904	0.552	0.9	1.65606e-05	unknown immune	npsn
wu:fb18f06	2.52329e-08	0.554899	0.217	0.646	5.04659e-05	unknown immune	wu:fb18f06
si:ch211-288g17.3	3.84314e-08	-0.285741	0.748	0.945	7.68629e-05	unknown immune	si:ch211-288g17.3
cdh1	7.38581e-08	0.253467	0.538	0.897	0.000147716	unknown immune	cdh1
LOC100007935	1.28164e-07	0.400775	0.168	0.583	0.000256328	unknown immune	LOC100007935
LOC103910136	1.98955e-07	0.282702	0.406	0.812	0.00039791	unknown immune	LOC103910136
si:dkey-247k7.2	2.65648e-07	0.705171	0.07	0.107	0.000531295	unknown immune	si:dkey-247k7.2
abcb5	3.65078e-07	0.256067	0.476	0.86	0.000730155	unknown immune	abcb5
cldne	3.69061e-07	0.305136	0.091	0.137	0.000738122	unknown immune	cldne
LOC100006250	4.92097e-06	1.33329	0.287	0.808	0.00984194	unknown immune	LOC100006250
ccl34a.4	5.55454e-06	-0.277308	0.161	0.339	0.0111091	unknown immune	ccl34a.4
LOC100334604	8.95706e-06	-0.282548	0.413	0.657	0.0179141	unknown immune	LOC100334604
rpl15	4.59323e-05	-0.294211	1	1	0.0918647	unknown immune	rpl15
LOC101886660	7.05296e-05	-0.391534	0.559	0.845	0.141059	unknown immune	LOC101886660
LOC100331140	0.000135558	0.291955	0.126	0.45	0.271115	unknown immune	LOC100331140
LOC100330864	0.000389541	-0.29398	0.587	0.793	0.779081	unknown immune	LOC100330864
si:ch211-39i22.1	0.000418607	0.406837	0.168	0.284	0.837214	unknown immune	si:ch211-39i22.1
mid1ip1b	0.000582262	0.255871	0.329	0.273	1	unknown immune	mid1ip1b
rab11fip3	0.00101695	0.389535	0.322	0.568	1	unknown immune	rab11fip3
sat1a.1	0.00114638	0.362071	0.322	0.742	1	unknown immune	sat1a.1
pax2a	0.00150623	0.418623	0.58	0.941	1	unknown immune	pax2a
ctsba	0.00161063	-0.324894	0.706	0.9	1	unknown immune	ctsba
cd9b	0.00164613	0.58102	0.664	0.561	1	unknown immune	cd9b
si:dkey-188i13.7	0.00188167	-0.272298	0.503	0.79	1	unknown immune	si:dkey-188i13.7
cd81a	0.00193743	-0.258054	0.65	0.911	1	unknown immune	cd81a
id1	0.00194713	0.360747	0.42	0.749	1	unknown immune	id1
si:dkeyp-117b11.1	0.00204292	0.364793	0.301	0.613	1	unknown immune	si:dkeyp-117b11.1
rpz5	0.00299833	0.259945	0.371	0.369	1	unknown immune	rpz5
si:dkey-87o1.2	0.00324885	0.41988	0.238	0.446	1	unknown immune	si:dkey-87o1.2
cxcl13.1	0.00359666	-0.566083	0.14	0.292	1	unknown immune	cxcl13.1
LOC110439915	0.00554561	0.369886	0.364	0.446	1	unknown immune	LOC110439915
pycard	0.0057482	-0.267866	0.629	0.852	1	unknown immune	pycard
pde9a	0.00938845	0.311848	0.196	0.491	1	unknown immune	pde9a
gng10	0.00999974	0.412082	0.72	0.915	1	unknown immune	gng10
socs1a	0.0105562	0.271765	0.427	0.697	1	unknown immune	socs1a
LOC110439423	0.0111419	0.429435	0.203	0.295	1	unknown immune	LOC110439423
cldn8	0.0115722	0.620748	0.643	0.705	1	unknown immune	cldn8
si:ch211-119e14.1	0.0162054	-0.301976	0.566	0.775	1	unknown immune	si:ch211-119e14.1
timp2b	0.0176607	-0.349926	0.65	0.72	1	unknown immune	timp2b
si:ch211-74m13.3	0.0295633	-0.294632	0.434	0.672	1	unknown immune	si:ch211-74m13.3
grn2	0.0525004	2.10447	0.112	0.446	1	unknown immune	grn2
sytl4	0.0744215	0.329098	0.531	0.856	1	unknown immune	sytl4
si:dkey-108k21.10	0.0760686	-0.320379	0.608	0.561	1	unknown immune	si:dkey-108k21.10
si:dkey-261m9.17	0.0846025	-0.296328	0.643	0.756	1	unknown immune	si:dkey-261m9.17
zgc:165573	0.089375	0.364351	0.497	0.675	1	unknown immune	zgc:165573
atf3	0.0987548	-0.427865	0.545	0.646	1	unknown immune	atf3
scinlb	0.107856	0.376063	0.364	0.642	1	unknown immune	scinlb
cldnh	0.111444	0.556641	0.706	0.786	1	unknown immune	cldnh
syngr3b	0.120516	-0.253231	0.601	0.716	1	unknown immune	syngr3b
dhfr	0.125767	0.277675	0.643	0.642	1	unknown immune	dhfr
lgals9l1	0.150061	-0.324558	0.385	0.631	1	unknown immune	lgals9l1
cxcr4a	0.159752	0.305974	0.413	0.631	1	unknown immune	cxcr4a
LOC101884804	0.163755	-0.433026	0.832	0.945	1	unknown immune	LOC101884804
krt91	0.189615	0.895625	0.497	0.568	1	unknown immune	krt91
grn1	0.193787	0.32701	0.357	0.55	1	unknown immune	grn1
cxcl13	0.203083	-0.473295	0.154	0.531	1	unknown immune	cxcl13
si:ch211-250g4.3	0.205388	1.00153	0.762	0.753	1	unknown immune	si:ch211-250g4.3
spry2	0.23711	0.80503	0.455	0.775	1	unknown immune	spry2
srgn	0.238962	0.2849	0.455	0.62	1	unknown immune	srgn
si:ch211-117m20.5	0.253929	-0.361083	0.238	0.413	1	unknown immune	si:ch211-117m20.5
aldob	0.289123	0.46907	0.748	0.745	1	unknown immune	aldob
nme2b.2	0.317852	0.416925	0.469	0.535	1	unknown immune	nme2b.2
lect2l	0.321324	0.253631	0.573	0.708	1	unknown immune	lect2l
cxcl11.1	0.33356	-0.432147	0.455	0.635	1	unknown immune	cxcl11.1
si:ch211-194m7.4	0.349725	-0.326305	0.175	0.48	1	unknown immune	si:ch211-194m7.4
zgc:92249	0.39661	0.317178	0.301	0.594	1	unknown immune	zgc:92249
irf1b	0.425155	-0.25112	0.49	0.517	1	unknown immune	irf1b
c9hxorf21	0.452913	0.424265	0.147	0.299	1	unknown immune	c9hxorf21
il1fma	0.539068	-0.287594	0.545	0.601	1	unknown immune	il1fma
si:ch211-113a14.18	0.682059	-0.260595	0.552	0.598	1	unknown immune	si:ch211-113a14.18
si:ch211-207n23.2	0.714669	0.254631	0.65	0.764	1	unknown immune	si:ch211-207n23.2
si:ch73-359m17.5	0.775557	0.411929	0.476	0.542	1	unknown immune	si:ch73-359m17.5
hbaa2	0.812897	0.259914	0.699	0.875	1	unknown immune	hbaa2
prox1a	0.848508	0.419057	0.58	0.694	1	unknown immune	prox1a
cldnc	0.86598	0.3497	0.112	0.421	1	unknown immune	cldnc
cybb	0.875052	-0.270604	0.427	0.568	1	unknown immune	cybb
si:ch211-165e15.1	0.883924	0.282147	0.622	0.76	1	unknown immune	si:ch211-165e15.1
si:ch73-359m17.6	0.91467	0.363283	0.301	0.587	1	unknown immune	si:ch73-359m17.6
si:ch211-114n24.6	0.935266	-0.327945	0.566	0.694	1	unknown immune	si:ch211-114n24.6
prdx1	0.971053	-0.258837	0.483	0.579	1	unknown immune	prdx1
