# Supplementary material for: Cebp1 and Cebpβ transcriptional axis controls eosinophilopoiesis in zebrafish
Source: Nat Commun. 2024 Jan 27;15:811. doi: 10.1038/s41467-024-45029-0 (PMC10821951; doi:10.1038/s41467-024-45029-0)
Supplement: Supplementary file 10 — Supplementary Data 7 [file 41467_2024_45029_MOESM10_ESM.xlsx]

## Sheet: marker_genes
	p_val	avg_logFC	pct.1	pct.2	p_val_adj	cluster	gene
rplp1	1.18644e-68	0.872472	1	1	2.37289e-65	Eb-P	rplp1
rps8a	1.24465e-67	0.904883	1	0.997	2.48929e-64	Eb-P	rps8a
rpl7	3.36983e-67	1.08953	1	0.985	6.73966e-64	Eb-P	rpl7
rpl15	4.43401e-67	1.01073	1	0.994	8.86802e-64	Eb-P	rpl15
rpl23a	3.47303e-65	0.992316	1	0.97	6.94605e-62	Eb-P	rpl23a
rpl13	4.27674e-65	0.89466	1	0.999	8.55348e-62	Eb-P	rpl13
eef1g	1.92027e-63	0.926122	1	0.977	3.84054e-60	Eb-P	eef1g
rps19	6.44992e-63	0.850942	1	0.998	1.28998e-59	Eb-P	rps19
hsp90ab1	5.50612e-62	0.916438	1	0.993	1.10122e-58	Eb-P	hsp90ab1
rps7	3.8205e-60	0.917134	1	0.996	7.641e-57	Eb-P	rps7
rpl9	7.99725e-60	0.781019	1	0.992	1.59945e-56	Eb-P	rpl9
rpl7a	3.75979e-59	0.828503	1	0.999	7.51957e-56	Eb-P	rpl7a
rps9	2.43215e-58	0.896912	1	1	4.86431e-55	Eb-P	rps9
rps4x	3.83116e-57	0.785761	1	0.997	7.66232e-54	Eb-P	rps4x
sult2st1	5.97284e-56	0.661075	0.929	0.389	1.19457e-52	Eb-P	sult2st1
rps6	2.93142e-55	0.810395	1	0.996	5.86285e-52	Eb-P	rps6
cdk6	2.09418e-53	0.619286	0.984	0.876	4.18835e-50	Eb-P	cdk6
eef1a1l1	4.33961e-53	0.551835	1	0.999	8.67921e-50	Eb-P	eef1a1l1
fabp3	2.49035e-52	1.19931	0.984	0.606	4.98069e-49	Eb-P	fabp3
si:dkey-239h2.3.1	2.01798e-51	0.593087	0.945	0.677	4.03596e-48	Eb-P	si:dkey-239h2.3.1
rpl22l1	5.83285e-51	0.89277	1	0.911	1.16657e-47	Eb-P	rpl22l1
cpa5	8.02476e-50	0.557474	0.945	0.706	1.60495e-46	Eb-P	cpa5
si:ch211-197h24.9	9.66457e-50	0.393824	0.953	0.551	1.93291e-46	Eb-P	si:ch211-197h24.9
rpl6	1.12521e-49	0.794776	1	0.996	2.25041e-46	Eb-P	rpl6
sms	1.63305e-49	0.391991	0.929	0.624	3.26611e-46	Eb-P	sms
zgc:77517.1	3.3857e-46	0.556662	0.961	0.516	6.7714e-43	Eb-P	zgc:77517.1
cxcr3.2.1	4.51022e-46	0.414214	0.929	0.53	9.02044e-43	Eb-P	cxcr3.2.1
mpx	1.4956e-44	0.410904	0.945	0.889	2.9912e-41	Eb-P	mpx
ch25hl2	2.78508e-44	0.374802	0.882	0.491	5.57015e-41	Eb-P	ch25hl2
si:dkey-261h17.1	2.03022e-43	1.0112	0.921	0.468	4.06043e-40	Eb-P	si:dkey-261h17.1
si:ch1073-429i10.1	1.9338e-40	1.17026	0.961	0.768	3.8676e-37	Eb-P	si:ch1073-429i10.1
ncf2	5.34803e-40	0.726113	0.969	0.869	1.06961e-36	Eb-P	ncf2
mcm2	4.84228e-37	0.282906	0.953	0.542	9.68456e-34	Eb-P	mcm2
myb	2.46208e-35	0.51853	0.937	0.619	4.92416e-32	Eb-P	myb
nop56	2.51517e-35	0.855029	0.945	0.561	5.03033e-32	Eb-P	nop56
rab3db	3.48484e-33	0.399373	0.945	0.861	6.96968e-30	Eb-P	rab3db
npsn	1.03764e-32	0.428736	0.961	0.793	2.07528e-29	Eb-P	npsn
LOC100334443	8.81253e-31	0.593902	0.953	0.796	1.76251e-27	Eb-P	LOC100334443
si:dkey-27i16.2	3.00185e-30	0.289071	0.906	0.678	6.00371e-27	Eb-P	si:dkey-27i16.2
LOC100536039	6.08949e-30	0.523548	0.906	0.563	1.2179e-26	Eb-P	LOC100536039
ahcy	2.11958e-28	0.634936	0.937	0.821	4.23916e-25	Eb-P	ahcy
mcmdc2as	3.43553e-28	0.60779	0.898	0.559	6.87106e-25	Eb-P	mcmdc2as
csf1rb	7.80485e-26	0.692446	0.835	0.709	1.56097e-22	Eb-P	csf1rb
ncl	4.24202e-24	0.59999	0.976	0.568	8.48403e-21	Eb-P	ncl
ptmab	5.97678e-24	0.656639	0.976	0.766	1.19536e-20	Eb-P	ptmab
si:ch73-1a9.3	1.17315e-23	0.518945	0.992	0.885	2.3463e-20	Eb-P	si:ch73-1a9.3
npm1a.1	1.69214e-22	0.450664	0.929	0.807	3.38428e-19	Eb-P	npm1a.1
LOC100535890	1.32382e-21	0.47219	0.913	0.837	2.64765e-18	Eb-P	LOC100535890
dkc1	1.6739e-21	0.427892	0.835	0.513	3.34781e-18	Eb-P	dkc1
hmgb3a	4.5091e-21	0.425836	0.787	0.772	9.0182e-18	Eb-P	hmgb3a
atp1b1a	7.20942e-20	0.384205	0.992	0.617	1.44188e-16	Eb-P	atp1b1a
nop58	1.23076e-19	0.482835	0.898	0.614	2.46151e-16	Eb-P	nop58
prdx5	6.78129e-18	0.380389	0.969	0.688	1.35626e-14	Eb-P	prdx5
si:ch211-222l21.1	4.46334e-17	0.492183	0.969	0.878	8.92668e-14	Eb-P	si:ch211-222l21.1
lect2l	6.07488e-16	0.395391	0.969	0.782	1.21498e-12	Eb-P	lect2l
dbi	1.23717e-15	0.412669	0.984	0.644	2.47433e-12	Eb-P	dbi
lgals2a	2.5797e-15	0.289501	0.898	0.723	5.1594e-12	Eb-P	lgals2a
si:ch73-295i22.2	5.71896e-15	0.405107	0.827	0.761	1.14379e-11	Eb-P	si:ch73-295i22.2
paics	1.46396e-14	0.340019	0.756	0.71	2.92792e-11	Eb-P	paics
papss2b	1.54138e-14	0.258722	0.811	0.763	3.08276e-11	Eb-P	papss2b
hspe1	8.41219e-14	0.268955	0.74	0.365	1.68244e-10	Eb-P	hspe1
cnbpa	5.45619e-13	0.339364	0.803	0.654	1.09124e-09	Eb-P	cnbpa
h2afvb	2.03594e-12	0.261258	0.961	0.768	4.07189e-09	Eb-P	h2afvb
prdx2	3.95675e-11	0.37637	0.992	0.871	7.9135e-08	Eb-P	prdx2
snu13b	3.72357e-09	0.289893	0.811	0.659	7.44714e-06	Eb-P	snu13b
myca	4.42373e-08	0.372147	0.756	0.723	8.84745e-05	Eb-P	myca
pmp22b	5.58885e-07	0.365143	0.591	0.34	0.00111777	Eb-P	pmp22b
nop2	7.12308e-06	0.252649	0.63	0.428	0.0142462	Eb-P	nop2
apex1	7.84014e-06	0.296635	0.724	0.81	0.0156803	Eb-P	apex1
sox4a	0.00527478	0.338206	0.63	0.894	1	Eb-P	sox4a
cfd.2	1.34089e-57	1.99993	0.992	0.933	2.68178e-54	EoP	cfd.2
ncf21	9.6106e-54	0.521771	1	0.866	1.92212e-50	EoP	ncf2
rps191	1.76768e-53	0.770553	1	0.998	3.53536e-50	EoP	rps19
rps71	1.40331e-51	0.872772	1	0.996	2.80663e-48	EoP	rps7
rpl23a1	1.99185e-51	0.852025	1	0.97	3.98369e-48	EoP	rpl23a
rpl71	8.36198e-51	0.918273	1	0.986	1.6724e-47	EoP	rpl7
hsp90ab11	8.3892e-51	0.805202	1	0.993	1.67784e-47	EoP	hsp90ab1
rps61	1.62127e-50	0.761393	1	0.996	3.24253e-47	EoP	rps6
rps8a1	1.33243e-49	0.741212	1	0.997	2.66486e-46	EoP	rps8a
rpl131	1.41169e-49	0.747368	1	0.999	2.82337e-46	EoP	rpl13
rpl151	2.10104e-49	0.834548	1	0.994	4.20208e-46	EoP	rpl15
rpl7a1	2.75827e-49	0.759541	1	0.999	5.51653e-46	EoP	rpl7a
rps91	3.79761e-49	0.869504	1	1	7.59523e-46	EoP	rps9
eef1g1	3.86536e-48	0.784421	1	0.977	7.73072e-45	EoP	eef1g
rpl22l11	2.15645e-47	0.865648	1	0.911	4.3129e-44	EoP	rpl22l1
rps4x1	1.1689e-46	0.71758	1	0.997	2.33779e-43	EoP	rps4x
rpl91	1.35287e-46	0.674179	1	0.992	2.70575e-43	EoP	rpl9
rplp11	4.7325e-46	0.684548	1	1	9.465e-43	EoP	rplp1
si:dkey-261h17.11	1.6607e-45	0.735372	0.976	0.464	3.32139e-42	EoP	si:dkey-261h17.1
LOC1003344431	1.44553e-42	0.679325	0.992	0.793	2.89106e-39	EoP	LOC100334443
npm1a.11	8.06655e-42	0.686641	0.992	0.801	1.61331e-38	EoP	npm1a.1
paics1	2.54284e-39	0.273416	0.919	0.695	5.08568e-36	EoP	paics
eef1a1l11	3.57567e-39	0.451115	1	0.999	7.15134e-36	EoP	eef1a1l1
rbbp4	4.64541e-38	0.261109	0.927	0.318	9.29082e-35	EoP	rbbp4
fabp31	8.83347e-38	0.953568	0.968	0.608	1.76669e-34	EoP	fabp3
calr3b	1.11473e-36	0.641175	0.952	0.383	2.22946e-33	EoP	calr3b
ahcy1	2.51569e-35	0.714083	0.976	0.818	5.03138e-32	EoP	ahcy
sdf2l1	1.10696e-34	0.334351	0.935	0.275	2.21392e-31	EoP	sdf2l1
dbi1	2.4797e-34	0.856522	0.984	0.645	4.9594e-31	EoP	dbi
snu13b1	6.52714e-34	0.630077	0.976	0.644	1.30543e-30	EoP	snu13b
rpl61	2.90948e-32	0.579057	1	0.996	5.81895e-29	EoP	rpl6
sox4a1	2.31488e-30	0.377087	0.911	0.868	4.62975e-27	EoP	sox4a
hspe11	1.41052e-28	0.461941	0.831	0.357	2.82104e-25	EoP	hspe1
cnpy1	3.18787e-28	0.387238	0.831	0.32	6.37575e-25	EoP	cnpy1
nop581	1.21426e-27	0.521294	0.968	0.609	2.42852e-24	EoP	nop58
snrpg	1.41684e-27	0.401438	0.887	0.446	2.83367e-24	EoP	snrpg
mcmdc2as1	2.27121e-26	0.700924	0.863	0.563	4.54242e-23	EoP	mcmdc2as
serp1	1.08268e-24	0.591938	0.944	0.449	2.16536e-21	EoP	serp1
fbl	1.42284e-24	0.3353	0.919	0.533	2.84568e-21	EoP	fbl
hyou1	3.18397e-24	0.498755	0.903	0.432	6.36795e-21	EoP	hyou1
si:ch211-288g17.3	3.46398e-24	0.312458	0.984	0.754	6.92797e-21	EoP	si:ch211-288g17.3
si:ch73-299h12.2	9.23555e-24	0.402738	0.815	0.493	1.84711e-20	EoP	si:ch73-299h12.2
hspa5	6.36532e-23	0.555143	0.96	0.523	1.27306e-19	EoP	hspa5
krtcap2	5.51937e-22	0.458841	0.927	0.631	1.10387e-18	EoP	krtcap2
tubb2b	1.04276e-21	0.327608	0.968	0.475	2.08553e-18	EoP	tubb2b
cox4i2	1.67585e-21	0.324713	0.806	0.531	3.35171e-18	EoP	cox4i2
ptmab1	3.34238e-21	0.467491	0.984	0.766	6.68475e-18	EoP	ptmab
mcm6	9.79331e-20	0.284002	0.823	0.538	1.95866e-16	EoP	mcm6
ckbb	9.82824e-20	0.516202	0.895	0.416	1.96565e-16	EoP	ckbb
apex11	1.19481e-19	0.408084	0.831	0.8	2.38961e-16	EoP	apex1
pdia4	9.23399e-19	0.278569	0.863	0.376	1.8468e-15	EoP	pdia4
si:ch1073-429i10.11	1.68379e-18	0.332365	0.911	0.773	3.36759e-15	EoP	si:ch1073-429i10.1
nucks1a	5.13245e-18	0.25857	0.823	0.478	1.02649e-14	EoP	nucks1a
timp4.2	2.74099e-17	0.497113	1	0.82	5.48197e-14	EoP	timp4.2
si:ch73-1a9.31	3.127e-17	0.393501	1	0.885	6.25399e-14	EoP	si:ch73-1a9.3
hnrnpa0l.1	2.04354e-16	0.341769	0.782	0.328	4.08707e-13	EoP	hnrnpa0l.1
stmn1a	2.51264e-16	0.2684	0.879	0.545	5.02527e-13	EoP	stmn1a
nop561	2.79364e-16	0.406192	0.863	0.57	5.58728e-13	EoP	nop56
pdia6	3.99747e-16	0.366348	0.815	0.469	7.99493e-13	EoP	pdia6
ncl1	1.74333e-15	0.390296	0.952	0.571	3.48665e-12	EoP	ncl
zgc:158852	1.81187e-15	0.530741	0.927	0.696	3.62373e-12	EoP	zgc:158852
h2afvb1	1.93049e-14	0.398937	0.911	0.772	3.86099e-11	EoP	h2afvb
cep112	2.64958e-13	0.27954	0.661	0.236	5.29917e-10	EoP	cep112
myca1	1.18308e-12	0.29002	0.855	0.714	2.36616e-09	EoP	myca
cnbpa1	1.25352e-12	0.297445	0.839	0.651	2.50703e-09	EoP	cnbpa
hmgb2b	1.26906e-12	0.397404	0.944	0.726	2.53812e-09	EoP	hmgb2b
npm1a	2.39384e-11	0.295017	0.782	0.737	4.78768e-08	EoP	npm1a
tuba8l	1.52798e-10	0.276361	0.903	0.769	3.05596e-07	EoP	tuba8l
h3f3a	1.77666e-10	0.298339	0.968	0.859	3.55331e-07	EoP	h3f3a
lgals2a1	4.30671e-10	0.327085	0.782	0.733	8.61342e-07	EoP	lgals2a
hmga1a	8.2472e-10	0.318848	0.919	0.802	1.64944e-06	EoP	hmga1a
calr	1.36698e-09	0.402251	0.702	0.372	2.73397e-06	EoP	calr
myb1	4.30683e-09	0.290374	0.758	0.636	8.61366e-06	EoP	myb
tubb4b	4.88572e-07	0.293377	0.984	0.846	0.000977144	EoP	tubb4b
csf1rb1	8.17499e-05	0.264342	0.653	0.725	0.1635	EoP	csf1rb
s100a10b	0.00295163	0.432945	0.629	0.485	1	EoP	s100a10b
cst14b.2	6.24663e-148	1.45425	0.996	0.859	1.24933e-144	pre.Eos	cst14b.2
si:ch1073-110a20.1	1.19031e-135	1.10909	1	0.978	2.38062e-132	pre.Eos	si:ch1073-110a20.1
si:dkey-203a12.3	8.00269e-134	0.91535	1	0.97	1.60054e-130	pre.Eos	si:dkey-203a12.3
agr2	1.46369e-131	1.74468	0.98	0.534	2.92738e-128	pre.Eos	agr2
si:zfos-2330d3.8	1.14232e-108	0.729537	1	0.983	2.28465e-105	pre.Eos	si:zfos-2330d3.8
pdia2	5.55442e-107	1.2179	0.971	0.567	1.11088e-103	pre.Eos	pdia2
si:dkeyp-75b4.10	2.97802e-99	1.02885	1	0.941	5.95603e-96	pre.Eos	si:dkeyp-75b4.10
si:ch1073-110a20.3	4.28407e-97	0.748659	1	0.974	8.56815e-94	pre.Eos	si:ch1073-110a20.3
si:dkey-203a12.4	4.3213e-93	0.897862	0.998	0.943	8.64259e-90	pre.Eos	si:dkey-203a12.4
si:ch211-194m7.8	3.17247e-89	0.763327	0.996	0.892	6.34495e-86	pre.Eos	si:ch211-194m7.8
LOC110438722	5.08981e-86	0.484377	0.737	0.159	1.01796e-82	pre.Eos	LOC110438722
si:dkey-77g12.4	5.28275e-85	0.742223	1	0.955	1.05655e-81	pre.Eos	si:dkey-77g12.4
LOC108179162	2.03758e-84	0.802981	0.886	0.389	4.07517e-81	pre.Eos	LOC108179162
timp4.21	8.05514e-81	0.764171	0.989	0.769	1.61103e-77	pre.Eos	timp4.2
pycard	6.01823e-80	0.521446	0.951	0.762	1.20365e-76	pre.Eos	pycard
si:dkey-203a12.2	3.49988e-79	0.845496	0.998	0.957	6.99975e-76	pre.Eos	si:dkey-203a12.2
si:zfos-2330d3.6	1.28451e-78	0.790956	0.973	0.802	2.56902e-75	pre.Eos	si:zfos-2330d3.6
si:dkey-203a12.7	1.91238e-78	0.831073	0.998	0.966	3.82476e-75	pre.Eos	si:dkey-203a12.7
si:ch211-214p16.2	6.54808e-74	0.752262	0.978	0.834	1.30962e-70	pre.Eos	si:ch211-214p16.2
si:dkey-203a12.8	4.85979e-73	0.821278	0.998	0.954	9.71958e-70	pre.Eos	si:dkey-203a12.8
si:ch1073-110a20.2	4.8296e-72	0.72951	1	0.886	9.6592e-69	pre.Eos	si:ch1073-110a20.2
LOC101886910	1.41328e-70	1.11359	0.971	0.815	2.82656e-67	pre.Eos	LOC101886910
si:ch211-194m7.5	1.53397e-69	0.338952	0.975	0.864	3.06794e-66	pre.Eos	si:ch211-194m7.5
LOC555374	4.06041e-68	0.642295	0.911	0.571	8.12081e-65	pre.Eos	LOC555374
endou.1	1.33028e-64	0.739466	0.712	0.187	2.66055e-61	pre.Eos	endou.1
si:dkey-203a12.6	1.69299e-63	0.703811	0.998	0.949	3.38599e-60	pre.Eos	si:dkey-203a12.6
LOC110438970	1.36019e-59	0.555569	0.998	0.935	2.72037e-56	pre.Eos	LOC110438970
calr1	1.15333e-58	0.459658	0.766	0.243	2.30665e-55	pre.Eos	calr
si:ch211-14a17.10.1	8.69054e-58	0.607406	1	0.869	1.73811e-54	pre.Eos	si:ch211-14a17.10.1
serp11	3.41938e-55	0.542644	0.797	0.359	6.83875e-52	pre.Eos	serp1
sdf2l11	1.20513e-53	0.450542	0.674	0.184	2.41025e-50	pre.Eos	sdf2l1
si:dkey-203a12.5	3.2897e-52	0.626672	0.993	0.893	6.5794e-49	pre.Eos	si:dkey-203a12.5
cnpy11	3.40259e-50	0.413778	0.632	0.248	6.80519e-47	pre.Eos	cnpy1
si:ch73-359m17.2	1.64714e-44	0.316097	0.938	0.744	3.29428e-41	pre.Eos	si:ch73-359m17.2
itln1	1.24071e-43	0.544666	0.996	0.846	2.48141e-40	pre.Eos	itln1
si:ch1073-376c22.1	1.95186e-43	0.480843	0.993	0.909	3.90372e-40	pre.Eos	si:ch1073-376c22.1
cfd.21	5.49308e-43	0.672051	0.929	0.942	1.09862e-39	pre.Eos	cfd.2
hyou11	1.25395e-40	0.477682	0.763	0.347	2.5079e-37	pre.Eos	hyou1
dbi2	1.72441e-37	0.534368	0.9	0.577	3.44883e-34	pre.Eos	dbi
hspa51	1.51275e-35	0.920006	0.763	0.473	3.02551e-32	pre.Eos	hspa5
pfn1	1.1861e-34	0.293713	1	0.995	2.3722e-31	pre.Eos	pfn1
cd81a	2.76611e-31	0.316609	0.949	0.877	5.53221e-28	pre.Eos	cd81a
krtcap21	1.38503e-29	0.45526	0.777	0.604	2.77006e-26	pre.Eos	krtcap2
zgc:1588521	2.51537e-27	0.418495	0.886	0.642	5.03073e-24	pre.Eos	zgc:158852
calr3b1	8.56968e-27	0.564974	0.638	0.341	1.71394e-23	pre.Eos	calr3b
si:ch211-214p16.1	9.94458e-27	0.384935	1	0.981	1.98892e-23	pre.Eos	si:ch211-214p16.1
ckbb1	2.63078e-26	0.328798	0.708	0.348	5.26157e-23	pre.Eos	ckbb
ak2	1.99606e-25	0.35803	0.987	0.966	3.99213e-22	pre.Eos	ak2
LOC110437886	2.15255e-25	0.359979	0.935	0.663	4.3051e-22	pre.Eos	LOC110437886
c3a.4	4.40828e-23	0.329198	0.993	0.87	8.81656e-20	pre.Eos	c3a.4
hsp90b1	1.83658e-22	0.505982	0.652	0.348	3.67316e-19	pre.Eos	hsp90b1
si:ch211-14a17.10	3.5961e-22	0.281609	0.993	0.87	7.19219e-19	pre.Eos	si:ch211-14a17.10
pdia61	1.03779e-20	0.474148	0.638	0.438	2.07559e-17	pre.Eos	pdia6
cst14b.1	1.28214e-20	0.333632	0.746	0.612	2.56428e-17	pre.Eos	cst14b.1
si:ch1073-67j19.1	5.25048e-18	0.630563	0.766	0.634	1.0501e-14	pre.Eos	si:ch1073-67j19.1
pdia41	3.50998e-13	0.477573	0.587	0.344	7.01995e-10	pre.Eos	pdia4
hmgn2	0.00362873	0.253768	0.96	0.933	1	pre.Eos	hmgn2
hbaa1	1.07479e-191	1.31606	1	1	2.14958e-188	mat.Eos	hbaa1
ba1	8.56335e-190	1.32316	1	1	1.71267e-186	mat.Eos	ba1
si:ch211-5k11.8	1.58553e-177	1.30616	1	1	3.17107e-174	mat.Eos	si:ch211-5k11.8
ba1l	2.54259e-173	1.2372	1	0.999	5.08518e-170	mat.Eos	ba1l
fosab	1.04525e-144	0.325105	0.875	0.28	2.0905e-141	mat.Eos	fosab
socs3a	6.70596e-101	0.969612	0.928	0.413	1.34119e-97	mat.Eos	socs3a
stat3	5.73188e-80	0.260361	0.852	0.333	1.14638e-76	mat.Eos	stat3
cdaa	1.30256e-71	0.758163	0.85	0.411	2.60512e-68	mat.Eos	cdaa
LOC100150882	3.89968e-70	0.869071	0.877	0.472	7.79936e-67	mat.Eos	LOC100150882
scinlb	7.34997e-66	0.612091	0.907	0.578	1.46999e-62	mat.Eos	scinlb
hbba2	1.47854e-65	0.706879	0.925	0.868	2.95709e-62	mat.Eos	hbba2
slc22a2	3.3762e-61	0.381089	0.899	0.755	6.7524e-58	mat.Eos	slc22a2
tmsb4x	9.76679e-59	0.535259	0.999	1	1.95336e-55	mat.Eos	tmsb4x
lect2l1	1.88218e-55	0.427103	0.871	0.714	3.76435e-52	mat.Eos	lect2l
hbaa2	3.00123e-52	0.617701	0.873	0.745	6.00246e-49	mat.Eos	hbaa2
si:dkey-77g12.1	2.92494e-42	0.519324	1	0.979	5.84988e-39	mat.Eos	si:dkey-77g12.1
rbp4	2.81839e-41	0.30286	0.54	0.187	5.63678e-38	mat.Eos	rbp4
si:dkey-241l7.2	9.74213e-39	0.571613	0.789	0.691	1.94843e-35	mat.Eos	si:dkey-241l7.2
si:ch211-119e14.1	7.11236e-37	0.80158	0.82	0.526	1.42247e-33	mat.Eos	si:ch211-119e14.1
rasgef1ba	7.71282e-35	0.308038	0.802	0.628	1.54256e-31	mat.Eos	rasgef1ba
si:ch211-165e15.1	1.31408e-33	0.569286	0.72	0.422	2.62816e-30	mat.Eos	si:ch211-165e15.1
aldob	3.9597e-26	0.333095	0.903	0.881	7.91939e-23	mat.Eos	aldob
actb2	1.16435e-25	0.269797	1	1	2.3287e-22	mat.Eos	actb2
LOC100301575	1.50685e-24	0.264394	0.313	0.618	3.01371e-21	mat.Eos	LOC100301575
pcna	4.95519e-23	0.272591	0.84	0.614	9.91038e-20	mat.Eos	pcna
nfkbiaa	9.5213e-23	0.311392	0.816	0.506	1.90426e-19	mat.Eos	nfkbiaa
marco	2.20594e-22	0.261414	0.563	0.265	4.41189e-19	mat.Eos	marco
cahz	7.48121e-20	0.805094	0.846	0.794	1.49624e-16	mat.Eos	cahz
LOC100331492	5.9366e-19	0.529683	0.779	0.548	1.18732e-15	mat.Eos	LOC100331492
cebpb	2.88237e-18	0.797059	0.953	0.878	5.76474e-15	mat.Eos	cebpb
dab2	1.54997e-17	0.27906	0.805	0.698	3.09994e-14	mat.Eos	dab2
LOC110438407	7.88411e-17	0.345833	0.842	0.512	1.57682e-13	mat.Eos	LOC110438407
c3a.41	1.62436e-15	0.317423	0.97	0.834	3.24872e-12	mat.Eos	c3a.4
LOC100329375	3.54469e-14	0.355125	0.809	0.722	7.08937e-11	mat.Eos	LOC100329375
viml	8.44256e-14	0.587052	0.968	0.833	1.68851e-10	mat.Eos	viml
si:ch211-14a17.101	6.80817e-13	0.337029	0.97	0.834	1.36163e-09	mat.Eos	si:ch211-14a17.10
sepp1a.1	6.86769e-13	0.477035	0.852	0.851	1.37354e-09	mat.Eos	sepp1a.1
cfp	8.80809e-13	0.513063	0.766	0.639	1.76162e-09	mat.Eos	cfp
cd74a	3.83152e-11	0.589447	0.97	0.95	7.66304e-08	mat.Eos	cd74a
ccnb1	4.62125e-11	0.3403	0.27	0.451	9.24251e-08	mat.Eos	ccnb1
cfi	6.97278e-11	0.525067	0.56	0.391	1.39456e-07	mat.Eos	cfi
cfh.1	1.0051e-10	0.483382	0.904	0.863	2.01021e-07	mat.Eos	cfh.1
ckap5	1.89783e-10	0.252978	0.389	0.249	3.79566e-07	mat.Eos	ckap5
zgc:171779	2.19434e-10	0.421436	0.578	0.381	4.38868e-07	mat.Eos	zgc:171779
ponzr1	2.94931e-10	0.407086	0.901	0.795	5.89861e-07	mat.Eos	ponzr1
ncf1	3.94776e-10	0.695823	0.801	0.688	7.89553e-07	mat.Eos	ncf1
zp3a.1	4.93449e-10	0.359819	0.687	0.615	9.86897e-07	mat.Eos	zp3a.1
icn	7.65672e-09	0.274025	0.966	0.95	1.53134e-05	mat.Eos	icn
tfr1a	1.0161e-08	0.263622	0.518	0.702	2.0322e-05	mat.Eos	tfr1a
si:ch211-250g4.3	7.99587e-08	1.23495	0.775	0.823	0.000159917	mat.Eos	si:ch211-250g4.3
LOC100332723	1.8067e-07	0.411598	0.728	0.607	0.000361339	mat.Eos	LOC100332723
f5	2.78586e-07	0.450949	0.56	0.446	0.000557172	mat.Eos	f5
si:dkey-25o16.2	3.70769e-07	0.407107	0.614	0.898	0.000741538	mat.Eos	si:dkey-25o16.2
cfl1l	3.95574e-07	0.383704	0.451	0.32	0.000791149	mat.Eos	cfl1l
ctsla	5.51575e-07	0.308901	0.373	0.496	0.00110315	mat.Eos	ctsla
krt8.1	1.2824e-06	0.276525	0.543	0.734	0.0025648	mat.Eos	krt8.1
anxa1a	1.76873e-06	0.355076	0.765	0.753	0.00353746	mat.Eos	anxa1a
zgc:171977	1.83425e-06	0.394711	0.589	0.494	0.00366851	mat.Eos	zgc:171977
zp3a.2	4.74057e-06	0.355414	0.62	0.661	0.00948113	mat.Eos	zp3a.2
LOC110437731	5.91515e-06	0.368202	0.969	0.951	0.0118303	mat.Eos	LOC110437731
marcksl1a	7.61436e-06	0.562202	0.619	0.511	0.0152287	mat.Eos	marcksl1a
cxcl12a	9.51539e-06	0.609527	0.708	0.702	0.0190308	mat.Eos	cxcl12a
LOC108192158	1.38063e-05	0.608378	0.37	0.436	0.0276126	mat.Eos	LOC108192158
epb41b	8.82295e-05	0.353284	0.834	0.87	0.176459	mat.Eos	epb41b
spi1b	9.49516e-05	0.645299	0.93	0.926	0.189903	mat.Eos	spi1b
ctss2.1	0.000395083	0.266867	0.452	0.531	0.790166	mat.Eos	ctss2.1
tuba4l	0.000645031	0.320484	0.527	0.731	1	mat.Eos	tuba4l
itgb2	0.000668405	0.384933	0.65	0.625	1	mat.Eos	itgb2
sepp1a	0.00105316	0.256363	0.584	0.549	1	mat.Eos	sepp1a
cd59	0.0032782	0.284404	0.519	0.577	1	mat.Eos	cd59
LOC100332229	0.00419285	0.335626	0.646	0.661	1	mat.Eos	LOC100332229
si:ch1073-263o8.2	0.00442833	0.536707	0.575	0.602	1	mat.Eos	si:ch1073-263o8.2
cldng	0.00499311	0.422247	0.645	0.665	1	mat.Eos	cldng
zgc:136254	0.00519195	0.342355	0.571	0.712	1	mat.Eos	zgc:136254
zgc:55621	0.00866746	0.260109	0.374	0.402	1	mat.Eos	zgc:55621
s100a1	0.00879596	0.390271	0.442	0.247	1	mat.Eos	s100a1

## Sheet: cebp1_mut_DEGs
	p_val	avg_logFC	pct.1	pct.2	p_val_adj	cell_type	gene
LOC103910140	2.73346e-09	-0.887808	0.571	1	5.46691e-06	Eb-P	LOC103910140
npsn	3.79324e-09	-0.968473	0.643	1	7.58648e-06	Eb-P	npsn
mpx	4.36133e-09	-0.607117	0.5	1	8.72265e-06	Eb-P	mpx
ch25hl2	5.75649e-09	-0.535577	0.143	0.973	1.1513e-05	Eb-P	ch25hl2
plpp1a	8.30337e-09	-0.353411	0.5	0.991	1.66067e-05	Eb-P	plpp1a
anxa2a	3.32401e-08	-0.472776	0.5	0.956	6.64802e-05	Eb-P	anxa2a
srgn	1.91065e-07	-0.794823	0.286	0.991	0.00038213	Eb-P	srgn
cpa5	3.9946e-07	-0.641723	0.571	0.991	0.000798919	Eb-P	cpa5
sult2st1	4.15837e-07	-0.591815	0.429	0.991	0.000831673	Eb-P	sult2st1
adam8a	5.50917e-07	-0.286538	0.214	0.929	0.00110183	Eb-P	adam8a
edil3a	9.16764e-07	0.418066	0.143	0.982	0.00183353	Eb-P	edil3a
scinlb	6.56604e-06	-0.254271	0.357	1	0.0131321	Eb-P	scinlb
si:ch1073-429i10.1	7.32093e-06	-1.08563	0.643	1	0.0146419	Eb-P	si:ch1073-429i10.1
si:ch1073-67j19.1	9.05926e-06	0.260751	0.286	0.142	0.0181185	Eb-P	si:ch1073-67j19.1
lect2l	1.3411e-05	-0.795726	0.714	1	0.026822	Eb-P	lect2l
dhrs9	1.96662e-05	-0.447206	0.429	0.92	0.0393323	Eb-P	dhrs9
pfn1	2.33593e-05	-0.74372	0.929	1	0.0467186	Eb-P	pfn1
rab3db	2.76959e-05	-0.466759	0.5	1	0.0553917	Eb-P	rab3db
srgn.1	3.39198e-05	-0.534332	0.857	1	0.0678395	Eb-P	srgn.1
si: ch211-223l2.4	5.05515e-05	-0.436812	0.5	0.965	0.101103	Eb-P	si: ch211-223l2.4
fbn1	0.000112684	0.410088	0.214	0.929	0.225367	Eb-P	fbn1
alox5ap	0.000124286	-0.312401	0.786	0.956	0.248571	Eb-P	alox5ap
znfl2a	0.000349187	0.452388	0.571	0.239	0.698373	Eb-P	znfl2a
papss2b	0.000428429	-0.446713	0.357	0.867	0.856857	Eb-P	papss2b
fbl	0.000945267	0.539129	0.857	0.611	1	Eb-P	fbl
si:ch1073-110a20.1	0.00111359	1.25388	0.929	0.973	1	Eb-P	si:ch1073-110a20.1
tmsb4x	0.00111359	-0.522076	1	1	1	Eb-P	tmsb4x
pgd.1	0.00232997	-0.30919	0.714	0.991	1	Eb-P	pgd.1
cnpy1	0.00307684	-0.264053	0.5	0.903	1	Eb-P	cnpy1
igfbp1a	0.00315487	0.484298	0.714	0.425	1	Eb-P	igfbp1a
spi1b	0.00331599	-0.604444	0.786	0.965	1	Eb-P	spi1b
ahcy	0.00384472	0.430599	0.929	0.938	1	Eb-P	ahcy
dkc1	0.00501685	0.423316	0.857	0.832	1	Eb-P	dkc1
nop2	0.00513794	0.561722	0.857	0.602	1	Eb-P	nop2
sepw1	0.005138	-0.562011	0.857	1	1	Eb-P	sepw1
cotl1	0.00606273	-0.520073	0.786	0.991	1	Eb-P	cotl1
actb2	0.0100238	-0.35371	1	1	1	Eb-P	actb2
LOC100535890	0.0109522	-0.471802	0.571	0.956	1	Eb-P	LOC100535890
si:zfos-2330d3.8	0.0114447	0.956628	0.929	0.973	1	Eb-P	si:zfos-2330d3.8
gapdhs	0.0122201	-0.406938	0.714	0.947	1	Eb-P	gapdhs
prdx5	0.0127625	-0.414371	0.857	0.982	1	Eb-P	prdx5
id3	0.0145192	-0.495213	0.357	0.673	1	Eb-P	id3
zgc:77517.1	0.027419	-0.305165	0.786	0.982	1	Eb-P	zgc:77517.1
si:dkey-77g12.1	0.0302341	0.796513	0.786	0.929	1	Eb-P	si:dkey-77g12.1
snrpd1	0.0314276	0.274734	0.857	0.735	1	Eb-P	snrpd1
agr2	0.0345876	-0.389771	0.643	0.327	1	Eb-P	agr2
snu13b	0.042515	0.353976	0.857	0.805	1	Eb-P	snu13b
timp4.3	0.0457513	0.46782	0.357	0.389	1	Eb-P	timp4.3
nop58	0.0457544	0.351159	0.929	0.894	1	Eb-P	nop58
cebpb	0.0547732	-0.367787	0.714	0.805	1	Eb-P	cebpb
tubb4b	0.0547732	-0.368671	0.857	0.973	1	Eb-P	tubb4b
icn	0.0577519	-0.580215	0.714	0.956	1	Eb-P	icn
si:dkey-27i16.2	0.0587727	-0.317045	0.643	0.938	1	Eb-P	si:dkey-27i16.2
si:ch211-161c3.6	0.0675014	0.262909	0.571	0.478	1	Eb-P	si:ch211-161c3.6
plpp3	0.0675051	0.304478	0.786	0.575	1	Eb-P	plpp3
ctss2.1	0.0675051	-0.255709	0.786	0.779	1	Eb-P	ctss2.1
fosab	0.0759915	0.340047	0.214	0.053	1	Eb-P	fosab
mcm2	0.0759958	0.43086	0.786	0.973	1	Eb-P	mcm2
si:dkey-203a12.5	0.0785739	-0.327223	0.643	0.735	1	Eb-P	si:dkey-203a12.5
si:ch211-165e15.1	0.0812218	0.300736	0.214	0.717	1	Eb-P	si:ch211-165e15.1
si:dkey-203a12.8	0.0881693	-0.257523	0.643	0.779	1	Eb-P	si:dkey-203a12.8
LOC101886910	0.100269	-0.85823	0.214	0.372	1	Eb-P	LOC101886910
si:ch73-295i22.2	0.105137	-0.409447	0.786	0.832	1	Eb-P	si:ch73-295i22.2
si:ch73-359m17.2	0.108482	-0.390082	0.714	0.823	1	Eb-P	si:ch73-359m17.2
cebpa	0.134321	-0.300528	0.714	0.929	1	Eb-P	cebpa
hmgb1b	0.136329	0.343752	0.429	0.504	1	Eb-P	hmgb1b
cd74b	0.136335	-0.290276	0.786	0.991	1	Eb-P	cd74b
si:ch211-214p16.1	0.155522	0.324932	0.929	0.965	1	Eb-P	si:ch211-214p16.1
si:dkey-203a12.3	0.162351	-0.368901	0.643	0.814	1	Eb-P	si:dkey-203a12.3
prss59.2	0.171804	0.489024	0.714	0.876	1	Eb-P	prss59.2
h1fx	0.179169	-0.382706	0.714	0.841	1	Eb-P	h1fx
fabp10a	0.186759	0.510729	0.786	0.982	1	Eb-P	fabp10a
si:dkey-261h17.1	0.199937	0.390204	0.786	0.938	1	Eb-P	si:dkey-261h17.1
stmn1a	0.208162	0.561664	0.929	0.982	1	Eb-P	stmn1a
cst14b.2	0.219503	-1.27551	0.429	0.398	1	Eb-P	cst14b.2
psap	0.269298	-0.28812	0.714	0.858	1	Eb-P	psap
mcm4	0.282873	0.403278	0.643	0.646	1	Eb-P	mcm4
hmga1a	0.311396	-0.258304	0.857	0.92	1	Eb-P	hmga1a
zgc:171779	0.357607	-0.276082	0.643	0.796	1	Eb-P	zgc:171779
ba1	0.357614	0.301447	1	1	1	Eb-P	ba1
si:dkeyp-75b4.10	0.378084	-0.710456	0.571	0.619	1	Eb-P	si:dkeyp-75b4.10
srd5a2a	0.382257	0.289292	0.5	0.566	1	Eb-P	srd5a2a
zgc:136254	0.434587	-0.290128	0.714	0.699	1	Eb-P	zgc:136254
cfd.2	0.439134	0.57387	0.929	0.982	1	Eb-P	cfd.2
pdia2	0.452903	0.378885	0.429	0.673	1	Eb-P	pdia2
LOC555374	0.481187	-0.400381	0.214	0.566	1	Eb-P	LOC555374
cst14b.1	0.481193	-0.26065	0.571	0.681	1	Eb-P	cst14b.1
s100a10b	0.500575	0.328047	0.5	0.681	1	Eb-P	s100a10b
bahcc1b	0.510416	0.386918	0.643	0.858	1	Eb-P	bahcc1b
si:dkey-25o16.2	0.510419	0.431879	0.857	0.956	1	Eb-P	si:dkey-25o16.2
col6a1	0.614018	0.422353	0.214	0.593	1	Eb-P	col6a1
si:ch211-250g4.3	0.635905	0.712705	0.786	0.717	1	Eb-P	si:ch211-250g4.3
si:zfos-2330d3.6	0.674816	-0.501022	0.5	0.681	1	Eb-P	si:zfos-2330d3.6
socs3a	0.680447	0.331233	0.214	0.15	1	Eb-P	socs3a
mcm6	0.680451	0.300881	0.643	0.832	1	Eb-P	mcm6
hnrnpa0l.1	0.686103	0.338811	0.5	0.664	1	Eb-P	hnrnpa0l.1
LOC103908724	0.74937	0.302072	0.643	0.982	1	Eb-P	LOC103908724
si:dkey-203a12.4	0.755213	-0.306557	0.571	0.752	1	Eb-P	si:dkey-203a12.4
si:ch1073-110a20.2	0.772827	0.38168	0.714	0.779	1	Eb-P	si:ch1073-110a20.2
si:dkeyp-46h3.2	0.838352	-0.290061	0.571	0.593	1	Eb-P	si:dkeyp-46h3.2
grn1	0.838352	-0.368362	0.286	0.336	1	Eb-P	grn1
si:dkey-203a12.6	0.886753	-0.38639	0.857	0.726	1	Eb-P	si:dkey-203a12.6
gpm6ab	0.929453	0.402272	0.214	0.549	1	Eb-P	gpm6ab
tpp1	0.929456	0.401475	0.214	0.292	1	Eb-P	tpp1
hbaa1	0.984646	0.308713	1	1	1	Eb-P	hbaa1
zgc:171977	0.990787	-0.281477	0.571	0.726	1	Eb-P	zgc:171977
cd74a	0.996929	0.28245	0.929	1	1	Eb-P	cd74a
LOC795147	1.26693e-07	0.326862	0.188	0.99	0.000253387	EoP	LOC795147
igfbp5b	1.07183e-06	0.74394	0.688	0.2	0.00214366	EoP	igfbp5b
cpa5	2.13491e-06	-0.250225	0.375	1	0.00426981	EoP	cpa5
LOC100535731	4.99807e-06	0.373518	0.5	0.2	0.00999613	EoP	LOC100535731
ube2c	2.89383e-05	0.542853	0.688	0.219	0.0578766	EoP	ube2c
npsn	9.0842e-05	-0.302856	0.562	1	0.181684	EoP	npsn
ccna2	0.000116851	0.288824	0.688	0.343	0.233702	EoP	ccna2
rbp4	0.000128287	0.764184	0.312	0.171	0.256574	EoP	rbp4
incenp	0.000299841	0.281071	0.625	0.229	0.599682	EoP	incenp
fam49al	0.00132783	0.370853	0.75	0.962	1	EoP	fam49al
si:zfos-2330d3.3	0.00151537	0.459666	0.188	0.048	1	EoP	si:zfos-2330d3.3
tpp1	0.00172806	0.390224	0.438	0.095	1	EoP	tpp1
LOC108192158	0.00181867	0.708511	0.375	0.143	1	EoP	LOC108192158
ch25hl2	0.00182036	-0.255863	0.188	0.667	1	EoP	ch25hl2
cenpf	0.00191717	0.290159	0.375	0.962	1	EoP	cenpf
nusap1	0.003101	0.28669	0.438	0.924	1	EoP	nusap1
top2a	0.00359688	0.412061	0.562	0.495	1	EoP	top2a
adap2	0.00528626	0.346521	0.812	0.648	1	EoP	adap2
si: ch211-223l2.4	0.00541282	-0.4517	0.375	0.638	1	EoP	si: ch211-223l2.4
LOC797571	0.00567318	0.319727	0.688	0.524	1	EoP	LOC797571
itgae.1	0.010253	0.317142	0.375	1	1	EoP	itgae.1
si:ch1073-110a20.3	0.0130294	0.324933	1	0.99	1	EoP	si:ch1073-110a20.3
aspm.1	0.0135983	0.2648	0.312	0.086	1	EoP	aspm.1
srgn.1	0.0175089	-0.257419	0.812	0.971	1	EoP	srgn.1
si:dkey-203a12.9	0.0324648	0.604685	0.938	0.705	1	EoP	si:dkey-203a12.9
marcksl1a	0.0343703	0.489394	0.438	0.295	1	EoP	marcksl1a
si:ch73-295i22.2	0.035028	0.496023	0.875	0.695	1	EoP	si:ch73-295i22.2
marco	0.0391946	0.393361	0.5	0.448	1	EoP	marco
si:ch1073-110a20.1	0.0391959	0.265415	1	1	1	EoP	si:ch1073-110a20.1
zgc:153405	0.0422011	0.25101	0.812	1	1	EoP	zgc:153405
kif20bb	0.0592616	0.273744	0.562	0.819	1	EoP	kif20bb
nop56	0.0646201	0.289709	0.875	0.857	1	EoP	nop56
cd74a	0.0680127	1.03856	0.875	1	1	EoP	cd74a
LOC101884267	0.0739898	-0.250883	0.312	0.648	1	EoP	LOC101884267
zgc:92066	0.0765007	0.820103	0.875	0.648	1	EoP	zgc:92066
paox1	0.0777633	0.377116	0.25	0.676	1	EoP	paox1
h1fx	0.090105	0.733122	0.938	0.867	1	EoP	h1fx
anxa1a	0.0915663	0.398461	0.875	0.99	1	EoP	anxa1a
cfp	0.0930445	0.288618	0.25	0.162	1	EoP	cfp
cd74b	0.100739	0.323261	1	0.99	1	EoP	cd74b
si:dkey-203a12.7	0.100739	-0.526617	0.938	0.943	1	EoP	si:dkey-203a12.7
cfd.2	0.110629	0.399454	0.938	1	1	EoP	cfd.2
grn1	0.114089	-0.256426	0.562	0.333	1	EoP	grn1
si:ch211-161h7.4	0.144936	0.448115	0.812	0.905	1	EoP	si:ch211-161h7.4
mfap4	0.149204	0.286934	0.25	0.248	1	EoP	mfap4
scinlb	0.160292	0.278969	0.25	0.305	1	EoP	scinlb
lgals2a	0.160295	0.263919	1	0.743	1	EoP	lgals2a
si:ch73-281n10.2.1	0.171992	0.50043	0.562	0.524	1	EoP	si:ch73-281n10.2.1
mki67	0.174407	0.312992	0.688	0.714	1	EoP	mki67
si:dkey-203a12.6	0.181806	0.453815	1	0.981	1	EoP	si:dkey-203a12.6
si:dkey-203a12.4	0.184322	-0.25836	1	0.952	1	EoP	si:dkey-203a12.4
si:ch73-1a9.3	0.205387	0.551996	1	1	1	EoP	si:ch73-1a9.3
cebpa	0.210917	-0.251351	0.938	0.952	1	EoP	cebpa
si:dkeyp-75b4.10	0.222297	0.838605	0.625	0.971	1	EoP	si:dkeyp-75b4.10
LOC110439915	0.23713	0.882293	0.188	0.343	1	EoP	LOC110439915
si:ch1073-376c22.1	0.243259	-0.256397	0.938	0.952	1	EoP	si:ch1073-376c22.1
prdx1	0.259055	-0.308714	0.25	0.495	1	EoP	prdx1
tubb4b	0.289256	0.315918	1	0.981	1	EoP	tubb4b
kiaa0101	0.299828	-0.265002	0.688	0.733	1	EoP	kiaa0101
cst14b.1	0.307015	0.294128	0.375	0.476	1	EoP	cst14b.1
hmgb2a	0.307019	0.622989	0.938	0.962	1	EoP	hmgb2a
ba1	0.329269	0.28466	1	1	1	EoP	ba1
zgc:194989	0.333073	-0.261543	0.25	0.581	1	EoP	zgc:194989
cd81a	0.356514	-0.292623	0.688	0.714	1	EoP	cd81a
tubb2b	0.36052	0.642843	0.75	1	1	EoP	tubb2b
lygl1	0.368614	0.673504	0.5	0.705	1	EoP	lygl1
zgc:153317	0.389338	0.282952	0.188	0.143	1	EoP	zgc:153317
itln1	0.419521	-0.309255	0.688	0.733	1	EoP	itln1
si:busm1-266f07.2	0.419522	0.584891	0.75	0.924	1	EoP	si:busm1-266f07.2
tuba8l	0.419522	0.419176	0.812	0.914	1	EoP	tuba8l
si:dkey-261h17.1	0.474343	0.32844	0.938	0.981	1	EoP	si:dkey-261h17.1
icn	0.508055	-0.25735	0.938	0.867	1	EoP	icn
tuba8l4	0.579069	0.360857	0.875	0.962	1	EoP	tuba8l4
hmgb2b	0.589581	0.494538	0.812	0.962	1	EoP	hmgb2b
LOC108179162	0.600179	0.295895	0.625	0.762	1	EoP	LOC108179162
pdia2	0.605512	-0.279084	0.562	0.724	1	EoP	pdia2
kpna2	0.63794	0.310141	0.688	0.905	1	EoP	kpna2
hmgn2	0.637942	0.670184	1	0.962	1	EoP	hmgn2
si:ch211-250g4.3	0.654423	-0.423479	0.75	0.743	1	EoP	si:ch211-250g4.3
h1f0	0.665509	0.285472	0.5	0.467	1	EoP	h1f0
si:dkey-203a12.2	0.687896	-0.283164	0.938	0.962	1	EoP	si:dkey-203a12.2
agpat3	0.693536	-0.285566	0.75	0.619	1	EoP	agpat3
cxcl12a	0.739248	-0.448716	0.625	0.619	1	EoP	cxcl12a
tuba1b	0.821415	0.34263	0.688	0.752	1	EoP	tuba1b
mrc1b	0.821416	0.279942	0.625	0.867	1	EoP	mrc1b
stmn1a	0.845301	0.446377	0.688	0.914	1	EoP	stmn1a
si:ch1073-67j19.1	0.887429	0.462052	0.125	0.19	1	EoP	si:ch1073-67j19.1
atp1a3a	0.905592	-0.277406	0.812	0.943	1	EoP	atp1a3a
hmgn3	0.911656	-0.30141	0.5	0.552	1	EoP	hmgn3
ctss2.2	0.960333	0.316137	0.375	0.552	1	EoP	ctss2.2
npsn	8.02948e-19	0.376431	0.338	1	1.6059e-15	pre.Eos	npsn
LOC103910140	3.06023e-12	0.445539	0.5	0.954	6.12047e-09	pre.Eos	LOC103910140
LOC101886910	1.49699e-09	0.586418	0.979	0.958	2.99399e-06	pre.Eos	LOC101886910
si:dkey-203a12.8	1.03932e-08	0.325422	0.993	1	2.07865e-05	pre.Eos	si:dkey-203a12.8
LOC108192158	2.85792e-07	1.12042	0.69	0.563	0.000571584	pre.Eos	LOC108192158
LOC100535162	3.3043e-07	-0.283503	0.225	0.315	0.000660859	pre.Eos	LOC100535162
si:dkey-203a12.4	1.94738e-06	0.25464	0.993	1	0.00389475	pre.Eos	si:dkey-203a12.4
lect2l	2.03968e-06	0.613736	0.394	0.807	0.00407937	pre.Eos	lect2l
npm1a	6.65007e-06	-0.31822	0.648	0.84	0.0133001	pre.Eos	npm1a
LOC100331492	9.82752e-06	0.368534	0.831	0.668	0.019655	pre.Eos	LOC100331492
si:dkey-203a12.5	1.23832e-05	0.287835	0.979	1	0.0247664	pre.Eos	si:dkey-203a12.5
calr	2.07873e-05	-0.270892	0.606	0.912	0.0415746	pre.Eos	calr
sdf2l1	5.06373e-05	-0.254892	0.493	0.811	0.101275	pre.Eos	sdf2l1
retsatl	7.51936e-05	-0.292107	0.754	0.643	0.150387	pre.Eos	retsatl
LOC100332723	0.000104316	0.272976	0.859	0.807	0.208632	pre.Eos	LOC100332723
dhrs9	0.000171283	-0.275699	0.641	0.92	0.342567	pre.Eos	dhrs9
krtcap2	0.000672245	-0.336802	0.711	0.84	1	pre.Eos	krtcap2
serp1	0.00112626	-0.257514	0.634	0.849	1	pre.Eos	serp1
hspa5	0.00167224	-0.56668	0.676	0.845	1	pre.Eos	hspa5
dbi	0.003974	-0.289331	0.845	0.908	1	pre.Eos	dbi
pdia6	0.00551552	-0.320068	0.535	0.723	1	pre.Eos	pdia6
hlx1	0.00612112	-0.311655	0.662	0.899	1	pre.Eos	hlx1
zgc:136254	0.00745038	-0.257931	0.725	0.66	1	pre.Eos	zgc:136254
si:ch1073-67j19.1	0.0163323	0.299674	0.768	0.731	1	pre.Eos	si:ch1073-67j19.1
pdia4	0.0229546	-0.351354	0.472	0.689	1	pre.Eos	pdia4
LOC100150882	0.030467	0.304036	0.437	0.588	1	pre.Eos	LOC100150882
fabp3	0.030692	-0.261622	0.803	0.912	1	pre.Eos	fabp3
LOC100331909	0.038488	-0.393253	0.197	0.412	1	pre.Eos	LOC100331909
hsp90b1	0.0659546	-0.456388	0.528	0.748	1	pre.Eos	hsp90b1
LOC103908724	0.237091	0.440252	0.648	0.546	1	pre.Eos	LOC103908724
hyou1	0.253192	-0.298671	0.697	0.765	1	pre.Eos	hyou1
calr3b	0.295968	-0.362268	0.563	0.693	1	pre.Eos	calr3b
grn1	0.456904	0.272188	0.204	0.399	1	pre.Eos	grn1
cd74a	0.783586	0.26453	0.908	0.95	1	pre.Eos	cd74a
LOC100329375	3.65914e-59	0.428195	0.406	0.991	7.31828e-56	mat.Eos	LOC100329375
rbpms2b	1.40187e-36	-0.378219	0.476	0.22	2.80374e-33	mat.Eos	rbpms2b
buc2l	5.27981e-26	-0.27096	0.514	0.324	1.05596e-22	mat.Eos	buc2l
tacc3	3.95219e-25	-0.274052	0.75	0.415	7.90438e-22	mat.Eos	tacc3
caprin2	1.64657e-20	-0.268378	0.104	0.199	3.29314e-17	mat.Eos	caprin2
rrm2	2.82361e-20	-0.415187	0.208	0.283	5.64722e-17	mat.Eos	rrm2
si:ch211-132b12.8	2.05985e-19	-0.298531	0.505	0.381	4.11971e-16	mat.Eos	si:ch211-132b12.8
LOC100332229	7.52654e-18	-0.403553	0.358	0.776	1.50531e-14	mat.Eos	LOC100332229
fosab	4.39241e-17	0.282763	0.552	0.991	8.78483e-14	mat.Eos	fosab
buc	1.67023e-13	-0.343924	0.33	0.352	3.34046e-10	mat.Eos	buc
si:dkey-46g23.2	1.65085e-12	-0.419454	0.509	0.422	3.3017e-09	mat.Eos	si:dkey-46g23.2
LOC108179162	3.40904e-12	-0.269484	0.151	0.361	6.81808e-09	mat.Eos	LOC108179162
cdc20	4.94692e-12	-0.269478	0.019	0.195	9.89384e-09	mat.Eos	cdc20
LOC100301575	4.6097e-11	-0.423913	0.292	0.297	9.21941e-08	mat.Eos	LOC100301575
si:dkey-203a12.2	2.98914e-10	0.284238	1	0.998	5.97827e-07	mat.Eos	si:dkey-203a12.2
ckbb	3.83971e-10	-0.525982	0.052	0.261	7.67941e-07	mat.Eos	ckbb
si:dkey-203a12.4	5.66849e-10	0.44483	0.991	0.966	1.1337e-06	mat.Eos	si:dkey-203a12.4
cdca7b	6.45013e-10	-0.300821	0.005	0.22	1.29003e-06	mat.Eos	cdca7b
zgc:55621	2.38297e-09	-0.384889	0.316	0.408	4.76595e-06	mat.Eos	zgc:55621
endou.1	3.73418e-09	-0.276096	0.071	0.152	7.46836e-06	mat.Eos	endou.1
si:dkey-203a12.8	1.65968e-08	0.342835	0.991	0.975	3.31937e-05	mat.Eos	si:dkey-203a12.8
s100a1	1.67519e-08	-0.566844	0.486	0.445	3.35037e-05	mat.Eos	s100a1
pdia4	4.57208e-08	-0.411325	0.288	0.261	9.14417e-05	mat.Eos	pdia4
LOC100331909	5.73618e-08	-0.467044	0.344	0.37	0.000114724	mat.Eos	LOC100331909
hyou1	1.22269e-07	-0.296175	0.094	0.193	0.000244539	mat.Eos	hyou1
LOC110438407	4.60678e-07	0.313229	0.608	0.934	0.000921356	mat.Eos	LOC110438407
si:ch1073-110a20.2	7.95312e-07	0.34148	0.929	0.871	0.00159062	mat.Eos	si:ch1073-110a20.2
si:ch211-250e5.3	1.08056e-06	-0.48143	0.755	0.522	0.00216111	mat.Eos	si:ch211-250e5.3
si:dkey-203a12.3	1.1045e-06	0.258677	1	0.991	0.002209	mat.Eos	si:dkey-203a12.3
pif1	2.0985e-06	-0.259362	0.118	0.252	0.004197	mat.Eos	pif1
cldng	4.67229e-06	-0.541578	0.59	0.651	0.00934458	mat.Eos	cldng
tpx2	6.67847e-06	-0.395556	0.009	0.333	0.0133569	mat.Eos	tpx2
zgc:173443	1.57443e-05	-0.260501	0.127	0.383	0.0314887	mat.Eos	zgc:173443
si:dkeyp-98a7.8	1.889e-05	-0.322385	0.755	0.47	0.03778	mat.Eos	si:dkeyp-98a7.8
si:dkeyp-75b4.10	4.93641e-05	0.29866	0.995	0.995	0.0987281	mat.Eos	si:dkeyp-75b4.10
si:ch1073-110a20.1	7.11455e-05	0.263267	0.976	0.975	0.142291	mat.Eos	si:ch1073-110a20.1
LOC100535162	8.72714e-05	-0.61564	0.509	0.454	0.174543	mat.Eos	LOC100535162
si:dkey-240e12.6	0.000133554	-0.344961	0.33	0.572	0.267108	mat.Eos	si:dkey-240e12.6
viml	0.000142773	0.294614	0.892	0.995	0.285546	mat.Eos	viml
si:dkey-230p4.1	0.000145609	0.264677	0.17	0.209	0.291219	mat.Eos	si:dkey-230p4.1
c3a.4	0.000179624	0.293499	0.939	0.98	0.359248	mat.Eos	c3a.4
ccnb1	0.000180515	-0.600001	0.132	0.329	0.36103	mat.Eos	ccnb1
retsatl	0.000247901	-0.388494	0.755	0.488	0.495803	mat.Eos	retsatl
zgc:158494	0.000321405	-0.594565	0.755	0.469	0.64281	mat.Eos	zgc:158494
timp4.2	0.000346102	0.49806	0.769	0.692	0.692203	mat.Eos	timp4.2
grn1	0.000489371	-0.37443	0.264	0.379	0.978742	mat.Eos	grn1
zgc:171977	0.000582057	-0.520883	0.755	0.546	1	mat.Eos	zgc:171977
lgmn	0.000697799	-0.288753	0.241	0.415	1	mat.Eos	lgmn
LOC101886910	0.00112396	0.464539	0.976	0.907	1	mat.Eos	LOC101886910
lygl1	0.00123933	-0.354032	0.486	0.614	1	mat.Eos	lygl1
zp3a.1	0.00240366	-0.410414	0.745	0.676	1	mat.Eos	zp3a.1
zgc:111868	0.00367837	-0.425226	0.745	0.485	1	mat.Eos	zgc:111868
zgc:171779	0.00609206	-0.550534	0.495	0.628	1	mat.Eos	zgc:171779
zp2.3	0.00750049	-0.485402	0.745	0.649	1	mat.Eos	zp2.3
ahnak	0.0148622	-0.324371	0.547	0.578	1	mat.Eos	ahnak
cst14b.2	0.0177786	0.373566	0.953	0.921	1	mat.Eos	cst14b.2
tuba4l	0.0185404	-0.535006	0.557	0.488	1	mat.Eos	tuba4l
ctsba	0.0197694	-0.479875	0.533	0.53	1	mat.Eos	ctsba
zgc:136254	0.0296587	-0.578351	0.745	0.488	1	mat.Eos	zgc:136254
crp2	0.0316151	-0.38652	0.481	0.453	1	mat.Eos	crp2
socs3a	0.0345879	0.27	0.821	0.977	1	mat.Eos	socs3a
si:dkey-203a12.9	0.0352913	0.97136	0.665	0.816	1	mat.Eos	si:dkey-203a12.9
zp3b	0.0430234	-0.625897	0.151	0.544	1	mat.Eos	zp3b
si:ch73-359m17.2	0.0459112	0.911754	0.684	0.721	1	mat.Eos	si:ch73-359m17.2
mfap4	0.0480183	-0.299833	0.132	0.372	1	mat.Eos	mfap4
marcksb	0.0636309	-0.296895	0.311	0.41	1	mat.Eos	marcksb
pdia2	0.0704515	-0.330096	0.632	0.49	1	mat.Eos	pdia2
hspd1	0.0740511	-0.286278	0.047	0.32	1	mat.Eos	hspd1
LOC100150882	0.0787163	0.472439	0.679	0.946	1	mat.Eos	LOC100150882
si:dkeyp-46h3.2	0.131804	-0.392371	0.354	0.515	1	mat.Eos	si:dkeyp-46h3.2
hsp90b1	0.139978	-0.380358	0.104	0.279	1	mat.Eos	hsp90b1
LOC555374	0.178142	0.560837	0.443	0.594	1	mat.Eos	LOC555374
si:ch211-194m7.8	0.183484	0.416555	0.849	0.937	1	mat.Eos	si:ch211-194m7.8
si:ch1073-263o8.2	0.343632	-0.65405	0.58	0.565	1	mat.Eos	si:ch1073-263o8.2
si:dkey-261m9.17	0.3697	-0.260399	0.34	0.388	1	mat.Eos	si:dkey-261m9.17
si:zfos-2330d3.6	0.45659	0.737803	0.726	0.844	1	mat.Eos	si:zfos-2330d3.6
LOC108192158	0.536489	1.21881	0.34	0.367	1	mat.Eos	LOC108192158
kiaa0101	0.552862	-0.277613	0.722	0.612	1	mat.Eos	kiaa0101
gapdh	0.714896	-0.403253	0.25	0.512	1	mat.Eos	gapdh
zp3a.2	0.837984	-0.437314	0.693	0.601	1	mat.Eos	zp3a.2
ctss2.1	0.913323	-0.431149	0.212	0.517	1	mat.Eos	ctss2.1
lgals2a	0.927703	-0.371641	0.759	0.646	1	mat.Eos	lgals2a

## Sheet: cebpb_mut_DEGs
	p_val	avg_logFC	pct.1	pct.2	p_val_adj	cell_type	gene
LOC100536946	0.00547561	-1.22547	0.062	1	1	EoP	LOC100536946
cd59	0.00761532	-0.301731	0.188	1	1	EoP	cd59
txn	0.00831559	-0.277437	0.062	1	1	EoP	txn
si:dkey-261m9.9	0.00831559	-0.500739	0.75	1	1	EoP	si:dkey-261m9.9
znfl2a	0.00848835	0.551767	0.438	0	1	EoP	znfl2a
mafba	0.00848835	0.44765	0.688	0	1	EoP	mafba
sele	0.00848835	0.362053	0.75	0	1	EoP	sele
bcat1	0.00848835	0.310444	0.438	0	1	EoP	bcat1
mcl1b	0.00848835	0.29119	0.312	0	1	EoP	mcl1b
hbae1.3	0.00848835	0.252582	0.312	0	1	EoP	hbae1.3
tmsb	0.0085754	0.349789	0.812	0	1	EoP	tmsb
unga	0.0085754	0.302271	0.438	0	1	EoP	unga
ccnd2a	0.0085754	-0.931253	0.5	1	1	EoP	ccnd2a
rpl7a	0.00860452	0.59875	1	1	1	EoP	rpl7a
mhc2dab	0.00860452	0.374418	0.875	0	1	EoP	mhc2dab
hhex	0.00860452	0.290312	0.938	0	1	EoP	hhex
gata2a	0.00860452	-1.18888	0.812	1	1	EoP	gata2a
rbp4	0.0115145	0.898298	0.312	0	1	EoP	rbp4
cdca7a	0.0117354	-0.668651	0.625	1	1	EoP	cdca7a
si:dkey-203a12.7	0.0118838	-1.57216	0.938	1	1	EoP	si:dkey-203a12.7
sftpbb	0.0125055	-0.373555	0.312	1	1	EoP	sftpbb
LOC108192158	0.0136982	1.12952	0.375	0	1	EoP	LOC108192158
si:ch211-193e13.5	0.0160401	-0.378809	0.25	1	1	EoP	si:ch211-193e13.5
h2afx	0.0160401	-0.585908	0.5	1	1	EoP	h2afx
LOC564610	0.0160401	-0.640528	0.375	1	1	EoP	LOC564610
si:ch211-113a14.18	0.0160401	-0.693333	0.75	1	1	EoP	si:ch211-113a14.18
illr4	0.0160401	-0.82209	0.125	1	1	EoP	illr4
si:ch211-69g19.2.1	0.0160401	-1.29326	0.125	1	1	EoP	si:ch211-69g19.2.1
zgc:110425	0.0160401	-1.72703	0.75	1	1	EoP	zgc:110425
grn2	0.0160401	-2.23178	0.188	1	1	EoP	grn2
dok3	0.0161801	-0.791561	0.75	1	1	EoP	dok3
adam8a	0.0161801	-1.32686	0.5	1	1	EoP	adam8a
prdx2	0.0162268	0.530474	1	1	1	EoP	prdx2
rplp1	0.0162268	0.406719	1	1	1	EoP	rplp1
agpat3	0.0162268	-0.586068	0.75	1	1	EoP	agpat3
LOC100537803	0.0162268	-0.777692	0.875	1	1	EoP	LOC100537803
mcm3	0.0216758	-0.671554	0.312	1	1	EoP	mcm3
c3a.4	0.0216758	-0.872118	0.312	1	1	EoP	c3a.4
endou.1	0.0216758	-0.905984	0.562	1	1	EoP	endou.1
srd5a2a	0.0218494	0.300623	0.562	0	1	EoP	srd5a2a
nme2b.2	0.0218494	0.285137	0.75	0	1	EoP	nme2b.2
rbms3	0.0218494	0.255597	0.812	0.333	1	EoP	rbms3
mpp1	0.0218494	-0.390706	0.688	1	1	EoP	mpp1
id3	0.0218494	-0.692947	0.375	1	1	EoP	id3
paics	0.0219074	0.65339	0.688	0	1	EoP	paics
rpl15	0.0219074	0.5733	1	1	1	EoP	rpl15
rps9	0.0219074	0.554216	1	1	1	EoP	rps9
eef1g	0.0219074	0.488181	1	1	1	EoP	eef1g
si: ch211-223l2.4	0.0219074	-0.550582	0.375	1	1	EoP	si: ch211-223l2.4
agr2	0.0219074	-0.84472	0.938	1	1	EoP	agr2
cfh.1	0.0219074	-0.946756	0.75	1	1	EoP	cfh.1
ccl32b.3	0.0237864	-0.277177	0.25	1	1	EoP	ccl32b.3
aplp2	0.0267996	-0.39268	0.125	1	1	EoP	aplp2
alox5ap	0.0289622	-0.265003	0.562	1	1	EoP	alox5ap
si:zfos-741a10.3	0.0289622	-0.404191	0.312	1	1	EoP	si:zfos-741a10.3
samsn1a	0.0289622	-0.410665	0.562	1	1	EoP	samsn1a
nfkbiaa	0.0289622	-0.475124	0.25	1	1	EoP	nfkbiaa
tpx2	0.0289622	-0.868824	0.375	1	1	EoP	tpx2
ckap5	0.0289622	-0.951381	0.562	1	1	EoP	ckap5
hbaa1	0.0292451	1.45389	1	1	1	EoP	hbaa1
rps7	0.0292451	0.457838	1	1	1	EoP	rps7
rpl13	0.0292451	0.422944	1	1	1	EoP	rpl13
rps19	0.0292451	0.392567	1	1	1	EoP	rps19
si:dkey-203a12.4	0.0292451	-1.22881	1	1	1	EoP	si:dkey-203a12.4
si:ch211-243a20.4	0.0356529	-0.373973	0.312	1	1	EoP	si:ch211-243a20.4
sdc3	0.0369109	-0.36073	0.312	1	1	EoP	sdc3
LOC100332723	0.0377559	-0.257443	0.25	1	1	EoP	LOC100332723
top2a	0.0377559	-1.10833	0.562	1	1	EoP	top2a
igfbp1a	0.0382653	0.811022	0.688	0	1	EoP	igfbp1a
zgc:194989	0.0382653	-0.414599	0.25	1	1	EoP	zgc:194989
rpz5	0.0382653	-0.615967	0.25	1	1	EoP	rpz5
armc1l	0.0382653	-0.624848	0.562	1	1	EoP	armc1l
mpx	0.0382653	-1.1637	0.562	1	1	EoP	mpx
pprc1	0.0385207	-0.331851	0.875	1	1	EoP	pprc1
viml	0.0385207	-0.519007	0.625	1	1	EoP	viml
ba1l	0.0386059	0.967624	1	1	1	EoP	ba1l
si:ch211-14a17.10.1	0.0386059	-0.979491	0.75	1	1	EoP	si:ch211-14a17.10.1
si:dkey-203a12.8	0.0386059	-1.05019	1	1	1	EoP	si:dkey-203a12.8
cebpb	0.0386059	-1.12854	0.75	1	1	EoP	cebpb
paox1	0.0468887	0.361226	0.25	1	1	EoP	paox1
zgc:113984	0.0493914	-0.640977	0.562	1	1	EoP	zgc:113984
zgc:152791	0.0499957	0.269602	0.25	0	1	EoP	zgc:152791
ccr12b.2	0.0499957	-0.286542	0.25	1	1	EoP	ccr12b.2
rpa3	0.0499957	-0.379739	0.562	1	1	EoP	rpa3
dapp1	0.0499957	-0.430291	0.188	1	1	EoP	dapp1
dram1	0.0499957	-0.651427	0.25	1	1	EoP	dram1
tuba8l2	0.0502983	0.418785	0.875	0.333	1	EoP	tuba8l2
lect2l	0.0502983	-1.28951	0.5	1	1	EoP	lect2l
rpl22l1	0.0503993	0.513066	1	1	1	EoP	rpl22l1
rps6	0.0503993	0.355964	1	1	1	EoP	rps6
ak2	0.0503993	-0.25957	1	1	1	EoP	ak2
si:ch211-14a17.10	0.0503993	-0.951111	0.812	1	1	EoP	si:ch211-14a17.10
kif11	0.0511458	-0.921809	0.375	1	1	EoP	kif11
kifc1	0.0638966	-0.650123	0.625	1	1	EoP	kifc1
hbaa2	0.0646022	0.853124	0.625	0.333	1	EoP	hbaa2
igfbp5b	0.0646022	0.751276	0.688	0.333	1	EoP	igfbp5b
pdia2	0.0646022	-0.580861	0.562	1	1	EoP	pdia2
si:ch211-165e15.1	0.0646022	-0.596403	0.188	0.667	1	EoP	si:ch211-165e15.1
numa1	0.0646022	-0.922827	0.438	1	1	EoP	numa1
kpna2	0.0646022	-1.27595	0.688	1	1	EoP	kpna2
itln1	0.0649553	-0.717443	0.688	1	1	EoP	itln1
LOC110437886	0.0649553	-0.727567	0.5	1	1	EoP	LOC110437886
cd74b	0.065073	0.975758	1	0.667	1	EoP	cd74b
rpl7	0.065073	0.447078	1	1	1	EoP	rpl7
hsp90ab1	0.065073	0.319051	1	1	1	EoP	hsp90ab1
si:dkey-77g12.4	0.065073	-0.506942	1	1	1	EoP	si:dkey-77g12.4
si:dkey-203a12.3	0.065073	-0.764323	1	1	1	EoP	si:dkey-203a12.3
si:ch211-214p16.1	0.065073	-0.769476	0.875	1	1	EoP	si:ch211-214p16.1
LOC795147	0.0817531	0.379959	0.188	1	1	EoP	LOC795147
bcl2l10	0.0825637	0.359392	0.5	0	1	EoP	bcl2l10
spc25	0.0825637	0.289044	0.75	0.333	1	EoP	spc25
soul5	0.0825637	0.288852	0.438	0	1	EoP	soul5
mcm4	0.0825637	-0.348756	0.312	1	1	EoP	mcm4
cdc14b	0.0825637	-0.394216	0.25	1	1	EoP	cdc14b
hmgb1b	0.0825637	-0.397025	0.5	1	1	EoP	hmgb1b
hist1h4l	0.0825637	-0.530937	0.25	1	1	EoP	hist1h4l
mki67	0.0825637	-1.54608	0.688	1	1	EoP	mki67
hbba2	0.082969	0.792399	0.812	0.333	1	EoP	hbba2
h1f0	0.082969	0.356728	0.5	1	1	EoP	h1f0
stat3	0.082969	-0.537717	0.375	0.667	1	EoP	stat3
cd81a	0.082969	-0.592284	0.688	1	1	EoP	cd81a
zgc:110339	0.082969	-0.603207	0.75	1	1	EoP	zgc:110339
cfd.2	0.0831041	0.986876	0.938	1	1	EoP	cfd.2
hmgb3a	0.0831041	0.466896	0.812	0.667	1	EoP	hmgb3a
rpl23a	0.0831041	0.312566	1	1	1	EoP	rpl23a
ahcy	0.0831041	-0.288499	0.938	1	1	EoP	ahcy
pfn1	0.0831041	-0.332186	1	1	1	EoP	pfn1
cotl1	0.0831041	-0.840547	1	1	1	EoP	cotl1
cfp	0.104376	-0.262062	0.25	0.667	1	EoP	cfp
ms4a17a.9	0.104376	-0.306071	0.562	1	1	EoP	ms4a17a.9
si:ch73-281n10.2.1	0.104376	-0.417724	0.562	1	1	EoP	si:ch73-281n10.2.1
LOC101886910	0.104376	-0.737439	0.5	1	1	EoP	LOC101886910
incenp	0.104376	-0.912985	0.625	1	1	EoP	incenp
cst14b.2	0.104833	-0.791622	0.688	1	1	EoP	cst14b.2
sox4a	0.104986	0.369326	0.938	1	1	EoP	sox4a
myh11a	0.104986	-0.255176	0.562	1	1	EoP	myh11a
spi1b	0.104986	-0.616846	0.938	1	1	EoP	spi1b
aurka	0.116828	-0.55093	0.438	1	1	EoP	aurka
LOC100330864	0.130534	0.731056	0.375	0.333	1	EoP	LOC100330864
mcm2	0.130534	0.491191	0.625	0.333	1	EoP	mcm2
LOC100006250	0.130534	0.313323	0.125	0	1	EoP	LOC100006250
glsb	0.130534	-0.426581	0.25	0.667	1	EoP	glsb
junba	0.130534	-0.582112	0.375	1	1	EoP	junba
timp2b	0.130534	-0.866158	0.312	0.667	1	EoP	timp2b
si:ch211-250g4.3	0.130534	-1.05791	0.75	1	1	EoP	si:ch211-250g4.3
grn1	0.130534	-1.80312	0.562	1	1	EoP	grn1
LOC100535890	0.13121	0.505258	0.812	0.333	1	EoP	LOC100535890
si:zfos-2330d3.8	0.13121	0.481859	1	1	1	EoP	si:zfos-2330d3.8
csf1rb	0.13121	-0.433793	0.688	1	1	EoP	csf1rb
si:ch1073-376c22.1	0.13121	-0.574235	0.938	1	1	EoP	si:ch1073-376c22.1
tuba8l	0.13121	-0.616443	0.812	1	1	EoP	tuba8l
LOC100334604	0.155752	-0.265429	0.625	1	1	EoP	LOC100334604
prc1a	0.160404	-0.589325	0.625	1	1	EoP	prc1a
mcm5	0.161513	0.273257	0.5	0	1	EoP	mcm5
cst14b.1	0.161513	-0.351176	0.375	1	1	EoP	cst14b.1
c17h14orf159	0.161513	-0.542728	0.688	1	1	EoP	c17h14orf159
LOC100150882	0.161513	-1.5358	0.25	0.667	1	EoP	LOC100150882
ms4a17a.6	0.162066	-0.411063	0.625	1	1	EoP	ms4a17a.6
banf1	0.162066	-0.428897	0.688	1	1	EoP	banf1
bhlhe40	0.162066	-0.461354	0.438	0.667	1	EoP	bhlhe40
npm1a.1	0.16225	0.417464	0.938	1	1	EoP	npm1a.1
si:dkey-3k20.4	0.16225	0.415083	0.938	0.667	1	EoP	si:dkey-3k20.4
atp1a3a	0.16225	-0.457358	0.812	1	1	EoP	atp1a3a
si:ch211-288g17.3	0.16225	-0.469416	0.875	1	1	EoP	si:ch211-288g17.3
si:ch211-74m13.3	0.197746	0.330629	0.312	0.333	1	EoP	si:ch211-74m13.3
ccnb1	0.197746	-0.42712	0.75	1	1	EoP	ccnb1
mcm7	0.197746	-0.625494	0.438	0.667	1	EoP	mcm7
s100a10b	0.197746	-1.23006	0.5	1	1	EoP	s100a10b
apex1	0.198337	-0.324057	0.75	1	1	EoP	apex1
gfi1ab	0.198337	-0.328719	0.75	1	1	EoP	gfi1ab
nop2	0.198337	-0.494166	0.562	1	1	EoP	nop2
ba1	0.198534	1.16308	1	1	1	EoP	ba1
mcmdc2as	0.198534	0.684682	0.938	1	1	EoP	mcmdc2as
ckbb	0.198534	0.586603	0.938	1	1	EoP	ckbb
LOC100334443	0.198534	0.490051	0.938	1	1	EoP	LOC100334443
psap	0.198534	-0.325716	0.75	1	1	EoP	psap
ccna2	0.239595	0.344859	0.688	0.333	1	EoP	ccna2
si:zfos-1425h8.1	0.239595	0.252625	0.5	0.333	1	EoP	si:zfos-1425h8.1
fgl2a	0.239595	-0.300815	0.75	1	1	EoP	fgl2a
ube2c	0.239595	-0.653942	0.688	1	1	EoP	ube2c
npsn	0.240214	-0.373146	0.562	1	1	EoP	npsn
krtcap2	0.240421	0.300862	0.938	1	1	EoP	krtcap2
cahz	0.240421	-0.25962	0.812	1	1	EoP	cahz
tubb4b	0.240421	-0.267588	1	1	1	EoP	tubb4b
LOC110438970	0.240421	-0.431975	0.938	1	1	EoP	LOC110438970
ccl19a.1	0.250765	0.465656	0.312	0.333	1	EoP	ccl19a.1
myofl	0.283912	-0.447875	0.438	0.667	1	EoP	myofl
dnph1	0.287328	0.295442	0.438	0.333	1	EoP	dnph1
tacc3	0.287328	-0.338686	0.75	1	1	EoP	tacc3
si:dkey-23a13.14	0.287328	-0.404166	0.688	0.667	1	EoP	si:dkey-23a13.14
srgn	0.287328	-0.93189	0.25	0.333	1	EoP	srgn
sult5a1	0.287328	-0.946202	0.188	0.333	1	EoP	sult5a1
cenpf	0.287328	-1.21056	0.375	0.667	1	EoP	cenpf
creb3l1	0.287964	-0.301973	0.438	0.667	1	EoP	creb3l1
zgc:171686	0.288176	0.268733	0.75	0.667	1	EoP	zgc:171686
si:zfos-2330d3.6	0.288176	-0.420158	0.938	1	1	EoP	si:zfos-2330d3.6
mxc	0.309469	-0.731982	0.125	0.333	1	EoP	mxc
lgals2b	0.332639	-0.269709	0.125	0.667	1	EoP	lgals2b
LOC795887	0.332639	-0.325418	0	0.667	1	EoP	LOC795887
LOC100002392	0.332639	-0.806002	0	0.333	1	EoP	LOC100002392
ccl34a.4	0.332639	-1.64526	0.125	0.333	1	EoP	ccl34a.4
si:ch211-113a14.24	0.339818	-0.48911	0.375	0.667	1	EoP	si:ch211-113a14.24
si:ch1073-153i20.5	0.339818	-0.496155	0.562	0.667	1	EoP	si:ch1073-153i20.5
tpp1	0.341097	0.30173	0.438	1	1	EoP	tpp1
LOC101884267	0.341097	-0.361438	0.312	0.667	1	EoP	LOC101884267
si:dkey-108k21.10	0.341097	-0.538665	0.562	0.667	1	EoP	si:dkey-108k21.10
cenpe	0.341097	-0.965142	0.75	0.667	1	EoP	cenpe
ramp2	0.341733	-0.29138	0.875	1	1	EoP	ramp2
si:dkey-203a12.6	0.341945	0.869167	1	1	1	EoP	si:dkey-203a12.6
si:dkey-261h17.1	0.341945	0.648812	0.938	1	1	EoP	si:dkey-261h17.1
si:ch73-295i22.2	0.341945	0.613553	0.875	1	1	EoP	si:ch73-295i22.2
nop56	0.341945	0.42266	0.875	1	1	EoP	nop56
si:ch1073-110a20.3	0.341945	0.403897	1	1	1	EoP	si:ch1073-110a20.3
si:ch1073-110a20.1	0.341945	0.345118	1	1	1	EoP	si:ch1073-110a20.1
hmgn2	0.341945	0.332807	1	1	1	EoP	hmgn2
si:ch211-214p16.2	0.341945	-0.251165	0.875	1	1	EoP	si:ch211-214p16.2
hlx1	0.341945	-0.483018	0.812	1	1	EoP	hlx1
si:ch211-194m7.8	0.341945	-0.679158	0.938	1	1	EoP	si:ch211-194m7.8
si:dkey-203a12.2	0.341945	-0.975563	0.938	1	1	EoP	si:dkey-203a12.2
mxf	0.364562	-0.826044	0.312	0.333	1	EoP	mxf
f8	0.375359	-0.561843	0	0.333	1	EoP	f8
crabp2a	0.378412	0.452105	0.062	0.333	1	EoP	crabp2a
plvap	0.383624	-0.284182	0.312	0.333	1	EoP	plvap
hsd17b12a	0.39438	-0.282682	0.562	0.667	1	EoP	hsd17b12a
LOC794549	0.39438	-0.337822	0.625	0.333	1	EoP	LOC794549
atf3	0.39438	-0.359451	0	0.667	1	EoP	atf3
prc1b	0.39438	-0.40894	0.5	0.667	1	EoP	prc1b
nusap1	0.39438	-1.18857	0.438	0.667	1	EoP	nusap1
si:zfos-2330d3.3	0.397564	0.449159	0.188	0.667	1	EoP	si:zfos-2330d3.3
LOC100148591	0.397564	-0.310827	0.562	0.333	1	EoP	LOC100148591
si:dkey-108k21.18	0.397564	-0.386958	0.188	0.667	1	EoP	si:dkey-108k21.18
si:dkey-79f11.10	0.397564	-0.655638	0.25	0.333	1	EoP	si:dkey-79f11.10
ckap2l	0.397564	-0.812174	0.375	0.667	1	EoP	ckap2l
itgae.1	0.399661	0.327833	0.375	1	1	EoP	itgae.1
gas8	0.399661	-0.279362	0.375	0.333	1	EoP	gas8
hist2h3c	0.399661	-0.290021	0.75	0.333	1	EoP	hist2h3c
zgc:86764	0.399661	-0.521883	0.5	0.667	1	EoP	zgc:86764
si:ch211-217k17.11	0.399661	-0.533312	0.375	0.333	1	EoP	si:ch211-217k17.11
kif4	0.399661	-0.623318	0.75	0.667	1	EoP	kif4
si:ch211-119e14.1	0.400908	-0.389783	0.312	0.333	1	EoP	si:ch211-119e14.1
pnp5a	0.400908	-0.394552	0.188	0.667	1	EoP	pnp5a
hrsp12	0.400908	-0.421921	0.188	0.667	1	EoP	hrsp12
mef2cb	0.400908	-0.423298	0.438	0.667	1	EoP	mef2cb
kif20a	0.400908	-0.450828	0.25	0.667	1	EoP	kif20a
marcksl1b	0.400908	-0.480624	0.688	0.333	1	EoP	marcksl1b
cks1b	0.400908	-0.498868	0.562	0.667	1	EoP	cks1b
pim1	0.400908	-0.744083	0.5	0.667	1	EoP	pim1
ccr9a	0.401529	0.336654	0.625	0.667	1	EoP	ccr9a
tfr1a	0.401529	-0.30895	0.688	0.667	1	EoP	tfr1a
cfap20	0.401529	-0.431223	0.625	0.667	1	EoP	cfap20
si:ch211-5k11.8	0.401736	0.949262	1	1	1	EoP	si:ch211-5k11.8
h3f3a	0.401736	0.401325	1	1	1	EoP	h3f3a
pdia4	0.401736	-0.272111	0.812	1	1	EoP	pdia4
papss2b	0.401736	-0.30359	0.875	1	1	EoP	papss2b
si:ch211-214j24.14	0.427616	-0.466921	0	0.333	1	EoP	si:ch211-214j24.14
cdh30	0.456116	-0.252583	0.5	0.667	1	EoP	cdh30
si:ch1073-159d7.9	0.460428	-0.299716	0.375	0.667	1	EoP	si:ch1073-159d7.9
zgc:110434	0.465433	-0.250795	0.188	0.667	1	EoP	zgc:110434
si:ch73-368j24.15	0.465433	-0.254775	0.5	0.667	1	EoP	si:ch73-368j24.15
serpine1	0.465433	-0.383326	0.688	1	1	EoP	serpine1
scinlb	0.466613	-0.293604	0.25	0.333	1	EoP	scinlb
snrpd1	0.466613	-0.294275	0.625	1	1	EoP	snrpd1
anxa5b	0.466613	-0.298199	0.188	0.333	1	EoP	anxa5b
chaf1a.1	0.466613	-0.314659	0.25	0.333	1	EoP	chaf1a.1
cdc20	0.466613	-0.556944	0.5	0.333	1	EoP	cdc20
si:dkey-261m9.17	0.466613	-0.745485	0.438	0.667	1	EoP	si:dkey-261m9.17
lgals9l1	0.466613	-1.03565	0.5	0.667	1	EoP	lgals9l1
cdca8	0.466613	-1.04928	0.5	0.667	1	EoP	cdca8
LOC100329433	0.467201	0.412213	0.875	0.667	1	EoP	LOC100329433
LOC103908724	0.467201	0.306221	0.625	0.333	1	EoP	LOC103908724
cpa5	0.467201	-0.282116	0.375	0.667	1	EoP	cpa5
pleca	0.467201	-0.400607	0.688	0.667	1	EoP	pleca
si:busm1-266f07.2	0.467396	0.712775	0.75	0.667	1	EoP	si:busm1-266f07.2
fcer1gl	0.467396	-0.262276	0.562	1	1	EoP	fcer1gl
npm1a	0.467396	-0.387178	0.812	1	1	EoP	npm1a
bin2a	0.493657	-0.290584	0.125	0.667	1	EoP	bin2a
batf3	0.493657	-0.293263	0.062	0.333	1	EoP	batf3
pif1	0.506103	-0.357385	0.25	0.667	1	EoP	pif1
prr11	0.535005	-0.349667	0.438	0.667	1	EoP	prr11
si:dkey-261m9.7	0.536817	-0.263221	0.25	0.333	1	EoP	si:dkey-261m9.7
aspm.1	0.536817	-0.396644	0.312	0.667	1	EoP	aspm.1
ube2t	0.537894	0.321927	0.375	1	1	EoP	ube2t
mad2l1	0.537894	-0.270371	0.375	0.667	1	EoP	mad2l1
ctsh	0.537894	-0.277911	0.562	1	1	EoP	ctsh
ctsla	0.537894	-0.281232	0.812	0.667	1	EoP	ctsla
pttg1ipb	0.537894	-0.300733	0.5	0.667	1	EoP	pttg1ipb
urod	0.537894	-0.387094	0.438	0.667	1	EoP	urod
zgc:165555	0.537894	-0.406254	0.625	0.333	1	EoP	zgc:165555
sms	0.537894	-0.494697	0.25	0.667	1	EoP	sms
si:ch211-284o19.8.1	0.537894	-0.837595	0.062	0.333	1	EoP	si:ch211-284o19.8.1
ncf1	0.537894	-1.01109	0.375	0.333	1	EoP	ncf1
aif1l	0.537894	-1.0159	0.312	0.667	1	EoP	aif1l
krt8.1	0.53843	0.270096	0.75	1	1	EoP	krt8.1
si:ch73-1a9.3	0.538608	0.322243	1	1	1	EoP	si:ch73-1a9.3
LOC100334934	0.614261	-0.269348	0.75	0.667	1	EoP	LOC100334934
LOC103908620	0.614261	-0.581011	0.25	0.333	1	EoP	LOC103908620
itgb2	0.614728	-0.616998	0.5	0.667	1	EoP	itgb2
si:dkey-108k21.21	0.684318	-0.269517	0	0.333	1	EoP	si:dkey-108k21.21
si:ch211-194m7.4	0.692998	0.314824	0.312	0.667	1	EoP	si:ch211-194m7.4
zgc:194627	0.692998	-0.264675	0.312	0.667	1	EoP	zgc:194627
nuf2	0.69429	-0.307892	0.625	0.667	1	EoP	nuf2
LOC108179162	0.695058	0.511238	0.625	0.667	1	EoP	LOC108179162
socs3a	0.695058	-0.348063	0.312	0.333	1	EoP	socs3a
tuba1b	0.695058	-0.368499	0.688	0.667	1	EoP	tuba1b
ponzr1	0.695058	-0.567526	0.688	0.667	1	EoP	ponzr1
LOC553228	0.695058	-0.595533	0.25	0.333	1	EoP	LOC553228
zgc:77517.1	0.69544	0.545	0.5	1	1	EoP	zgc:77517.1
si:ch73-359m17.2	0.69544	0.431232	0.812	0.667	1	EoP	si:ch73-359m17.2
si:dkey-203a12.9	0.695567	1.40068	0.938	1	1	EoP	si:dkey-203a12.9
cd74a	0.695567	0.933169	0.875	1	1	EoP	cd74a
h1fx	0.695567	0.768289	0.938	1	1	EoP	h1fx
gapdhs	0.695567	-0.44447	1	1	1	EoP	gapdhs
pycard	0.695567	-0.561944	0.75	1	1	EoP	pycard
prdx5	0.695567	-0.595541	0.938	1	1	EoP	prdx5
tfec	0.776487	-0.464882	0.125	0.333	1	EoP	tfec
LOC110439915	0.779477	0.843511	0.188	0.667	1	EoP	LOC110439915
marco	0.779477	0.42269	0.5	0.667	1	EoP	marco
hmgn3	0.779477	-0.304793	0.5	0.667	1	EoP	hmgn3
pbk	0.779477	-0.319667	0.5	0.667	1	EoP	pbk
prdx1	0.779477	-0.338467	0.25	0.333	1	EoP	prdx1
birc5a	0.779477	-0.560003	0.438	0.667	1	EoP	birc5a
id2a	0.77976	0.2872	0.688	1	1	EoP	id2a
anxa1a	0.779855	0.58777	0.875	1	1	EoP	anxa1a
icn	0.779855	-0.396478	0.938	1	1	EoP	icn
si:dkey-27i16.2	0.779855	-0.585971	0.875	0.667	1	EoP	si:dkey-27i16.2
bub1bb	0.863451	-0.504158	0.375	0.667	1	EoP	bub1bb
si:dkey-261m9.15	0.866233	-0.307975	0.25	0.333	1	EoP	si:dkey-261m9.15
si:dkey-102g19.3	0.866583	-0.702727	0.125	0.333	1	EoP	si:dkey-102g19.3
LOC101883708	0.866583	-0.999957	0.312	0.333	1	EoP	LOC101883708
stmn1a	0.866757	0.398497	0.688	0.667	1	EoP	stmn1a
fen1	0.866757	0.259044	0.5	0.667	1	EoP	fen1
hspd1	0.866757	0.257391	0.625	1	1	EoP	hspd1
parp1	0.866757	-0.493431	0.5	0.667	1	EoP	parp1
h2afvb	0.866815	0.260516	1	1	1	EoP	h2afvb
srgn.1	0.866815	-0.569292	0.812	1	1	EoP	srgn.1
LOC100535731	0.953683	0.370075	0.5	0.667	1	EoP	LOC100535731
ccnf	0.955224	-0.2654	0.688	0.667	1	EoP	ccnf
atp1a1a.4	0.955342	-0.267828	0.812	0.667	1	EoP	atp1a1a.4
zgc:110540	0.955342	-0.297261	0.188	0.333	1	EoP	zgc:110540
g2e3	0.955342	-0.471242	0.312	0.333	1	EoP	g2e3
LOC103910140	0.955401	-1.25423	0.688	0.667	1	EoP	LOC103910140
LOC100536039	0.95542	-0.355183	0.875	0.667	1	EoP	LOC100536039
s1pr4	1	-0.266237	0.062	0.333	1	EoP	s1pr4
steap4	1	-0.271138	0.25	0.333	1	EoP	steap4
blnk	1	-0.419082	0.562	0.667	1	EoP	blnk
si:ch211-113a14.18	1.4438e-06	-0.260821	0.803	0.647	0.00288761	pre.Eos	si:ch211-113a14.18
LOC103908724	2.51921e-06	0.366957	0.648	0.309	0.00503843	pre.Eos	LOC103908724
si:dkey-203a12.2	0.000619036	-0.462052	0.993	1	1	pre.Eos	si:dkey-203a12.2
grn1	0.00270703	0.486293	0.204	0.515	1	pre.Eos	grn1
si:ch211-165e15.1	0.0215503	0.25653	0.451	0.397	1	pre.Eos	si:ch211-165e15.1
si:dkey-188i13.7	0.0303004	-0.258884	0.303	0.382	1	pre.Eos	si:dkey-188i13.7
si:dkey-77g12.1	0.037651	-0.900068	1	1	1	pre.Eos	si:dkey-77g12.1
si:zfos-2330d3.1	0.054048	-0.305592	0.739	0.809	1	pre.Eos	si:zfos-2330d3.1
itgb2	0.0684617	0.269331	0.627	0.574	1	pre.Eos	itgb2
LOC103910140	0.0695226	0.292485	0.5	0.721	1	pre.Eos	LOC103910140
hmgb2b	0.151706	0.267007	0.859	0.794	1	pre.Eos	hmgb2b
agr2	0.155332	-0.25494	0.965	1	1	pre.Eos	agr2
si:ch211-194m7.5	0.190422	-0.293603	0.951	0.985	1	pre.Eos	si:ch211-194m7.5
si:ch1073-67j19.1	0.19789	0.353722	0.768	0.882	1	pre.Eos	si:ch1073-67j19.1
cfd.2	0.231758	0.808195	0.852	1	1	pre.Eos	cfd.2
lect2l	0.256379	0.45963	0.394	0.574	1	pre.Eos	lect2l
hmga1a	0.281736	0.327392	0.761	0.926	1	pre.Eos	hmga1a
timp2b	0.282356	-0.317843	0.232	0.515	1	pre.Eos	timp2b
si:ch73-359m17.2	0.315601	0.351308	0.915	0.956	1	pre.Eos	si:ch73-359m17.2
hspa5	0.462673	0.312271	0.676	0.662	1	pre.Eos	hspa5
LOC108192158	0.541088	1.06962	0.69	0.662	1	pre.Eos	LOC108192158
hmgn2	0.711306	0.251304	0.937	0.971	1	pre.Eos	hmgn2
ccl19a.1	0.781552	-0.310301	0	0.235	1	pre.Eos	ccl19a.1
si:ch211-288g17.3	0.858375	0.288768	0.866	0.882	1	pre.Eos	si:ch211-288g17.3
s100a10b	0.927425	0.37499	0.62	0.824	1	pre.Eos	s100a10b
npsn	0.971912	0.442649	0.338	0.574	1	pre.Eos	npsn
crip2	8.47292e-20	-0.384461	0.014	0.971	1.69458e-16	mat.Eos	crip2
csf1rb	4.595e-13	0.281147	0.745	0.176	9.19001e-10	mat.Eos	csf1rb
alox5ap	4.13884e-11	0.313032	0.406	1	8.27768e-08	mat.Eos	alox5ap
LOC101886766	1.96902e-09	0.272691	0.632	1	3.93804e-06	mat.Eos	LOC101886766
LOC101885199	2.00088e-09	0.33875	0.425	0.235	4.00177e-06	mat.Eos	LOC101885199
im:7152348	5.55418e-09	-0.266612	0.189	0.206	1.11084e-05	mat.Eos	im:7152348
dbi	5.49219e-08	-0.360327	0.354	0.941	0.000109844	mat.Eos	dbi
fabp11a	9.37998e-08	0.306008	0.585	0.235	0.0001876	mat.Eos	fabp11a
zgc:153317	1.99343e-07	0.320814	0.552	0.941	0.000398686	mat.Eos	zgc:153317
si:zfos-741a10.3	7.53409e-07	0.309945	0.217	0.824	0.00150682	mat.Eos	si:zfos-741a10.3
id2a	8.72628e-07	0.413374	0.825	1	0.00174526	mat.Eos	id2a
agr2	1.96886e-06	-0.695661	0.476	1	0.00393772	mat.Eos	agr2
prss59.1	3.84101e-06	-0.437257	0.307	0.265	0.00768201	mat.Eos	prss59.1
LOC101886910	1.72364e-05	-0.997027	0.976	1	0.0344729	mat.Eos	LOC101886910
sox4a	1.86488e-05	-0.261736	0.75	0.5	0.0372976	mat.Eos	sox4a
cst14b.2	7.00684e-05	-1.60652	0.953	1	0.140137	mat.Eos	cst14b.2
hbaa1	0.000109011	0.261328	1	1	0.218023	mat.Eos	hbaa1
prdx5	0.000127878	-0.488119	0.429	0.941	0.255757	mat.Eos	prdx5
LOC100330864	0.000170476	0.319626	0.335	0.853	0.340952	mat.Eos	LOC100330864
si:dkey-203a12.9	0.000200675	0.466007	0.665	0.382	0.401349	mat.Eos	si:dkey-203a12.9
LOC103908724	0.000224638	0.719991	0.472	0.206	0.449276	mat.Eos	LOC103908724
fxyd1	0.000297726	-0.253697	0.59	0.824	0.595452	mat.Eos	fxyd1
si:dkey-3k20.4	0.000307594	0.250581	0.561	0.971	0.615189	mat.Eos	si:dkey-3k20.4
glipr1a	0.000308614	-0.322445	0.637	0.971	0.617229	mat.Eos	glipr1a
si:dkey-203a12.2	0.00060169	-0.387961	1	1	1	mat.Eos	si:dkey-203a12.2
si:dkeyp-75b4.10	0.000668227	-0.429293	0.995	1	1	mat.Eos	si:dkeyp-75b4.10
slc43a2a	0.000738296	-0.320902	0.557	0.353	1	mat.Eos	slc43a2a
si:dkey-241l7.2	0.000924689	0.471184	0.656	0.412	1	mat.Eos	si:dkey-241l7.2
ckap5	0.00112014	0.254234	0.538	0.412	1	mat.Eos	ckap5
LOC100329375	0.00136439	0.51673	0.406	0.324	1	mat.Eos	LOC100329375
slc22a6l	0.00158553	-0.283817	0.717	1	1	mat.Eos	slc22a6l
tmem88a	0.00161444	-0.283235	0.75	1	1	mat.Eos	tmem88a
LOC100536458	0.00205154	0.300952	0.41	0.676	1	mat.Eos	LOC100536458
si:ch211-5k11.8	0.00229442	0.324268	1	1	1	mat.Eos	si:ch211-5k11.8
si:ch73-359m17.5	0.00366477	0.39475	0.363	0.912	1	mat.Eos	si:ch73-359m17.5
si:dkey-77g12.4	0.00553685	-0.324889	0.976	1	1	mat.Eos	si:dkey-77g12.4
si:ch211-214p16.1	0.00590071	-0.316932	0.995	0.971	1	mat.Eos	si:ch211-214p16.1
cd79a	0.00591324	-0.259621	0.401	0.559	1	mat.Eos	cd79a
eef1g	0.00960611	-0.25032	0.939	0.971	1	mat.Eos	eef1g
krtcap2	0.0124099	0.307381	0.575	0.588	1	mat.Eos	krtcap2
LOC103908620	0.0130389	0.268451	0.255	0.324	1	mat.Eos	LOC103908620
dkc1	0.0147286	0.305288	0.533	0.412	1	mat.Eos	dkc1
banf1	0.0151844	0.261252	0.552	0.5	1	mat.Eos	banf1
si:ch211-214p16.2	0.0169128	-0.427056	0.712	0.882	1	mat.Eos	si:ch211-214p16.2
rsad2	0.0201501	-0.282929	0.401	0.412	1	mat.Eos	rsad2
col1a1b	0.0241392	0.261192	0.057	0.147	1	mat.Eos	col1a1b
LOC108192158	0.0268748	1.10897	0.34	0.618	1	mat.Eos	LOC108192158
si:dkey-77g12.1	0.0333728	-0.949487	1	1	1	mat.Eos	si:dkey-77g12.1
timp2b	0.0420553	0.368509	0.17	0.353	1	mat.Eos	timp2b
LOC555374	0.0450357	0.672278	0.443	0.529	1	mat.Eos	LOC555374
snu13b	0.0547747	0.278941	0.759	0.971	1	mat.Eos	snu13b
krt8.1	0.0563981	0.350536	0.769	0.735	1	mat.Eos	krt8.1
si:dkey-203a12.7	0.0578927	-0.348923	0.986	1	1	mat.Eos	si:dkey-203a12.7
LOC101884804	0.06032	0.41309	0.481	0.676	1	mat.Eos	LOC101884804
akap12a	0.0614285	-0.28237	0.292	0.441	1	mat.Eos	akap12a
muc2.1	0.0688525	-0.405965	0.288	0.441	1	mat.Eos	muc2.1
fcer1gl	0.076603	-0.323632	0.608	0.824	1	mat.Eos	fcer1gl
pcna	0.0838806	0.442908	0.613	0.971	1	mat.Eos	pcna
zgc:152791	0.0872868	-0.517956	0.439	0.676	1	mat.Eos	zgc:152791
scinlb	0.102875	0.272284	0.675	1	1	mat.Eos	scinlb
LOC100331492	0.131534	-0.274645	0.613	1	1	mat.Eos	LOC100331492
si:ch1073-110a20.1	0.135148	-0.40468	0.976	1	1	mat.Eos	si:ch1073-110a20.1
LOC103908723	0.14994	0.270356	0.533	1	1	mat.Eos	LOC103908723
srgn	0.154242	0.272596	0.726	1	1	mat.Eos	srgn
si:zfos-2330d3.8	0.158238	-0.324	0.991	1	1	mat.Eos	si:zfos-2330d3.8
myh11a	0.159429	-0.294966	0.368	0.647	1	mat.Eos	myh11a
si:dkey-203a12.8	0.166034	-0.354311	0.991	1	1	mat.Eos	si:dkey-203a12.8
LOC100150882	0.169689	0.363455	0.679	0.971	1	mat.Eos	LOC100150882
rps7	0.170848	-0.281981	1	1	1	mat.Eos	rps7
si:ch73-1a9.3	0.210219	0.600546	0.679	0.647	1	mat.Eos	si:ch73-1a9.3
grn2	0.218598	0.477211	0.057	0.118	1	mat.Eos	grn2
npsn	0.222628	-0.251338	0.33	0.618	1	mat.Eos	npsn
hmgn2	0.224766	0.602201	0.84	0.941	1	mat.Eos	hmgn2
hmbsb	0.230924	0.279354	0.396	0.706	1	mat.Eos	hmbsb
aldob	0.234703	0.269442	0.797	1	1	mat.Eos	aldob
hmga1a	0.259034	0.567229	0.613	0.853	1	mat.Eos	hmga1a
itln1	0.310658	-0.25445	0.854	0.971	1	mat.Eos	itln1
si:ch1073-110a20.3	0.311915	-0.563399	0.972	1	1	mat.Eos	si:ch1073-110a20.3
si: ch211-223l2.4	0.316961	0.401874	0.679	0.618	1	mat.Eos	si: ch211-223l2.4
cahz	0.321704	0.256692	0.816	0.824	1	mat.Eos	cahz
LOC101884085	0.326302	0.301749	0.759	1	1	mat.Eos	LOC101884085
zgc:92066	0.333764	0.652684	0.557	0.824	1	mat.Eos	zgc:92066
fosab	0.34038	0.421206	0.552	0.971	1	mat.Eos	fosab
prdx2	0.349247	0.29271	0.83	0.971	1	mat.Eos	prdx2
LOC110437886	0.365494	0.278115	0.821	0.882	1	mat.Eos	LOC110437886
zgc:153659	0.366327	0.333261	0.764	1	1	mat.Eos	zgc:153659
cfl1l	0.381487	0.32045	0.382	0.471	1	mat.Eos	cfl1l
si:zfos-2330d3.6	0.406034	0.753031	0.726	0.882	1	mat.Eos	si:zfos-2330d3.6
zgc:123068	0.420976	-0.438781	0.42	0.588	1	mat.Eos	zgc:123068
si:ch73-359m17.2	0.456096	1.01822	0.684	0.794	1	mat.Eos	si:ch73-359m17.2
hspa5	0.484325	0.362829	0.208	0.324	1	mat.Eos	hspa5
tuba8l	0.546901	0.332449	0.561	0.529	1	mat.Eos	tuba8l
socs3a	0.552505	0.347537	0.821	0.794	1	mat.Eos	socs3a
LOC100331484	0.59724	0.263611	0.557	0.853	1	mat.Eos	LOC100331484
igfbp1a	0.621518	-0.633206	0.42	0.324	1	mat.Eos	igfbp1a
sumo3b	0.630504	0.258945	0.241	0.412	1	mat.Eos	sumo3b
LOC110438407	0.63467	0.277796	0.608	0.794	1	mat.Eos	LOC110438407
cfi	0.659399	0.306595	0.509	0.794	1	mat.Eos	cfi
mef2aa	0.696915	0.349735	0.274	0.353	1	mat.Eos	mef2aa
pdia2	0.730158	-0.327312	0.632	0.618	1	mat.Eos	pdia2
cfp	0.740011	0.270639	0.703	0.971	1	mat.Eos	cfp
psap	0.799484	0.320183	0.599	0.912	1	mat.Eos	psap
ponzr1	0.811802	0.301452	0.66	0.941	1	mat.Eos	ponzr1
cxcl12a	0.844318	0.465262	0.585	0.853	1	mat.Eos	cxcl12a
lect2l	0.986517	0.38814	0.542	0.794	1	mat.Eos	lect2l
si:ch211-250g4.3	0.986531	0.440902	0.731	0.794	1	mat.Eos	si:ch211-250g4.3
lypc	0.987074	-0.322235	0.014	0.382	1	mat.Eos	lypc
