# Supplementary material for: Cebp1 and Cebpβ transcriptional axis controls eosinophilopoiesis in zebrafish
Source: Nat Commun. 2024 Jan 27;15:811. doi: 10.1038/s41467-024-45029-0 (PMC10821951; doi:10.1038/s41467-024-45029-0)
Supplement: Supplementary file 12 — Source Data [file 41467_2024_45029_MOESM12_ESM.xlsx]

## Sheet: Fig. 1C
Replicate 1					Replicate 2					Replicate 3
	4 dpf	5 dpf	7 dpf			4 dpf	5 dpf	7 dpf			4 dpf	5 dpf	7 dpf
eslec:eGFP+ cell counts	0	8	30		eslec:eGFP+ cell counts	0	0	19		eslec:eGFP+ cell counts	0	0	29
	0	3	3			0	4	30			0	8	13
	0	0	31			0	9	11			0	11	20
	0	9	13			0	3	8			0	8	11
	0	3	25			0	4	16			0	5	5
	0	0	12			0	1	18			0	0	18
	0	11	6			0	13	14			0	7	4
	0	2	31			0	5	20			0	3	12
	0	9	23			0	7	21			0	2	20
	0	2	23			0	7	9			0	2	6
	0	1	13			0	0	3			0	0	9
	0	9	12			0	6	6			0	12	8
	0	2	16			0	3	17			0	4	3
	0	9	20			0	2	11			0	9	17
	0	2	14			0	0	15			0	0	21
	0	4	17			0	8	14			0	9	9
	0	5	13			0	11	17			0	9	12
	0	0	13			0	1	16			0	7	16
	0	2	6			0	0	11			0	0	10
	0	4	8			0	8	2			0	10	5
	0	1	9			0	6	8			0	3	7
	0	2	21			0	0	9			0	1	11
	0	6	6			0	6	28			0	0	16
	0	2	13			0	6	14			0	12	26
	0	6	8			0	3	17			0	0	17
	0	2	14			0	8	19			0	5	14
	0	1	30			0	0	22			0	6	13
	0	0	15			0	5	26			0	6	13
	0	5	14			0	1	7			0	0	10
	0	2	19			0	10	6			0	6	14
		0	13
		1	20
		4	22
		6	12
		7	15
		4	16
		5	18
		3	16
		1	16
		0	9
		4	11
		3	15
		1	17
		5	4
		2	22

## Sheet: Fig. 3A
Replicate 1				Replicate 2				Replicate 3
	Sibling	cebp1-/-			Sibling	cebp1-/-			Sibling	cebp1-/-
eslec+ signal counts	75	104		eslec+ signal counts	35	92		eslec+ signal counts	39	104
	45	68			31	88			60	86
	61	103			57	72			54	73
	57	83			29	103			47	63
	36	107			51	112			41	84
	32	69			49	86			43	78
	31	95			36	74			35	85
	23	102			25	69			29	62
	62	124			39	62			26	69
	22	84			48	87			40	90
	60				56	91			41	76
	50				55	80			44
	19				26	75			57
	40				39				24
	31				51				34
	59				41				38
	28				46				31
	47				40				46
	24				48				59
	26				36				58
	17				28				27
	34				26				44
	34				69				49
	34				60				56
	47				45				68
	78				42				57
	47				38				41
					30				10
					29				39
					29				31
					25				50
					51				59
					47				46
					38

## Sheet: Fig. 3B
Replicate 1				Replicate 2				Replicate 3
	Control	hsp70:cebp1-eGFP			Control	hsp70:cebp1-eGFP			Control	hsp70:cebp1-eGFP
eslec+ signal counts	10	2		eslec+ signal counts	16	0		eslec+ signal counts	22	0
	5	1			11	2			6	6
	13	0			8	1			19	4
	38	1			10	5			13	0
	20	1			19	9			31	1
	31	1			18	7			35	0
	15	5			35	0			20	2
	6	2			30	0			20	3
	14	0			7	6			17	5
	11	0			17	2			14	0
	19	1			14	0			19	6
	26	0			28	1			18	6
	31	0			10	0			11	3
	22	2			11	1			21	5
	22	2			9	3			6	0
	21	1			18	2			14	4
	20	3			15	5			22	7
	18	2			22	0			18	0
	27	0			6	1			11	1
	24				18	4			30	1
	23								18	5
	26								28	6
	9								7	0
									15
									16

## Sheet: Fig. 3E
Percentages (%)
		Eb-P	EoP	pre.Eos	mat.Eos
	WT	4.83871	7.25807	47.5806	40.3226
		2.33918	2.33918	31.5789	63.7427
		4.49438	3.37079	32.5843	59.5506
	cebp1-/-	15.9875	19.1223	28.5267	36.3636
		7.96703	1.92308	22.5275	67.5824
		9.93976	11.1446	19.5783	59.3374

## Sheet: Fig. 4D
Replicate 1				Replicate 2				Replicate 3
	cebp1+/+	cebp1-/-			cebp1+/+	cebp1-/-			cebp1+/+	cebp1-/-
Relative expression level	0.98	1.86		Relative expression level	0.98	1.5		Relative expression level	1.01	1.85
	1	1.81			1	1.52			1.1	2
	1.02	1.71			1.02	1.49			0.9	1.72

## Sheet: Fig. 4F
Replicate 1					Replicate 2					Replicate 3
Relative Luciferase Activity		pcDNA	pcDNA-Cebp1		Relative Luciferase Activity		pcDNA	pcDNA-Cebp1		Relative Luciferase Activity		pcDNA	pcDNA-Cebp1
	Luc (control)	1.11503	0.9935			Luc (control)	1.0133	0.930157			Luc (control)	0.979107	0.934364
		0.846205	1.11167				0.980636	1.0078				0.988841	1.06164
		0.995378	1.05722				1.00688	1.13165				1.07165	0.972225
		1.04338	1.0259				0.999181	0.963546				0.960402	0.96548
	Luc-cebpb 3'UTR	0.948348	0.752435			Luc-cebpb 3'UTR	0.986845	0.816586			Luc-cebpb 3'UTR	1.02516	0.724752
		1.06123	0.780676				1.02764	0.759411				0.976768	0.701627
		0.992456	0.843195				1.00152	0.647067				0.978111	0.563102
		0.997961	0.776908				0.983994	0.718198				1.01996	0.706406

## Sheet: Fig. 5A
Replicate 1				Replicate 2				Replicate 3
	Sibling	cebpb-/-			Sibling	cebpb-/-			Sibling	cebpb-/-
eslec+ signal counts	50	15		eslec+ signal counts	20	20		eslec+ signal counts	25	21
	7	14			28	17			29	7
	43	28			36	9			46	14
	52	6			19	15			36	16
	38	17			21	13			18	9
	15	24			27	6			9	12
	53	12			25	5			28	25
	21	15			11	19			26	13
	27	12			51	17			38	8
	22	12			40	11			40	11
	11	3			31	10			33
	17	23			29				33
	43	9			15				38
	28				28				26
	36				14				21
	26				30				16
	38				32				28
	39				40				30
	45				20				36
	21				25				37
	39				27				18
	19				29				20
	37				18				22
	43				34				29
	18				32				24
	29				18				14
	39				29				28
	34				26				33
	5				35				32
	17				33				34
	15				17				28
	26				20				24
	14				28				26
	29				37				39
	18				25				38
	22								24
	32								25
	25								25
	29								17
	53								50
	25
	26
	42
	11
	27
	18
	23
	29
	31
	19
	29

## Sheet: Fig. 5B
Replicate 1				Replicate 2				Replicate 3
	Control	hsp70:cebpb-eGFP			Control	hsp70:cebpb-eGFP			Control	hsp70:cebpb-eGFP
eslec+ signal counts	11	40		eslec+ signal counts	8	31		eslec+ signal counts	18	36
	8	31			15	29			18	31
	25	55			22	28			26	29
	20	28			16	23			7	27
	12	30			23	29			5	16
	4	50			9	19			19	33
	11	34			17	22			13	20
	5	41			13	17			6	19
	7	47			6	33			20	25
	15	36			9	19			9	24
	13				23	30			14	29
	12				29				17	30
	13				21				16	37
	10				18				5
	5				15				28
	16				17				15
	13				17				16
	27				20				20
	25				4				26
	13								24
	9
	4
	12

## Sheet: Fig. 5D
Percentages (%)
		Eb-P	EoP	pre.Eos	mat.Eos
	WT	4.83871	7.25807	47.5806	40.3226
		2.33918	2.33918	31.5789	63.7427
		4.49438	3.37079	32.5843	59.5506
	cebpb-/-	0	8.10811	83.7838	8.10811
		0	0	55.8139	44.1861
		0	0	52	48

## Sheet: Fig. 7C
Replicate 1									Replicate 2									Replicate 3
	eGFP	DrCebp1	HsC/EBPεp27	HsC/EBPεp14	HsC/EBPεp30	HsC/EBPεp32	MmC/EBPε			eGFP	DrCebp1	HsC/EBPεp27	HsC/EBPεp14	HsC/EBPεp30	HsC/EBPεp32	MmC/EBPε			eGFP	DrCebp1	HsC/EBPεp27	HsC/EBPεp14	HsC/EBPεp30	HsC/EBPεp32	MmC/EBPε
eslec+ signal counts	15	16	26	36	20	10	10		eslec+ signal counts	21	8	9	21	30	23	19		eslec+ signal counts	15	10	10	40	36	23	30
	44	23	3	19	31	30	21			18	12	11	35	24	21	38			30	11	11	23	11	22	17
	16	11	23	27	14	20	25			19	19	7	20	21	15	31			16	9	10	21	15	30	19
	13	9	8	18	24	22	6			9	20	16	19	18	15	15			24	22	9	9	32	18	9
	40	5	11	34	18	28	45			30	16	12	17	17	10	15			9	15	12	19	17	15	22
	22	15	7	48	39	6	27			31	17	13	19	10	19	20			18	11	17	34	35	14	18
	9	23	16	33	25	19	9			15	12	19	23	9	23	19			16	17	19	23	30	8	22
	25	3	4	25	12	18	7			25	11	20	20	26	30	14			27	14	16	5	21	19	27
	30	24	25	14	19	6	29			18	9	11	21	27	27	9			20	9	8	16	24	9	20
	15	4	9	18	24	35	13			14	18	18	9	21	18	17			21	6	22	25	11	26	33
	6	24	13	25	8	23	14			13	14	9	16	16	14	22			19	18	26	33	15	17	9
	15	9	22	29	26	11	17			13	12	19	30	23	13	23			33	22	15	24	18	20	8
	18	15	9	23	24	16	12			36	12	17	28	23	10	29			22	16	20	15	22	15	16
	21	11	4	22	28	42	27			25	11	12	26	18	9	15			16	13	14	20	26	14	22
	28		23	15	27	23	19			19	17	13	24	14	18	13			16	12	13	22	17	19	14
	27			46	19	43	32			10	16	10	21	13	22	24			18	18	5	17	9	21	17
	46			11	13	46	16			30	10	11	16	12	24	18			10	10		17		24	26
				16	6	31	13			18	4	6	19	35	25	18			15	17					15
				9	34	21				16	13	22	17	31		14				20
				8	12	14				28	18		10	27		10				16
					17	29				24	10		11
					9	17					20		15
						8							13

[truncated: 10 more sheets: Fig. S2B, Fig. S2D, Fig. S4B, Fig. S5C, Fig. S5D, Fig. S5E, Fig. S7B, Fig. S8A, Fig. S8B, Fig. S8C]
